# Supplementary material for: Crystal structure of {N-[(6-bromo­pyridin-2-yl)(phen­yl)methyl­idene]-2,6-di­methyl­aniline-κ2 N,N′}di­chlorido­zinc di­chloro­methane hemisolvate
Source: Acta Crystallogr E Crystallogr Commun. 2017 Jun 2;73(Pt 7):932–5. doi: 10.1107/S2056989017007812 (PMC5499262; doi:10.1107/S2056989017007812)
Supplement: Supplementary file 1 [file e-73-00932-sup1.cif]

##############################################################################
#                                                                            #
# This CIF contains the data in a paper accepted for publication in          #
# Acta Crystallographica Section E. It conforms to the requirements of       #
# Notes for Authors for Acta Crystallographica Section E, and has been       #
# peer reviewed under the auspices of the IUCr Commission on Journals.       #
#                                                                            #
# Full details of the Crystallographic Information File format               #
# are given in the paper "The Crystallographic Information File (CIF):       #
# a New Standard Archive File for Crystallography" by S. R. Hall, F. H.      #
# Allen and I. D. Brown [Acta Cryst. (1991), A47, 655-685].                  #
#                                                                            #
# The current version of the core CIF dictionary is obtainable from          #
# ftp://ftp.iucr.org/pub/cif_core.dic.                                       #
#                                                                            #
# Software is freely available for graphical display of the structure(s)     #
# in this CIF. For information consult the CIF software page                 #
# http://www.iucr.org/resources/cif/software.                                #
#                                                                            #
# This file may be used for bona fide research purposes within the           #
# scientific community so long as proper attribution is given to the journal # 
# article from which it was obtained.                                        #
#                                                                            #
##############################################################################
data_I
_audit_creation_method     CRYSTALS_ver_14.40
_chemical_name_systematic
;\
{<i>N</i>-[(6-Bromopyridin-2-yl)(phenyl)methylidene]-2,6-\
dimethylaniline-\k^2^<i>N</i>,<i>N</i>'}Dichloridozinc dichloromethane
hemisolvate
;
_chemical_formula_moiety     'C20 H17 Br Cl2 N2 Zn, 0.5(C H2 Cl2)'
_chemical_formula_sum     'C20.50 H18 Br1 Cl3 N2 Zn1'
_chemical_formula_iupac     '[Zn Cl2 (C20 H17 Br N2)] 0.5C H2 Cl2'
_chemical_formula_weight     544.02
_chemical_melting_point     ?
_symmetry_cell_setting     monoclinic
_symmetry_space_group_name_H-M     'P 21/c'
_symmetry_space_group_name_Hall     '-P 2ybc'
loop_
    _symmetry_equiv_pos_as_xyz
    'x,y,z'
    '-x,-y,-z'
    '-x,y+1/2,-z+1/2'
    'x,-y+1/2,z+1/2'
_cell_length_a     13.7338(3)
_cell_length_b     11.25476(16)
_cell_length_c     15.2274(3)
_cell_angle_alpha     90.0
_cell_angle_beta     114.654(3)
_cell_angle_gamma     90.0
_cell_volume     2139.14(14)
_cell_formula_units_Z     4.00000
_cell_measurement_reflns_used     12051
_cell_measurement_theta_min     3.8194
_cell_measurement_theta_max     29.3486
_cell_measurement_temperature     110
_exptl_crystal_description     'block'
_exptl_crystal_colour     'colourless'
_exptl_crystal_size_max     0.5491
_exptl_crystal_size_mid     0.4020
_exptl_crystal_size_min     0.3152
_exptl_crystal_density_diffrn     1.689
_exptl_crystal_density_meas     ?
_exptl_crystal_density_method     'not measured'
_exptl_crystal_F_000     1084
_exptl_absorpt_coefficient_mu     3.396
_exptl_absorpt_correction_type     analytical
_exptl_absorpt_process_details
;
(CrysAlis PRO; Oxford Diffraction, 2007)
;
_exptl_absorpt_correction_T_min     0.322
_exptl_absorpt_correction_T_max     0.457
_diffrn_ambient_temperature     110(2)
_diffrn_radiation_type     'Mo K\a'
_diffrn_radiation_wavelength     0.7107
_diffrn_radiation_source     'Enhance (Mo) X-ray Source'
_diffrn_radiation_monochromator     'graphite'
_diffrn_measurement_device_type     'Xcalibur, Ruby, Gemini ultra'
_diffrn_measurement_device     '\k-geometry diffractometer'
_diffrn_measurement_method     '\w scans'
_diffrn_detector_area_resol_mean     10.3533
_diffrn_reflns_number     23484
_diffrn_reflns_av_R_equivalents     0.0358
_diffrn_reflns_av_sigmaI/netI     0.0645
_diffrn_reflns_theta_min     3.8105
_diffrn_reflns_theta_max     29.3045
_diffrn_reflns_theta_full     25.240
_diffrn_measured_fraction_theta_max     0.9045
_diffrn_measured_fraction_theta_full     0.974
_diffrn_reflns_limit_h_min     -18
_diffrn_reflns_limit_h_max     17
_diffrn_reflns_limit_k_min     -14
_diffrn_reflns_limit_k_max     14
_diffrn_reflns_limit_l_min     -20
_diffrn_reflns_limit_l_max     20
_diffrn_standards_number     2
_diffrn_standards_interval_count     50
_diffrn_standards_interval_time     ?
_diffrn_standards_decay_%     '<2'
loop_
    _refln_index_h
    _refln_index_k
    _refln_index_l
    _refln_observed_status
    _refln_F_squared_meas
    _refln_F_squared_calc
    3 0 0 o 37590.87 36639.80
    4 0 0 o 46288.91 43840.41
    5 0 0 o 5453.58 5197.63
    6 0 0 o 49249.28 49528.17
    7 0 0 o 24096.70 23618.86
    8 0 0 o 16582.32 16194.35
    9 0 0 o 757.46 789.80
    10 0 0 o 3225.84 3295.97
    11 0 0 o 158.63 125.84
    12 0 0 o 3772.95 3893.95
    13 0 0 o 8756.24 8888.59
    14 0 0 o 1119.64 1069.74
    15 0 0 o 1311.38 1262.50
    16 0 0 o 104.72 101.43
    17 0 0 o 202.53 43.03
    3 1 0 o 13830.04 13877.40
    4 1 0 o 1441.05 1460.95
    5 1 0 o 19110.19 19228.51
    6 1 0 o 9866.43 10230.04
    7 1 0 o 19771.69 20126.83
    8 1 0 o 6929.00 6958.74
    9 1 0 o 7229.32 7290.59
    10 1 0 o 562.84 579.06
    11 1 0 o 2963.35 3005.56
    12 1 0 o 6047.91 5949.24
    13 1 0 o 2605.43 2488.36
    14 1 0 o 4215.38 4095.35
    15 1 0 o 1093.93 1113.20
    16 1 0 o 255.43 202.19
    17 1 0 o 983.20 817.81
    1 2 0 o 2973.45 2813.55
    2 2 0 o 7582.74 7714.44
    3 2 0 o 12280.64 11982.63
    4 2 0 o 78.84 3.33
    5 2 0 o 1544.19 1613.94
    6 2 0 o 22919.52 23112.23
    7 2 0 o 7775.90 7649.64
    8 2 0 o 4422.98 4570.42
    9 2 0 o 517.02 514.79
    10 2 0 o 320.42 290.24
    11 2 0 o 107.58 113.90
    12 2 0 o 1046.92 1026.79
    13 2 0 o 2823.33 2597.98
    14 2 0 o 122.37 94.26
    15 2 0 o 937.95 816.26
    16 2 0 o 695.27 627.52
    1 3 0 o 31849.54 29972.45
    2 3 0 o 46.17 6.86
    3 3 0 o 2647.96 2488.99
    4 3 0 o 385.11 423.07
    5 3 0 o 1361.54 1203.94
    6 3 0 o 2370.75 2393.95
    7 3 0 o 7359.60 7292.62
    8 3 0 o 19.36 2.20
    9 3 0 o 24.13 11.23
    10 3 0 o 605.04 617.27
    11 3 0 o 466.54 477.59
    12 3 0 o 829.63 868.95
    13 3 0 o 76.98 76.48
    14 3 0 o 1472.43 1503.95
    15 3 0 o 62.56 11.16
    16 3 0 o 67.92 120.69
    0 4 0 o 1491.19 1409.77
    1 4 0 o 526.63 528.23
    2 4 0 o 8928.75 8792.34
    3 4 0 o 1278.88 1244.31
    4 4 0 o 15705.59 15063.42
    5 4 0 o 2111.01 2018.01
    6 4 0 o 612.86 608.41
    7 4 0 o 15.70 0.63
    8 4 0 o 611.87 595.17
    9 4 0 o 1682.91 1711.92
    10 4 0 o 2280.62 2371.72
    11 4 0 o 1798.55 1756.98
    12 4 0 o 356.98 400.18
    13 4 0 o 159.81 158.10
    14 4 0 o 50.27 22.51
    15 4 0 o 189.28 254.65
    1 5 0 o 27160.16 25648.63
    2 5 0 o 7292.17 6720.35
    3 5 0 o 42514.74 41739.69
    4 5 0 o 3434.13 3056.12
    5 5 0 o 8482.23 8487.32
    6 5 0 o 91.64 94.10
    7 5 0 o 3666.10 3785.31
    8 5 0 o 517.39 499.31
    9 5 0 o 3155.30 3154.01
    10 5 0 o 4603.95 4588.79
    11 5 0 o 1714.69 1605.36
    12 5 0 o 369.89 343.56
    13 5 0 o 1433.75 1402.92
    14 5 0 o 69.06 83.04
    15 5 0 o 247.26 201.00
    0 6 0 o 315.96 301.05
    1 6 0 o 276.02 274.94
    2 6 0 o 26510.43 27331.01
    3 6 0 o 20.03 8.82
    4 6 0 o 20866.93 21202.82
    5 6 0 o 1753.07 1811.69
    6 6 0 o 6670.46 6612.96
    7 6 0 o 33.30 27.60
    8 6 0 o 5975.16 6389.12
    9 6 0 o 4049.52 3871.60
    10 6 0 o 10881.76 10755.98
    11 6 0 o 2652.28 2590.89
    12 6 0 o 2140.06 2058.50
    13 6 0 o 81.93 33.11
    14 6 0 o 780.38 890.95
    1 7 0 o 10578.34 10581.66
    2 7 0 o 191.56 223.62
    3 7 0 o 20562.98 20736.09
    4 7 0 o 815.55 781.77
    5 7 0 o 18827.17 18979.89
    6 7 0 o 572.91 587.96
    7 7 0 o 7408.68 7376.19
    8 7 0 o 3245.75 3345.27
    9 7 0 o 5399.41 5290.90
    10 7 0 o 5489.92 5428.70
    11 7 0 o 4000.40 3866.53
    12 7 0 o 1339.01 1222.24
    13 7 0 o 1097.25 1102.19
    0 8 0 o 8047.36 7961.20
    1 8 0 o 84.90 91.70
    2 8 0 o 9453.10 9411.13
    3 8 0 o 2570.88 2438.58
    4 8 0 o 15073.65 15028.16
    5 8 0 o 126.11 132.73
    6 8 0 o 1089.87 1107.58
    7 8 0 o 533.98 516.89
    8 8 0 o 3043.88 3009.22
    9 8 0 o 1847.92 1813.62
    10 8 0 o 1254.09 1231.75
    11 8 0 o 2460.11 2549.20
    12 8 0 o 166.91 186.75
    1 9 0 o 1190.69 1225.52
    2 9 0 o 742.53 757.44
    3 9 0 o 1824.96 1846.75
    4 9 0 o 287.54 305.67
    5 9 0 o 1086.38 1103.56
    6 9 0 o 49.93 46.79
    7 9 0 o 125.91 97.10
    8 9 0 o 1099.50 1151.04
    9 9 0 o 1023.12 959.33
    10 9 0 o 755.26 741.39
    11 9 0 o 1418.28 1372.17
    12 9 0 o 49.44 43.11
    0 10 0 o 241.53 199.29
    1 10 0 o 192.13 220.20
    2 10 0 o 823.39 901.71
    3 10 0 o 64.87 103.09
    4 10 0 o 604.24 686.54
    5 10 0 o 508.74 505.97
    6 10 0 o 18.13 15.17
    7 10 0 o 13.75 11.19
    8 10 0 o 295.97 261.36
    9 10 0 o 119.09 123.43
    10 10 0 o -7.12 0.98
    11 10 0 o 301.01 216.08
    1 11 0 o 2441.51 2564.04
    2 11 0 o 5.24 0.78
    3 11 0 o 2028.65 2310.93
    4 11 0 o 339.58 372.14
    5 11 0 o 1668.24 1586.45
    6 11 0 o 191.55 238.12
    7 11 0 o 895.11 937.40
    8 11 0 o 36.84 43.67
    9 11 0 o 706.76 640.86
    10 11 0 o -3.62 4.74
    0 12 0 o 4593.20 4447.00
    1 12 0 o 75.95 41.94
    2 12 0 o 4337.76 4306.99
    3 12 0 o 199.90 159.16
    4 12 0 o 2739.85 2706.95
    5 12 0 o 1136.15 1081.33
    6 12 0 o 2286.26 2154.47
    7 12 0 o 698.07 666.50
    8 12 0 o 2778.45 2718.68
    9 12 0 o 415.60 315.03
    1 13 0 o 3323.24 3477.69
    2 13 0 o 46.35 31.84
    3 13 0 o 2934.79 2651.60
    4 13 0 o 354.48 327.83
    5 13 0 o 2352.39 2351.29
    6 13 0 o 135.52 108.97
    7 13 0 o 1048.07 986.27
    8 13 0 o 224.86 265.15
    0 14 0 o 518.54 471.78
    1 14 0 o 53.20 49.76
    2 14 0 o 1576.18 1516.95
    3 14 0 o 265.26 254.43
    4 14 0 o 856.69 887.42
    5 14 0 o 724.42 573.02
    6 14 0 o 705.15 733.30
    7 14 0 o 28.08 37.02
    -17 1 1 o 19.95 1.81
    -16 1 1 o 176.15 122.20
    -15 1 1 o 132.49 91.28
    -14 1 1 o 91.48 20.20
    -13 1 1 o 338.39 287.42
    -12 1 1 o 836.63 809.51
    -11 1 1 o 293.87 332.47
    -10 1 1 o 597.32 567.74
    -9 1 1 o 287.79 309.75
    -8 1 1 o 7345.11 7501.40
    -7 1 1 o 4932.56 4489.45
    -6 1 1 o 5785.85 5244.17
    -5 1 1 o 21269.96 21148.08
    -4 1 1 o 94.41 34.92
    -3 1 1 o 28159.26 25899.35
    2 1 1 o 1070.67 1122.83
    3 1 1 o 1503.33 1509.67
    4 1 1 o 680.11 697.50
    5 1 1 o 12028.54 12352.50
    6 1 1 o 3301.16 3143.15
    7 1 1 o 1406.16 1408.28
    8 1 1 o 866.77 867.29
    9 1 1 o 1425.03 1383.94
    10 1 1 o 5.09 0.36
    11 1 1 o 170.71 193.30
    12 1 1 o 47.08 43.64
    13 1 1 o 874.88 763.99
    14 1 1 o 20.96 26.63
    15 1 1 o 332.57 246.20
    16 1 1 o -0.34 8.97
    -17 2 1 o 11.53 0.71
    -16 2 1 o -12.71 2.57
    -15 2 1 o 184.70 210.96
    -14 2 1 o 18.20 0.01
    -13 2 1 o 539.21 536.81
    -12 2 1 o 1050.80 1060.13
    -11 2 1 o 491.79 544.94
    -10 2 1 o 494.12 498.50
    -9 2 1 o 492.75 521.33
    -8 2 1 o 3423.64 3392.86
    -7 2 1 o 389.16 448.55
    -6 2 1 o 2694.15 2718.94
    -5 2 1 o 2715.44 2359.64
    -4 2 1 o 6402.71 6426.49
    -3 2 1 o 4967.12 4889.29
    -2 2 1 o 867.68 850.55
    -1 2 1 o 849.20 774.73
    0 2 1 o 3246.86 3267.27
    1 2 1 o 7498.20 6641.37
    2 2 1 o 10873.25 10694.21
    3 2 1 o 4031.14 3932.64
    4 2 1 o 8631.01 8897.22
    5 2 1 o 188.68 186.36
    6 2 1 o 7001.10 7087.33
    7 2 1 o 20.63 14.18
    8 2 1 o 3075.67 3054.51
    9 2 1 o 36.12 15.57
    10 2 1 o 9974.07 9859.06
    11 2 1 o 1.42 3.62
    12 2 1 o 4629.44 4589.16
    13 2 1 o 273.85 233.48
    14 2 1 o 1624.32 1592.60
    15 2 1 o 13.01 5.77
    16 2 1 o 1269.74 1320.08
    -16 3 1 o 187.73 137.63
    -15 3 1 o 63.12 29.08
    -14 3 1 o 538.72 597.36
    -13 3 1 o 95.44 128.89
    -12 3 1 o 917.72 924.54
    -11 3 1 o 1396.65 1498.46
    -10 3 1 o 4548.77 4421.15
    -9 3 1 o 47.00 32.69
    -8 3 1 o 3044.25 3144.03
    -7 3 1 o 937.36 986.63
    -6 3 1 o 4956.97 4667.55
    -5 3 1 o 1369.41 1490.84
    -4 3 1 o 7910.10 7798.84
    -3 3 1 o 3803.81 3971.35
    -2 3 1 o 11413.36 11511.99
    -1 3 1 o 14583.19 14226.62
    0 3 1 o 14722.18 13683.71
    1 3 1 o 1555.25 1516.13
    2 3 1 o 39.09 0.06
    3 3 1 o 9011.55 9212.07
    4 3 1 o 1507.63 1619.67
    5 3 1 o 8225.08 8593.51
    6 3 1 o 453.16 396.47
    7 3 1 o 6268.76 6499.76
    8 3 1 o 127.10 108.53
    9 3 1 o 5154.71 5097.20
    10 3 1 o 13.17 3.66
    11 3 1 o 7079.65 6980.60
    12 3 1 o 247.37 278.31
    13 3 1 o 2717.49 2830.80
    14 3 1 o 449.39 415.84
    15 3 1 o 1525.52 1288.21
    -16 4 1 o 453.71 532.27
    -15 4 1 o 115.85 123.47
    -14 4 1 o 5.91 2.31
    -13 4 1 o 943.29 940.23
    -12 4 1 o 22.47 16.93
    -11 4 1 o 45.38 44.74
    -10 4 1 o 452.07 446.10
    -9 4 1 o 4287.88 4362.34
    -8 4 1 o 171.72 197.68
    -7 4 1 o 2470.60 2567.17
    -6 4 1 o 8288.85 8312.91
    -5 4 1 o 2825.36 2949.11
    -4 4 1 o 1517.79 1532.40
    -3 4 1 o 5377.55 5299.31
    -2 4 1 o 7199.65 7064.04
    -1 4 1 o 11902.72 11687.21
    0 4 1 o 16113.57 15516.58
    1 4 1 o 2001.29 1680.77
    2 4 1 o 8780.69 8734.75
    3 4 1 o 6514.44 6146.09
    4 4 1 o 17719.83 17169.12
    5 4 1 o 9508.15 9288.99
    6 4 1 o 13881.79 13857.01
    7 4 1 o 29.80 3.67
    8 4 1 o 5542.07 5649.49
    9 4 1 o 261.18 229.58
    10 4 1 o 3097.90 3043.17
    11 4 1 o 147.34 177.15
    12 4 1 o 6913.76 6633.01
    13 4 1 o 47.92 7.42
    14 4 1 o 665.03 745.47
    15 4 1 o 392.09 196.36
    -15 5 1 o 378.18 421.73
    -14 5 1 o 83.60 95.56
    -13 5 1 o 11.93 39.80
    -12 5 1 o 27.24 1.09
    -11 5 1 o 122.21 103.50
    -10 5 1 o 452.58 452.65
    -9 5 1 o 837.67 846.79
    -8 5 1 o 3991.51 3898.62
    -7 5 1 o 106.93 30.33
    -6 5 1 o 145.27 136.67
    -5 5 1 o 716.51 661.62
    -4 5 1 o 3572.77 3235.18
    -3 5 1 o 50.39 18.40
    -2 5 1 o 19795.47 19051.08
    -1 5 1 o 1203.10 1099.43
    0 5 1 o 1628.59 1546.38
    1 5 1 o 481.07 499.93
    2 5 1 o 345.88 332.41
    3 5 1 o 7086.50 6874.49
    4 5 1 o 7944.60 7742.28
    5 5 1 o 6235.07 6590.90
    6 5 1 o 66.64 60.08
    7 5 1 o 2925.96 2682.52
    8 5 1 o 421.18 376.87
    9 5 1 o 1422.60 1476.02
    10 5 1 o 507.84 559.72
    11 5 1 o 8348.32 7888.27
    12 5 1 o 159.83 155.61
    13 5 1 o 2427.41 2805.92
    14 5 1 o 53.79 45.92
    -15 6 1 o 168.53 163.66
    -14 6 1 o 505.64 515.63
    -13 6 1 o 70.03 65.97
    -12 6 1 o 208.39 162.64
    -11 6 1 o 518.83 579.27
    -10 6 1 o 1216.52 1290.36
    -9 6 1 o 550.53 515.32
    -8 6 1 o 2457.32 2411.94
    -7 6 1 o 515.26 510.52
    -6 6 1 o 2672.69 2626.68
    -5 6 1 o 512.15 491.90
    -4 6 1 o 3203.31 2952.49
    -3 6 1 o 10552.01 10500.47
    -2 6 1 o 1032.15 884.22
    -1 6 1 o 14561.72 14005.73
    0 6 1 o 11.08 0.01
    1 6 1 o 4114.01 3637.87
    2 6 1 o 24.08 18.98
    3 6 1 o 4024.84 3826.98
    4 6 1 o 1863.49 1841.52
    5 6 1 o 5452.27 5558.32
    6 6 1 o 2123.41 2128.80
    7 6 1 o 1607.55 1645.52
    8 6 1 o 64.44 48.80
    9 6 1 o 299.82 316.09
    10 6 1 o 2220.79 2067.16
    11 6 1 o 649.15 645.86
    12 6 1 o 913.09 749.45
    13 6 1 o 93.03 65.68
    14 6 1 o -26.03 35.42
    -14 7 1 o 136.63 128.03
    -13 7 1 o 142.44 196.93
    -12 7 1 o 169.86 117.97
    -11 7 1 o 2399.10 2444.69
    -10 7 1 o 31.44 32.24
    -9 7 1 o 6526.40 6449.82
    -8 7 1 o 3571.76 3872.80
    -7 7 1 o 905.82 963.26
    -6 7 1 o 360.87 336.46
    -5 7 1 o 718.47 705.06
    -4 7 1 o 522.24 562.27
    -3 7 1 o 3343.29 3406.95
    -2 7 1 o 11869.00 12025.73
    -1 7 1 o 1983.14 2067.04
    0 7 1 o 73.15 52.45
    1 7 1 o 442.66 481.91
    2 7 1 o 277.45 246.92
    3 7 1 o 4396.24 4341.86
    4 7 1 o 1838.36 2112.24
    5 7 1 o 68.47 41.43
    6 7 1 o 1137.64 1035.12
    7 7 1 o 4080.84 3782.52
    8 7 1 o 105.95 68.77
    9 7 1 o 2035.78 2122.00
    10 7 1 o 188.39 156.92
    11 7 1 o 25.03 15.40
    12 7 1 o 31.32 59.40
    13 7 1 o 151.78 195.18
    -13 8 1 o 183.08 228.31
    -12 8 1 o 110.37 62.59
    -11 8 1 o 327.40 290.20
    -10 8 1 o 1530.25 1482.02
    -9 8 1 o 403.93 387.09
    -8 8 1 o 2070.66 2076.03
    -7 8 1 o 150.87 152.97
    -6 8 1 o 146.19 119.22
    -5 8 1 o 4851.19 4724.14
    -4 8 1 o 1163.28 1214.09
    -3 8 1 o 91.44 107.37
    -2 8 1 o 2881.17 2957.00
    -1 8 1 o 387.94 404.13
    0 8 1 o 3862.44 3915.84
    1 8 1 o 1381.19 1288.01
    2 8 1 o 6477.62 6504.83
    3 8 1 o 815.99 842.58
    4 8 1 o 428.73 409.65
    5 8 1 o 3540.39 3464.72
    6 8 1 o 565.00 513.85
    7 8 1 o 5.60 8.29
    8 8 1 o 3729.60 3571.63
    9 8 1 o 817.43 774.86
    10 8 1 o 585.80 488.37
    11 8 1 o 1236.13 1276.31
    12 8 1 o 36.93 35.02
    -12 9 1 o 84.69 81.59
    -11 9 1 o 25.32 15.78
    -10 9 1 o 59.40 44.92
    -9 9 1 o 2384.51 2489.57
    -8 9 1 o 31.54 12.84
    -7 9 1 o 412.55 414.78
    -6 9 1 o 299.23 270.37
    -5 9 1 o 255.36 251.12
    -4 9 1 o 43.14 20.46
    -3 9 1 o 2130.16 2140.80
    -2 9 1 o 245.63 210.32
    -1 9 1 o 1906.09 1776.74
    0 9 1 o 1105.37 1067.08
    1 9 1 o 6947.91 6852.74
    2 9 1 o 3600.56 3448.04
    3 9 1 o 3333.14 3356.83
    4 9 1 o 457.30 459.38
    5 9 1 o 2480.88 2287.98
    6 9 1 o 26.80 1.76
    7 9 1 o 5362.73 5244.40
    8 9 1 o 15.27 3.83
    9 9 1 o 4120.40 3767.28
    10 9 1 o 66.42 67.36
    11 9 1 o 132.69 45.62
    -11 10 1 o 1548.38 1592.36
    -10 10 1 o 763.31 749.68
    -9 10 1 o 79.02 88.90
    -8 10 1 o 1276.11 1299.35
    -7 10 1 o 1227.26 1149.60
    -6 10 1 o 21.51 25.63
    -5 10 1 o 6011.36 6010.26
    -4 10 1 o 2419.83 2441.76
    -3 10 1 o 74.35 11.90
    -2 10 1 o 1799.65 1768.64
    -1 10 1 o 51.12 20.78
    0 10 1 o 1037.42 995.98
    1 10 1 o 5918.48 5787.06
    2 10 1 o 4986.25 4820.26
    3 10 1 o 201.38 157.96
    4 10 1 o 1420.58 1526.20
    5 10 1 o 53.40 16.58
    6 10 1 o 1463.62 1291.52
    7 10 1 o 854.88 844.66
    8 10 1 o 7497.16 7238.59
    9 10 1 o 56.55 64.26
    10 10 1 o 1991.24 2089.30
    -10 11 1 o 434.17 476.60
    -9 11 1 o 60.32 36.81
    -8 11 1 o 347.30 300.48
    -7 11 1 o 100.85 88.95
    -6 11 1 o 6394.39 6268.85
    -5 11 1 o 536.76 474.52
    -4 11 1 o 3821.48 4046.16
    -3 11 1 o 393.78 476.29
    -2 11 1 o 99.28 72.76
    -1 11 1 o 362.19 415.56
    0 11 1 o 1888.50 1841.04
    1 11 1 o 1195.26 1137.43
    2 11 1 o 4696.09 4432.27
    3 11 1 o 535.38 525.02
    4 11 1 o 117.47 97.43
    5 11 1 o 169.69 162.31
    6 11 1 o 345.75 376.13
    7 11 1 o 3286.56 3164.74
    8 11 1 o 958.18 919.01
    9 11 1 o 2848.40 2757.70
    -10 12 1 o 504.71 510.93
    -9 12 1 o 124.30 131.92
    -8 12 1 o 478.11 466.61
    -7 12 1 o 931.49 1015.74
    -6 12 1 o 1843.83 2049.50
    -5 12 1 o 3995.40 3618.10
    -4 12 1 o 739.47 568.00
    -3 12 1 o 609.93 623.95
    -2 12 1 o 118.05 180.65
    -1 12 1 o 2153.60 2056.39
    0 12 1 o 19.20 5.00
    1 12 1 o 9324.28 9551.62
    2 12 1 o 218.01 256.33
    3 12 1 o 1672.04 1674.21
    4 12 1 o 10.59 31.19
    5 12 1 o 532.06 474.08
    6 12 1 o 43.90 35.26
    7 12 1 o 1705.13 1865.41
    8 12 1 o 1846.78 1608.34
    -9 13 1 o 128.35 106.81
    -8 13 1 o 101.60 104.25
    -7 13 1 o 1546.26 1547.92
    -6 13 1 o 2521.29 2369.61
    -5 13 1 o 1999.92 1974.58
    -4 13 1 o 2481.36 2763.36
    -3 13 1 o 1500.17 1612.59
    -2 13 1 o 179.33 170.29
    -1 13 1 o 1744.03 1888.85
    0 13 1 o 4663.96 4412.90
    1 13 1 o 415.64 317.87
    2 13 1 o 5118.89 5190.18
    3 13 1 o 42.84 1.03
    4 13 1 o 1152.21 1054.62
    5 13 1 o 632.13 620.21
    6 13 1 o 1129.28 1081.33
    7 13 1 o 250.24 213.60
    8 13 1 o 1364.09 1346.69
    -7 14 1 o 858.14 776.91
    -6 14 1 o 2915.72 2685.23
    -5 14 1 o 3121.02 3185.90
    -4 14 1 o 1138.17 1231.68
    -3 14 1 o 223.88 140.24
    -2 14 1 o 253.17 252.54
    -1 14 1 o 110.12 161.83
    0 14 1 o 547.32 601.51
    1 14 1 o 2584.79 2553.92
    2 14 1 o 189.42 231.12
    3 14 1 o 909.79 927.02
    4 14 1 o 947.66 979.41
    5 14 1 o 20.67 0.21
    6 14 1 o 106.64 74.34
    -17 0 2 o 2683.95 2418.90
    -16 0 2 o -42.45 0.01
    -15 0 2 o 210.96 176.34
    -14 0 2 o 912.99 918.81
    -13 0 2 o 751.89 706.82
    -12 0 2 o 398.47 328.87
    -11 0 2 o 7226.92 8175.32
    -10 0 2 o 560.72 549.02
    -9 0 2 o 8771.60 8745.41
    -8 0 2 o 13570.87 13111.74
    -7 0 2 o 8305.86 7814.90
    -6 0 2 o 1771.83 1472.69
    -5 0 2 o 49971.62 48390.52
    -4 0 2 o 21157.06 19413.54
    -3 0 2 o 30465.42 29728.49
    1 0 2 o 8457.82 8555.29
    2 0 2 o 12769.61 11410.61
    3 0 2 o 5805.69 5845.67
    4 0 2 o 205.60 263.09
    5 0 2 o 1879.49 2208.12
    6 0 2 o 2357.11 2443.96
    7 0 2 o -8.21 1.85
    8 0 2 o 1547.07 1441.19
    9 0 2 o 3158.81 3195.11
    10 0 2 o 15.53 0.26
    11 0 2 o 58.84 15.59
    12 0 2 o -34.25 26.70
    13 0 2 o 310.28 242.09
    14 0 2 o 256.38 291.98
    15 0 2 o 664.69 627.05
    -17 1 2 o 1087.62 903.44
    -16 1 2 o 951.07 892.93
    -15 1 2 o 650.41 792.30
    -14 1 2 o 45.00 8.26
    -13 1 2 o 1194.70 1210.79
    -12 1 2 o 5312.98 5363.23
    -11 1 2 o 339.01 350.66
    -10 1 2 o 9794.75 9630.15
    -9 1 2 o 99.33 118.77
    -8 1 2 o 3673.87 3514.27
    -7 1 2 o 1502.13 1561.12
    -6 1 2 o 3009.99 3053.56
    -5 1 2 o 13040.05 12216.42
    -4 1 2 o 10609.78 10417.48
    -3 1 2 o 20526.20 19515.05
    -2 1 2 o 1282.35 1257.20
    1 1 2 o 196.71 159.06
    2 1 2 o 4823.27 4537.71
    3 1 2 o 24103.59 23810.79
    4 1 2 o 198.70 217.17
    5 1 2 o 41.78 20.86
    6 1 2 o 3645.32 3786.16
    7 1 2 o 157.44 131.01
    8 1 2 o 487.41 456.05
    9 1 2 o 192.73 187.24
    10 1 2 o 818.41 815.36
    11 1 2 o 57.63 89.46
    12 1 2 o 555.98 520.12
    13 1 2 o 16.17 13.00
    14 1 2 o 182.50 153.46
    15 1 2 o 470.69 442.01
    16 1 2 o 274.40 268.41
    -17 2 2 o 787.74 846.19
    -16 2 2 o 76.79 70.05
    -15 2 2 o 57.44 11.75
    -14 2 2 o 145.22 149.77
    -13 2 2 o 292.86 287.95
    -12 2 2 o 688.89 675.72
    -11 2 2 o 3930.72 4102.27
    -10 2 2 o 1963.19 1919.70
    -9 2 2 o 123.18 87.92
    -8 2 2 o 36.73 14.60
    -7 2 2 o 369.97 365.44
    -6 2 2 o 2255.61 2023.14
    -5 2 2 o 159.83 133.41
    -4 2 2 o 20219.15 20014.70
    -3 2 2 o 489.24 322.06
    -2 2 2 o 127.25 158.72
    -1 2 2 o 12021.32 11291.26
    0 2 2 o 203.84 149.64
    1 2 2 o 230.65 140.88
    2 2 2 o 21973.06 22009.92
    3 2 2 o 1959.91 1780.07
    4 2 2 o 283.06 222.84
    5 2 2 o 1812.30 1584.09
    6 2 2 o 233.64 239.08
    7 2 2 o 631.98 635.96
    8 2 2 o 692.43 732.22
    9 2 2 o 6511.31 6259.23
    10 2 2 o 51.56 38.35
    11 2 2 o 32.26 61.45
    12 2 2 o 67.05 59.19
    13 2 2 o 537.51 536.85
    14 2 2 o 132.27 82.81
    15 2 2 o 1165.64 962.13
    16 2 2 o 164.30 102.78
    -16 3 2 o 902.08 803.49
    -15 3 2 o 174.49 167.32
    -14 3 2 o 518.85 459.01
    -13 3 2 o 21.94 0.54
    -12 3 2 o 557.15 572.40
    -11 3 2 o 3712.23 3739.05
    -10 3 2 o 3277.84 3207.35
    -9 3 2 o 236.67 244.84
    -8 3 2 o 3092.40 2950.84
    -7 3 2 o 621.67 560.11
    -6 3 2 o 39.86 38.60
    -5 3 2 o 715.45 725.27
    -4 3 2 o 13.38 1.69
    -3 3 2 o 11933.63 11608.67
    -2 3 2 o 350.43 404.06
    -1 3 2 o 18890.44 18444.56
    0 3 2 o 9989.27 9466.29
    1 3 2 o 6966.64 7089.11
    2 3 2 o 168.52 127.49
    3 3 2 o 2723.59 2515.32
    4 3 2 o 2526.11 2519.68
    5 3 2 o 135.13 98.71
    6 3 2 o 260.92 307.23
    7 3 2 o 63.59 69.56
    8 3 2 o 544.36 519.57
    9 3 2 o 215.72 187.59
    10 3 2 o 587.45 591.50
    11 3 2 o 632.87 708.31
    12 3 2 o 1301.43 1444.10
    13 3 2 o -21.21 13.22
    14 3 2 o 122.81 149.02
    15 3 2 o 6.61 10.61
    -17 4 2 o 277.66 273.15
    -16 4 2 o 297.67 223.01
    -15 4 2 o 453.69 378.83
    -14 4 2 o 403.55 501.67
    -13 4 2 o 312.16 236.60
    -12 4 2 o 1613.34 1545.91
    -11 4 2 o 142.26 120.33
    -10 4 2 o 1516.89 1525.96
    -9 4 2 o 1109.62 1096.92
    -8 4 2 o 102.69 89.06
    -7 4 2 o 3113.16 2952.19
    -6 4 2 o 98.91 92.34
    -5 4 2 o 1140.18 1147.04
    -4 4 2 o 3280.66 3484.23
    -3 4 2 o 646.94 649.98
    -2 4 2 o 1459.12 1493.17
    -1 4 2 o 1684.00 1392.01
    0 4 2 o 10541.30 9546.66
    1 4 2 o 242.84 251.07
    2 4 2 o 3518.07 3557.55
    3 4 2 o 3751.57 3654.75
    4 4 2 o 1790.99 1685.31
    5 4 2 o 146.91 143.13
    6 4 2 o 310.57 307.50
    7 4 2 o 21.52 6.72
    8 4 2 o 96.39 103.55
    9 4 2 o 5396.35 5367.46
    10 4 2 o 23.02 11.68
    11 4 2 o 341.71 371.19
    12 4 2 o 68.48 79.86
    13 4 2 o 194.17 150.75
    14 4 2 o 40.26 86.44
    -16 5 2 o 265.79 222.24
    -15 5 2 o 620.66 529.28
    -14 5 2 o 2171.18 2085.53
    -13 5 2 o 160.63 139.16
    -12 5 2 o 919.46 898.98
    -11 5 2 o 2072.66 2149.57
    -10 5 2 o 1395.76 1500.33
    -9 5 2 o 2737.59 2867.22
    -8 5 2 o 3987.79 4045.09
    -7 5 2 o 144.04 170.84
    -6 5 2 o 8805.07 9139.03
    -5 5 2 o 9576.94 9739.51
    -4 5 2 o 2630.90 2488.51
    -3 5 2 o 648.37 667.33
    -2 5 2 o 13472.86 13109.67
    -1 5 2 o 360.84 347.24
    0 5 2 o 125.70 89.61
    1 5 2 o 658.64 602.51
    2 5 2 o 6421.02 6534.81
    3 5 2 o 3294.89 3469.60
    4 5 2 o 219.75 224.60
    5 5 2 o 98.50 94.79
    6 5 2 o 378.62 319.21
    7 5 2 o 272.13 293.58
    8 5 2 o 1855.44 1721.98
    9 5 2 o 835.71 798.90
    10 5 2 o 979.20 1044.04
    11 5 2 o 320.54 324.82
    12 5 2 o 32.93 30.09
    13 5 2 o 708.53 711.88
    14 5 2 o 171.44 130.75
    -15 6 2 o 2162.99 1853.63
    -14 6 2 o 311.91 240.05
    -13 6 2 o 2223.37 2362.82
    -12 6 2 o 1271.57 1406.08
    -11 6 2 o 435.88 389.12
    -10 6 2 o 938.22 1013.92
    -9 6 2 o 2197.76 2235.39
    -8 6 2 o 1206.88 1340.44
    -7 6 2 o 5617.03 6020.25
    -6 6 2 o 15.22 0.56
    -5 6 2 o 2719.40 2491.58
    -4 6 2 o 3217.55 3007.65
    -3 6 2 o 991.37 1182.49
    -2 6 2 o 3206.59 2821.95
    -1 6 2 o 1361.91 1328.15
    0 6 2 o 3127.67 3063.28
    1 6 2 o 2760.22 2759.96
    2 6 2 o 931.08 870.17
    3 6 2 o 4135.96 4106.35
    4 6 2 o 89.17 81.68
    5 6 2 o 567.46 541.47
    6 6 2 o 1353.11 1308.15
    7 6 2 o 24.98 33.07
    8 6 2 o 981.77 857.45
    9 6 2 o 336.13 438.55
    10 6 2 o 499.44 541.96
    11 6 2 o 23.27 0.41
    12 6 2 o 660.63 669.78
    13 6 2 o 92.22 14.76
    -15 7 2 o 168.09 100.02
    -14 7 2 o 3260.40 3201.69
    -13 7 2 o 29.46 1.87
    -12 7 2 o 1408.79 1385.84
    -11 7 2 o 29.52 26.30
    -10 7 2 o 497.79 474.88
    -9 7 2 o 220.53 268.45
    -8 7 2 o 2653.56 2756.11
    -7 7 2 o 1741.75 1681.80
    -6 7 2 o 960.37 1033.39
    -5 7 2 o 1211.26 1237.18
    -4 7 2 o 500.47 549.10
    -3 7 2 o 16.93 5.50
    -2 7 2 o 136.76 157.82
    -1 7 2 o 4752.07 4659.97
    0 7 2 o 800.94 730.74
    1 7 2 o 2786.52 2685.12
    2 7 2 o 238.75 216.06
    3 7 2 o 23.23 0.38
    4 7 2 o 23.65 7.20
    5 7 2 o 637.42 558.58
    6 7 2 o 85.25 95.96
    7 7 2 o 982.49 1058.50
    8 7 2 o 87.02 75.92
    9 7 2 o 13.07 11.41
    10 7 2 o 257.80 198.53
    11 7 2 o 6.58 16.55
    12 7 2 o 301.23 240.06
    -14 8 2 o 398.29 334.56
    -13 8 2 o 1325.02 1348.13
    -12 8 2 o 93.90 64.22
    -11 8 2 o 1395.84 1476.87
    -10 8 2 o 135.64 151.18
    -9 8 2 o 1902.08 1899.49
    -8 8 2 o 3986.98 3963.27
    -7 8 2 o 1393.28 1303.07
    -6 8 2 o 782.77 928.57
    -5 8 2 o 1137.86 1171.85
    -4 8 2 o 50.88 7.93
    -3 8 2 o 1279.59 1233.75
    -2 8 2 o 3656.73 3710.89
    -1 8 2 o 47.83 33.10
    0 8 2 o 2260.78 2358.45
    1 8 2 o 155.44 152.72
    2 8 2 o 150.98 107.14
    3 8 2 o 76.96 59.38
    4 8 2 o 3544.20 3450.91
    5 8 2 o 1630.83 1713.54
    6 8 2 o 844.80 857.52
    7 8 2 o 1578.14 1419.92
    8 8 2 o 432.16 356.59
    9 8 2 o 272.48 249.96
    10 8 2 o 305.32 376.54
    11 8 2 o 647.70 581.79
    12 8 2 o 140.05 94.19
    -13 9 2 o 31.42 47.27
    -12 9 2 o 128.27 157.98
    -11 9 2 o 69.44 22.16
    -10 9 2 o 41.64 53.49
    -9 9 2 o 1286.21 1373.42
    -8 9 2 o 737.13 704.35
    -7 9 2 o 2747.85 2803.41
    -6 9 2 o 486.69 568.13
    -5 9 2 o 3480.35 3498.50
    -4 9 2 o 42.20 37.07
    -3 9 2 o 2233.79 2316.52
    -2 9 2 o 1144.86 1153.46
    -1 9 2 o 11493.03 11451.37
    0 9 2 o 27.32 7.63
    1 9 2 o 6718.60 6755.77
    2 9 2 o 306.48 341.88
    3 9 2 o 2151.32 2084.88
    4 9 2 o 1593.79 1577.36
    5 9 2 o 3791.00 3602.52
    6 9 2 o 2036.23 1948.04
    7 9 2 o 4112.25 4067.43
    8 9 2 o 1080.23 1078.97
    9 9 2 o 222.32 190.45
    10 9 2 o 1434.04 1606.01
    11 9 2 o 89.41 74.67
    -12 10 2 o 1128.62 1094.95
    -11 10 2 o 56.05 30.32
    -10 10 2 o 850.20 854.46
    -9 10 2 o 88.71 55.58
    -8 10 2 o 1893.50 1949.54
    -7 10 2 o 15.98 2.62
    -6 10 2 o 2500.00 2370.29
    -5 10 2 o 67.40 73.43
    -4 10 2 o 2471.25 2309.46
    -3 10 2 o 17.63 9.64
    -2 10 2 o 4761.04 4756.59
    -1 10 2 o 358.21 306.10
    0 10 2 o 3652.54 3491.71
    1 10 2 o 875.92 921.20
    2 10 2 o 1194.72 1177.82
    3 10 2 o 715.33 662.03
    4 10 2 o 998.31 932.69
    5 10 2 o 1090.42 1003.12
    6 10 2 o 1737.49 1682.90
    7 10 2 o 1015.19 1106.07
    8 10 2 o 1278.32 1346.50
    9 10 2 o 914.93 818.87
    10 10 2 o 224.80 186.76
    -11 11 2 o 810.51 901.76
    -10 11 2 o 76.40 51.43
    -9 11 2 o 1463.19 1590.69
    -8 11 2 o 449.13 508.40
    -7 11 2 o 3297.33 3164.87
    -6 11 2 o 124.74 120.63
    -5 11 2 o 756.86 826.56
    -4 11 2 o 2036.58 1901.93
    -3 11 2 o 2206.81 2035.79
    -2 11 2 o 2111.25 2312.10
    -1 11 2 o 1396.63 1452.53
    0 11 2 o 2499.77 2433.10
    1 11 2 o 2153.40 2076.55
    2 11 2 o 644.75 665.87
    3 11 2 o 771.17 714.37
    4 11 2 o 2075.06 2176.37
    5 11 2 o 824.14 849.13
    6 11 2 o 958.48 911.68
    7 11 2 o 1108.48 1043.01
    8 11 2 o 126.18 149.67
    9 11 2 o 1422.13 1250.30
    -10 12 2 o 1602.61 1526.39
    -9 12 2 o 1285.87 1312.20
    -8 12 2 o 1773.81 1724.69
    -7 12 2 o 1559.85 1589.33
    -6 12 2 o 764.06 787.48
    -5 12 2 o 896.56 964.52
    -4 12 2 o 421.43 410.58
    -3 12 2 o 2290.45 2221.10
    -2 12 2 o 269.28 215.02
    -1 12 2 o 793.34 763.09
    0 12 2 o 352.83 424.75
    1 12 2 o 77.27 22.00
    2 12 2 o 564.06 544.39
    3 12 2 o 657.59 699.39
    4 12 2 o 496.36 574.65
    5 12 2 o 1681.79 1575.52
    6 12 2 o 1558.26 1499.87
    7 12 2 o 510.19 415.91
    -10 13 2 o 779.92 952.26
    -9 13 2 o 61.92 30.51
    -8 13 2 o 742.41 827.14
    -7 13 2 o 110.85 61.84
    -6 13 2 o 328.32 241.00
    -5 13 2 o 27.20 2.42
    -4 13 2 o 263.83 299.67
    -3 13 2 o 77.86 38.24
    -2 13 2 o 609.70 506.91
    -1 13 2 o 54.94 71.82
    0 13 2 o 53.11 41.10
    1 13 2 o 54.41 74.50
    2 13 2 o 455.96 479.64
    3 13 2 o 190.14 201.97
    4 13 2 o 46.75 50.45
    5 13 2 o 927.73 931.25
    6 13 2 o 130.31 109.71
    -7 14 2 o 454.49 334.97
    -6 14 2 o 1160.70 1217.21
    -5 14 2 o 39.51 0.06
    -4 14 2 o 768.56 725.47
    -3 14 2 o 97.29 73.88
    -2 14 2 o 1545.92 1456.68
    -1 14 2 o 173.09 179.01
    0 14 2 o 1319.53 1326.67
    1 14 2 o 212.65 119.06
    2 14 2 o 809.25 845.34
    3 14 2 o -16.14 30.92
    4 14 2 o 630.97 864.99
    5 14 2 o 86.96 42.86
    -17 1 3 o 413.55 394.35
    -16 1 3 o 644.22 554.87
    -15 1 3 o 1299.75 1324.43
    -14 1 3 o 109.08 78.71
    -13 1 3 o 1706.77 1782.36
    -12 1 3 o 2985.58 3102.40
    -11 1 3 o 3946.38 4178.96
    -10 1 3 o 6620.60 6750.88
    -9 1 3 o 1236.21 1171.48
    -8 1 3 o 10888.19 11225.44
    -7 1 3 o 1919.42 2184.19
    -6 1 3 o 10512.67 9322.57
    -5 1 3 o 52.63 7.76
    -4 1 3 o 10382.71 11740.39
    -3 1 3 o 2399.19 1784.90
    -2 1 3 o 619.77 453.38
    -1 1 3 o 1230.34 1126.22
    0 1 3 o 149.62 139.78
    1 1 3 o 74.61 67.98
    2 1 3 o 21407.38 22242.50
    3 1 3 o 249.22 268.66
    4 1 3 o 342.65 330.06
    5 1 3 o 3750.15 3752.14
    6 1 3 o 3064.02 3371.25
    7 1 3 o 88.43 92.75
    8 1 3 o 435.08 530.18
    9 1 3 o 704.02 682.69
    10 1 3 o 1866.07 1778.52
    11 1 3 o 198.70 192.43
    12 1 3 o 593.50 667.91
    13 1 3 o 21.61 7.55
    14 1 3 o 814.13 620.37
    15 1 3 o 115.53 151.32
    -17 2 3 o 317.97 358.47
    -16 2 3 o 2438.94 2397.95
    -15 2 3 o 708.48 861.08
    -14 2 3 o 2901.66 3127.77
    -13 2 3 o 7770.59 7621.80
    -12 2 3 o 4663.36 4402.29
    -11 2 3 o 3421.93 3500.16
    -10 2 3 o 614.13 622.06
    -9 2 3 o 4583.67 4538.91
    -8 2 3 o 990.18 1113.16
    -7 2 3 o 18693.79 18234.54
    -6 2 3 o 2488.65 2429.39
    -5 2 3 o 8089.66 8714.37
    -4 2 3 o 1139.94 1321.81
    -3 2 3 o 20277.33 19765.59
    -2 2 3 o 18118.91 17334.84
    -1 2 3 o 37090.16 37422.41
    0 2 3 o 178.29 164.79
    1 2 3 o 34103.20 32807.33
    2 2 3 o 1123.58 1087.82
    3 2 3 o 9031.51 8876.66
    4 2 3 o 312.69 230.61
    5 2 3 o 21894.98 21396.58
    6 2 3 o 269.75 233.36
    7 2 3 o 4928.76 4865.59
    8 2 3 o 356.66 359.03
    9 2 3 o 4491.96 4297.05
    10 2 3 o 55.80 9.32
    11 2 3 o 2439.15 2412.87
    12 2 3 o 864.90 866.66
    13 2 3 o 1161.16 1184.85
    14 2 3 o 386.54 523.09
    15 2 3 o 454.82 308.83
    -17 3 3 o 1472.07 1513.97
    -16 3 3 o 1106.28 1169.23
    -15 3 3 o 2789.59 2816.42
    -14 3 3 o 2264.22 2273.97
    -13 3 3 o 5053.92 4893.01
    -12 3 3 o 3736.15 3596.05
    -11 3 3 o 1756.65 1590.09
    -10 3 3 o 6319.50 6495.06
    -9 3 3 o 3239.28 3349.39
    -8 3 3 o 6936.42 7071.22
    -7 3 3 o 5424.61 5452.85
    -6 3 3 o 18475.62 19934.21
    -5 3 3 o 3670.84 3909.76
    -4 3 3 o 18258.82 18392.56
    -3 3 3 o 2034.10 1990.47
    -2 3 3 o 18865.03 18812.72
    -1 3 3 o 725.64 656.63
    0 3 3 o 63268.02 65389.68
    1 3 3 o 306.99 220.60
    2 3 3 o 22812.61 22632.04
    3 3 3 o 1314.86 1230.87
    4 3 3 o 14346.55 15295.05
    5 3 3 o 691.19 592.88
    6 3 3 o 15615.27 15834.79
    7 3 3 o 6749.06 6537.46
    8 3 3 o 10702.87 10527.53
    9 3 3 o 2384.83 2420.29
    10 3 3 o 3627.53 3825.62
    11 3 3 o 744.33 797.54
    12 3 3 o 2531.04 2572.97
    13 3 3 o 1323.04 1473.49
    14 3 3 o 350.45 435.76
    15 3 3 o 741.06 859.31
    -17 4 3 o 248.86 317.55
    -16 4 3 o 481.86 443.44
    -15 4 3 o 910.34 691.60
    -14 4 3 o 5145.48 4601.39
    -13 4 3 o 1591.91 1605.67
    -12 4 3 o 4882.43 5087.77
    -11 4 3 o 8043.76 8029.86
    -10 4 3 o 4964.76 4827.93
    -9 4 3 o 7859.16 8041.52
    -8 4 3 o 5258.68 5320.86
    -7 4 3 o 22726.10 22477.88
    -6 4 3 o 1798.33 2041.31
    -5 4 3 o 38835.70 38710.25
    -4 4 3 o 1986.98 2019.41
    -3 4 3 o 9502.57 9891.71
    -2 4 3 o 102.41 131.38
    -1 4 3 o 20346.87 20336.08
    0 4 3 o 2714.03 2585.27
    1 4 3 o 13920.56 14403.51
    2 4 3 o 1197.87 1243.35
    3 4 3 o 26144.01 26607.30
    4 4 3 o 2346.84 2137.58
    5 4 3 o 8263.62 8314.87
    6 4 3 o 3334.09 3404.24
    7 4 3 o 11391.27 11609.14
    8 4 3 o 2518.92 2442.80
    9 4 3 o 4443.66 4550.88
    10 4 3 o 945.67 962.01
    11 4 3 o 3519.80 3447.61
    12 4 3 o 1346.96 1315.35
    13 4 3 o 700.76 678.43
    14 4 3 o 1845.81 1862.97
    -17 5 3 o 179.41 101.91
    -16 5 3 o 143.61 171.02
    -15 5 3 o 520.71 433.31
    -14 5 3 o 998.49 880.63
    -13 5 3 o 4855.05 4379.70
    -12 5 3 o 1575.72 1731.24
    -11 5 3 o 1766.60 1882.00
    -10 5 3 o 340.11 320.60
    -9 5 3 o 2232.12 2298.79
    -8 5 3 o 4664.80 4790.43
    -7 5 3 o 8738.25 8548.11
    -6 5 3 o 17791.47 18162.58
    -5 5 3 o 3984.14 3983.04
    -4 5 3 o 5264.77 4974.01
    -3 5 3 o 2926.59 2640.55
    -2 5 3 o 13557.97 13703.89
    -1 5 3 o 663.58 701.70
    0 5 3 o 33042.91 31195.64
    1 5 3 o 500.46 549.88
    2 5 3 o 9362.17 9299.74
    3 5 3 o 23.52 0.41
    4 5 3 o 6920.83 6705.42
    5 5 3 o 27.03 3.33
    6 5 3 o 6275.89 6242.47
    7 5 3 o 2587.58 2593.25
    8 5 3 o 3770.37 3638.01
    9 5 3 o 82.14 52.26
    10 5 3 o 2070.21 2057.82
    11 5 3 o 358.94 233.71
    12 5 3 o 1700.06 1705.49
    13 5 3 o 1272.23 1395.34
    -16 6 3 o 75.81 3.61
    -15 6 3 o 46.50 1.09
    -14 6 3 o 245.60 205.13
    -13 6 3 o 211.14 228.10
    -12 6 3 o 131.20 121.80
    -11 6 3 o 43.07 32.17
    -10 6 3 o 711.50 700.59
    -9 6 3 o 10.51 2.90
    -8 6 3 o 13.82 4.07
    -7 6 3 o 1552.41 1768.30
    -6 6 3 o 29.60 20.48
    -5 6 3 o 3352.30 3414.20
    -4 6 3 o 429.65 444.71
    -3 6 3 o 482.14 368.03
    -2 6 3 o 45.83 46.89
    -1 6 3 o 4099.53 3989.74
    0 6 3 o 4037.15 3999.09
    1 6 3 o 15077.04 14699.93
    2 6 3 o 324.88 321.52
    3 6 3 o 172.32 152.22
    4 6 3 o 19.31 0.53
    5 6 3 o 1596.64 1646.85
    6 6 3 o 1103.30 1055.46
    7 6 3 o 1743.23 1642.37
    8 6 3 o 4131.58 4297.75
    9 6 3 o 82.37 41.06
    10 6 3 o 152.10 126.88
    11 6 3 o 143.34 75.22
    12 6 3 o 560.56 516.62
    13 6 3 o 115.33 163.46
    -15 7 3 o 298.26 255.27
    -14 7 3 o 238.01 284.72
    -13 7 3 o 237.98 234.44
    -12 7 3 o 146.54 117.15
    -11 7 3 o 44.62 33.09
    -10 7 3 o 1710.47 1663.54
    -9 7 3 o 396.63 392.36
    -8 7 3 o 636.94 571.36
    -7 7 3 o 195.51 221.32
    -6 7 3 o 749.05 671.99
    -5 7 3 o 440.48 461.17
    -4 7 3 o 1694.36 1600.92
    -3 7 3 o 675.15 602.11
    -2 7 3 o 3106.43 3174.34
    -1 7 3 o 243.72 277.26
    0 7 3 o 1760.13 1478.27
    1 7 3 o 8369.49 8292.60
    2 7 3 o 510.40 500.80
    3 7 3 o 363.18 429.24
    4 7 3 o 2922.54 2812.92
    5 7 3 o 1805.10 1767.11
    6 7 3 o 820.27 926.36
    7 7 3 o 4786.17 5066.81
    8 7 3 o 2262.17 2159.75
    9 7 3 o 1097.37 1126.40
    10 7 3 o 473.03 510.69
    11 7 3 o 166.60 75.77
    12 7 3 o 1064.75 984.55
    -15 8 3 o 340.91 236.58
    -14 8 3 o -2.87 21.94
    -13 8 3 o 29.75 75.53
    -12 8 3 o 295.38 304.43
    -11 8 3 o 470.42 391.47
    -10 8 3 o 3573.31 3505.18
    -9 8 3 o 1867.56 1850.30
    -8 8 3 o 1733.25 1851.81
    -7 8 3 o 31.17 7.99
    -6 8 3 o 754.42 804.84
    -5 8 3 o 1623.89 1603.28
    -4 8 3 o 2484.96 2542.25
    -3 8 3 o 11502.71 11356.64
    -2 8 3 o 522.81 525.43
    -1 8 3 o 1140.77 1172.35
    0 8 3 o 1027.77 1057.70
    1 8 3 o 279.15 275.30
    2 8 3 o 23.57 8.75
    3 8 3 o 8706.49 8443.89
    4 8 3 o 638.47 647.61
    5 8 3 o 3395.13 3393.78
    6 8 3 o 107.52 123.12
    7 8 3 o 2236.88 2172.55
    8 8 3 o 66.99 26.66
    9 8 3 o 2379.64 2296.05
    10 8 3 o 2402.44 2436.15
    11 8 3 o 459.65 417.38
    -14 9 3 o 464.63 462.42
    -13 9 3 o 67.51 70.85
    -12 9 3 o 629.41 577.58
    -11 9 3 o 2479.98 2266.25
    -10 9 3 o 3752.00 3572.85
    -9 9 3 o 3288.45 3117.56
    -8 9 3 o 4597.69 4726.51
    -7 9 3 o 1323.90 1314.86
    -6 9 3 o 1187.65 1137.81
    -5 9 3 o 2196.60 2250.70
    -4 9 3 o 8264.78 8136.32
    -3 9 3 o 336.31 363.94
    -2 9 3 o 13065.85 13237.22
    -1 9 3 o 1026.01 1073.36
    0 9 3 o 455.07 402.83
    1 9 3 o 2260.24 2147.11
    2 9 3 o 6544.83 6250.39
    3 9 3 o 143.64 149.64
    4 9 3 o 8815.05 8713.62
    5 9 3 o 683.13 580.85
    6 9 3 o 3780.28 3716.69
    7 9 3 o 736.68 651.90
    8 9 3 o 2979.39 3113.22
    9 9 3 o 586.46 460.16
    10 9 3 o 2675.69 2520.45
    -13 10 3 o 279.36 210.77
    -12 10 3 o 862.78 863.88
    -11 10 3 o 1658.30 1763.30
    -10 10 3 o 4003.41 4016.51
    -9 10 3 o 6903.09 6735.30
    -8 10 3 o 1112.47 1057.86
    -7 10 3 o 1946.68 2046.63
    -6 10 3 o 989.38 931.94
    -5 10 3 o 4488.77 4768.24
    -4 10 3 o 966.99 869.12
    -3 10 3 o 18884.09 18714.49
    -2 10 3 o 61.79 33.16
    -1 10 3 o 7748.14 7607.71
    0 10 3 o 224.26 275.20
    1 10 3 o 8340.60 8039.19
    2 10 3 o 63.27 50.96
    3 10 3 o 8139.03 8300.10
    4 10 3 o 3977.19 3853.71
    5 10 3 o 6041.69 5959.20
    6 10 3 o 206.38 155.46
    7 10 3 o 2063.36 2091.63
    8 10 3 o 106.32 100.15
    9 10 3 o 1695.82 1875.30
    -11 11 3 o 2036.03 2018.82
    -10 11 3 o 3366.91 3441.52
    -9 11 3 o 2127.33 2122.19
    -8 11 3 o 3407.87 3479.83
    -7 11 3 o 58.10 5.23
    -6 11 3 o 441.63 452.03
    -5 11 3 o 52.82 4.66
    -4 11 3 o 6129.59 6057.92
    -3 11 3 o 173.39 187.02
    -2 11 3 o 8235.57 7925.76
    -1 11 3 o 10.96 4.86
    0 11 3 o 664.24 686.19
    1 11 3 o 28.34 23.43
    2 11 3 o 2276.53 2204.16
    3 11 3 o 1765.08 1998.55
    4 11 3 o 5657.61 5569.40
    5 11 3 o 1158.72 1150.61
    6 11 3 o 363.13 342.21
    7 11 3 o 58.86 41.74
    8 11 3 o 420.32 322.10
    -11 12 3 o 510.36 488.84
    -10 12 3 o 570.94 499.28
    -9 12 3 o 1538.35 1635.46
    -8 12 3 o 103.89 99.19
    -7 12 3 o 20.15 8.03
    -6 12 3 o 109.06 158.53
    -5 12 3 o 644.14 546.99
    -4 12 3 o 88.98 41.63
    -3 12 3 o 5037.94 5253.52
    -2 12 3 o 712.82 711.67
    -1 12 3 o 979.67 930.07
    0 12 3 o 24.58 0.37
    1 12 3 o 103.50 96.37
    2 12 3 o 723.18 590.89
    3 12 3 o 2369.06 2467.23
    4 12 3 o 4391.33 4306.15
    5 12 3 o 198.59 145.42
    6 12 3 o 1560.22 1398.14
    7 12 3 o 26.11 26.89
    -10 13 3 o 260.40 226.65
    -9 13 3 o 88.53 81.83
    -8 13 3 o 84.58 75.30
    -7 13 3 o 251.01 228.59
    -6 13 3 o 215.42 207.97
    -5 13 3 o 75.53 75.03
    -4 13 3 o 1238.58 1160.00
    -3 13 3 o 409.85 416.46
    -2 13 3 o 1178.21 1234.79
    -1 13 3 o 498.62 503.12
    0 13 3 o 112.36 71.21
    1 13 3 o 59.23 62.14
    2 13 3 o 103.05 104.88
    3 13 3 o 2588.32 2345.80
    4 13 3 o 783.62 639.39
    5 13 3 o 1421.32 1583.90
    6 13 3 o -38.39 4.14
    -7 14 3 o 237.82 266.70
    -6 14 3 o 635.60 618.37
    -5 14 3 o 224.18 232.71
    -3 14 3 o 432.87 301.47
    -2 14 3 o 247.03 310.66
    -1 14 3 o 125.76 109.78
    0 14 3 o 47.69 86.22
    1 14 3 o 847.82 1056.31
    2 14 3 o 295.98 347.15
    3 14 3 o -16.21 0.06
    4 14 3 o 837.84 761.88
    -18 0 4 o 459.55 363.57
    -17 0 4 o 334.33 351.62
    -16 0 4 o 2194.62 2079.25
    -15 0 4 o 150.81 192.66
    -14 0 4 o 3422.88 3351.64
    -13 0 4 o 1172.39 1331.16
    -12 0 4 o 44.00 36.88
    -11 0 4 o 11065.89 11478.93
    -10 0 4 o 10050.49 10257.16
    -9 0 4 o 262.21 231.57
    -8 0 4 o 10097.44 10261.35
    -7 0 4 o 7258.71 7528.66
    -6 0 4 o 8712.22 9613.12
    -5 0 4 o 7222.62 5697.32
    -4 0 4 o 11781.58 10884.66
    -3 0 4 o 68758.88 74238.54
    -2 0 4 o 41059.21 43047.25
    -1 0 4 o 56002.37 56115.70
    0 0 4 o 5322.38 5616.42
    1 0 4 o 6298.26 6145.56
    2 0 4 o 2783.92 2711.82
    3 0 4 o 18114.09 19095.81
    4 0 4 o 8470.37 8770.91
    5 0 4 o 28881.29 29544.98
    6 0 4 o 2927.24 3005.58
    7 0 4 o 13764.07 13440.78
    8 0 4 o 6251.23 5955.15
    9 0 4 o 5625.59 5889.25
    10 0 4 o 77.03 96.59
    11 0 4 o 16714.01 18018.16
    12 0 4 o 12.72 8.32
    13 0 4 o 2701.50 2700.81
    14 0 4 o 5.85 10.08
    -18 1 4 o 628.52 788.14
    -17 1 4 o 86.73 144.95
    -16 1 4 o 26.50 49.60
    -15 1 4 o 1348.36 1352.92
    -14 1 4 o 179.36 97.68
    -13 1 4 o 1644.66 1725.96
    -12 1 4 o 671.84 597.49
    -11 1 4 o 205.55 163.67
    -10 1 4 o 252.89 233.87
    -9 1 4 o 10013.71 10158.30
    -8 1 4 o 114.39 70.22
    -7 1 4 o 23842.23 23584.16
    -6 1 4 o 1111.52 1234.97
    -5 1 4 o 579.50 555.25
    -4 1 4 o 160.06 236.70
    -3 1 4 o 18527.30 18955.50
    -2 1 4 o 2977.76 2769.75
    -1 1 4 o 55696.83 56175.16
    0 1 4 o 7571.76 7975.35
    1 1 4 o 305.64 278.90
    2 1 4 o 3826.56 4002.39
    3 1 4 o 6203.84 6268.71
    4 1 4 o 17893.31 17754.13
    5 1 4 o 7784.50 7392.62
    6 1 4 o 26978.83 27694.02
    7 1 4 o 382.47 391.85
    8 1 4 o 2988.74 2982.34
    9 1 4 o 64.82 64.31
    10 1 4 o 6162.25 5992.56
    11 1 4 o 406.12 471.85
    12 1 4 o 9898.63 9891.97
    13 1 4 o 524.54 459.47
    14 1 4 o 1004.51 1131.24
    15 1 4 o 25.60 3.82
    -17 2 4 o 87.67 39.94
    -16 2 4 o 65.32 57.11
    -15 2 4 o 2388.99 2272.92
    -14 2 4 o 338.78 368.18
    -13 2 4 o 442.33 537.28
    -12 2 4 o 84.18 83.88
    -11 2 4 o 1043.80 1067.76
    -10 2 4 o 1807.56 1878.14
    -9 2 4 o 85.13 53.34
    -8 2 4 o 22731.01 22791.31
    -7 2 4 o 41.37 45.34
    -6 2 4 o 301.22 323.47
    -5 2 4 o 1087.73 1505.63
    -4 2 4 o 732.57 997.38
    -3 2 4 o 1570.52 1273.71
    -2 2 4 o 22152.81 21384.70
    -1 2 4 o 21557.52 21562.28
    0 2 4 o 9155.38 9145.86
    1 2 4 o 1289.23 1345.82
    2 2 4 o 206.59 212.15
    3 2 4 o 5218.51 5021.62
    4 2 4 o 863.48 865.36
    5 2 4 o 26263.47 26349.13
    6 2 4 o 535.61 563.77
    7 2 4 o 381.60 360.45
    8 2 4 o 40.76 22.82
    9 2 4 o 60.93 13.42
    10 2 4 o 408.82 383.24
    11 2 4 o 2705.20 2863.38
    12 2 4 o 445.97 466.64
    13 2 4 o 1797.64 1738.16
    14 2 4 o 107.93 39.73
    15 2 4 o -40.24 0.63
    -17 3 4 o 39.02 19.77
    -16 3 4 o 793.32 711.09
    -15 3 4 o 1348.27 1665.55
    -14 3 4 o 156.48 232.02
    -13 3 4 o 848.35 758.58
    -12 3 4 o 3037.85 3312.72
    -11 3 4 o 58.67 22.02
    -10 3 4 o 1670.97 1544.53
    -9 3 4 o 4549.57 4447.61
    -8 3 4 o 185.78 161.91
    -7 3 4 o 923.88 978.25
    -6 3 4 o 895.10 897.59
    -5 3 4 o 996.57 956.16
    -4 3 4 o 298.93 244.04
    -3 3 4 o 7119.07 6515.68
    -2 3 4 o 850.89 966.08
    -1 3 4 o 5263.26 5206.55
    0 3 4 o 1776.41 1685.46
    1 3 4 o 64.56 34.10
    2 3 4 o 1441.96 1581.98
    3 3 4 o 1368.03 1362.42
    4 3 4 o 5197.49 5592.80
    5 3 4 o 907.02 1084.22
    6 3 4 o 765.27 751.98
    7 3 4 o 109.68 97.71
    8 3 4 o 110.84 106.55
    9 3 4 o 36.48 37.65
    10 3 4 o 191.00 234.79
    11 3 4 o 55.23 34.84
    12 3 4 o 712.35 675.84
    13 3 4 o -13.79 11.40
    14 3 4 o -49.04 0.02
    -17 4 4 o 182.63 109.55
    -16 4 4 o -5.88 4.61
    -15 4 4 o 1262.42 1131.64
    -14 4 4 o 98.71 73.39
    -13 4 4 o 368.72 383.02
    -12 4 4 o 310.46 309.06
    -11 4 4 o 94.85 110.39
    -10 4 4 o 434.36 432.67
    -9 4 4 o 1177.74 1231.78
    -8 4 4 o 618.10 625.37
    -7 4 4 o 1545.25 1506.39
    -6 4 4 o 389.85 443.13
    -5 4 4 o 2534.75 2609.29
    -4 4 4 o 3492.39 3519.92
    -3 4 4 o 162.86 215.31
    -2 4 4 o 2244.92 2044.46
    -1 4 4 o 895.01 869.07
    0 4 4 o 609.32 549.99
    1 4 4 o 9958.34 10259.30
    2 4 4 o 1900.68 2083.04
    3 4 4 o 4567.40 4436.17
    4 4 4 o 2121.03 2006.56
    5 4 4 o 21.92 0.77
    6 4 4 o 305.30 268.49
    7 4 4 o 1843.01 1868.96
    8 4 4 o 37.17 29.73
    9 4 4 o 3689.95 3670.80
    10 4 4 o 19.58 0.46
    11 4 4 o 65.17 13.67
    12 4 4 o 196.84 196.65
    13 4 4 o 231.23 217.84
    14 4 4 o 343.83 368.57
    -17 5 4 o 679.76 627.20
    -16 5 4 o 831.03 633.29
    -15 5 4 o 50.18 56.70
    -14 5 4 o 1356.63 1253.10
    -13 5 4 o 1966.44 1956.95
    -12 5 4 o 43.78 25.59
    -11 5 4 o 3799.51 3891.06
    -10 5 4 o 2421.71 2372.60
    -9 5 4 o 47.24 9.68
    -8 5 4 o 2270.06 2389.46
    -7 5 4 o 1430.55 1437.69
    -6 5 4 o 2086.34 2211.03
    -5 5 4 o 19343.67 19948.32
    -4 5 4 o 10421.22 10075.88
    -3 5 4 o 4560.52 4364.62
    -2 5 4 o 3057.60 3241.56
    -1 5 4 o 942.57 798.16
    0 5 4 o 8370.49 8306.00
    1 5 4 o 4327.04 4705.34
    2 5 4 o 15467.29 15543.75
    3 5 4 o 1605.51 1613.20
    4 5 4 o 4454.52 4645.66
    5 5 4 o 94.17 116.63
    6 5 4 o 1362.09 1250.62
    7 5 4 o 45.07 47.88
    8 5 4 o 12108.33 12435.10
    9 5 4 o 51.53 14.33
    10 5 4 o 4079.65 4022.10
    11 5 4 o 47.01 39.87
    12 5 4 o 535.27 468.92
    13 5 4 o -7.90 86.67
    -17 6 4 o -1.08 16.81
    -16 6 4 o 260.08 254.88
    -15 6 4 o 155.54 235.44
    -14 6 4 o 449.90 458.51
    -13 6 4 o 100.54 40.27
    -12 6 4 o 3505.88 3446.90
    -11 6 4 o 254.32 290.69
    -10 6 4 o 1715.30 1736.43
    -9 6 4 o 531.21 588.15
    -8 6 4 o 3048.56 3144.05
    -7 6 4 o 887.04 862.14
    -6 6 4 o 9787.73 9888.40
    -5 6 4 o 3961.21 4269.89
    -4 6 4 o 12119.09 12681.48
    -3 6 4 o 2791.79 2710.45
    -2 6 4 o 3036.33 2734.77
    -1 6 4 o 10285.59 10579.47
    0 6 4 o 14333.14 14154.79
    1 6 4 o 18240.23 17633.17
    2 6 4 o 9684.25 9573.67
    3 6 4 o 12583.95 12852.93
    4 6 4 o 1893.62 2009.64
    5 6 4 o 9045.61 9006.60
    6 6 4 o 1479.12 1405.72
    7 6 4 o 15103.92 15295.46
    8 6 4 o 36.59 6.26
    9 6 4 o 10874.43 10424.81
    10 6 4 o 71.82 109.88
    11 6 4 o 738.38 789.30
    12 6 4 o 117.47 172.55
    -16 7 4 o -3.06 14.05
    -15 7 4 o 448.47 428.03
    -14 7 4 o 38.17 1.01
    -13 7 4 o 1358.95 1285.89
    -12 7 4 o 213.25 210.97
    -11 7 4 o 7016.84 7115.95
    -10 7 4 o 80.36 40.36
    -9 7 4 o 3258.87 3286.68
    -8 7 4 o 2122.19 2124.06
    -7 7 4 o 2025.57 2102.92
    -6 7 4 o 2639.64 2573.44
    -5 7 4 o 12248.71 12425.73
    -4 7 4 o 2260.02 2260.60
    -3 7 4 o 6967.59 7179.64
    -2 7 4 o 4007.59 3802.66
    -1 7 4 o 2182.83 2192.35
    0 7 4 o 9517.07 9482.15
    1 7 4 o 7860.02 8021.71
    2 7 4 o 19315.29 19477.99
    3 7 4 o 3293.83 3250.93
    4 7 4 o 9285.65 9258.16
    5 7 4 o 84.19 69.22
    6 7 4 o 3956.69 3890.06
    7 7 4 o 109.05 49.77
    8 7 4 o 6662.38 6490.69
    9 7 4 o 164.88 129.33
    10 7 4 o 2422.22 2508.22
    11 7 4 o 21.27 84.17
    -15 8 4 o 100.52 126.00
    -14 8 4 o 578.95 656.44
    -13 8 4 o 576.93 453.41
    -12 8 4 o 2888.32 3093.59
    -11 8 4 o 38.57 24.47
    -10 8 4 o 1931.18 1928.22
    -9 8 4 o 146.97 168.31
    -8 8 4 o 700.72 665.12
    -7 8 4 o 129.96 131.68
    -6 8 4 o 10009.31 9663.84
    -5 8 4 o 346.15 284.39
    -4 8 4 o 4802.45 4675.97
    -3 8 4 o 522.39 591.41
    -2 8 4 o 3037.94 3119.09
    -1 8 4 o 49.91 26.03
    0 8 4 o 2135.64 2060.88
    1 8 4 o 5927.01 6059.89
    2 8 4 o 2355.09 2451.12
    3 8 4 o 3043.55 3015.38
    4 8 4 o 1288.87 1215.85
    5 8 4 o 47.17 61.83
    6 8 4 o 39.20 46.67
    7 8 4 o 4046.52 4139.48
    8 8 4 o 350.92 282.14
    9 8 4 o 2304.47 2473.12
    10 8 4 o 57.95 58.57
    -14 9 4 o -43.83 0.17
    -13 9 4 o 92.69 188.53
    -12 9 4 o 526.38 622.41
    -11 9 4 o 867.05 728.95
    -10 9 4 o 1072.57 1025.84
    -9 9 4 o 551.01 565.37
    -8 9 4 o 601.31 629.31
    -7 9 4 o 1157.64 1135.37
    -6 9 4 o 617.68 639.27
    -5 9 4 o 6258.27 6246.30
    -4 9 4 o 548.69 512.94
    -3 9 4 o 2233.49 2324.54
    -2 9 4 o 31.17 28.10
    -1 9 4 o 1204.65 1194.18
    0 9 4 o 18.53 0.15
    1 9 4 o 5448.73 5453.15
    2 9 4 o 71.40 39.04
    3 9 4 o 5225.64 5191.31
    4 9 4 o 57.61 40.04
    5 9 4 o 1397.39 1467.23
    6 9 4 o 1561.16 1526.03
    7 9 4 o 2652.30 2551.80
    8 9 4 o 2240.39 2306.96
    9 9 4 o 302.61 310.03
    10 9 4 o 1938.31 1945.22
    -13 10 4 o 292.27 249.01
    -12 10 4 o 216.41 233.63
    -11 10 4 o 1343.58 1275.39
    -10 10 4 o 34.04 4.41
    -9 10 4 o 699.93 714.58
    -8 10 4 o 43.28 60.39
    -7 10 4 o 64.91 56.11
    -6 10 4 o 79.01 39.64
    -5 10 4 o 10.65 0.00
    -4 10 4 o 465.60 436.62
    -3 10 4 o 1481.19 1387.61
    -2 10 4 o 121.13 131.34
    -1 10 4 o 360.13 405.21
    0 10 4 o 98.48 71.69
    1 10 4 o 77.06 108.49
    2 10 4 o 811.67 802.29
    3 10 4 o 383.94 407.31
    4 10 4 o 1199.96 1213.58
    5 10 4 o 915.90 906.67
    6 10 4 o 856.38 843.56
    7 10 4 o 141.60 148.19
    8 10 4 o 408.50 594.78
    9 10 4 o 31.45 5.42
    -12 11 4 o 449.52 349.39
    -11 11 4 o 85.47 124.36
    -10 11 4 o 524.70 612.65
    -9 11 4 o 43.48 55.04
    -8 11 4 o 1212.26 1173.47
    -7 11 4 o 26.81 9.66
    -6 11 4 o 1655.85 1786.15
    -5 11 4 o 11.76 3.29
    -4 11 4 o 2080.97 2290.69
    -3 11 4 o 9.65 4.48
    -2 11 4 o 3971.27 3988.82
    -1 11 4 o 82.29 93.23
    0 11 4 o 2632.85 2780.74
    1 11 4 o 12.57 3.10
    2 11 4 o 2373.63 2287.74
    3 11 4 o 23.51 11.34
    4 11 4 o 2303.57 2457.34
    5 11 4 o 302.70 358.92
    6 11 4 o 1976.42 1991.87
    7 11 4 o 209.67 213.85
    -11 12 4 o 900.55 915.43
    -10 12 4 o 447.88 414.95
    -9 12 4 o 1891.34 1875.40
    -8 12 4 o 336.28 302.10
    -7 12 4 o 438.34 395.59
    -6 12 4 o 109.07 97.62
    -5 12 4 o 841.50 800.63
    -4 12 4 o 155.67 123.08
    -3 12 4 o 1507.27 1547.32
    -2 12 4 o 462.62 550.85
    -1 12 4 o 491.65 403.68
    0 12 4 o 235.55 196.55
    1 12 4 o 1606.83 1634.89
    2 12 4 o 32.17 26.95
    3 12 4 o 2557.06 2450.87
    4 12 4 o -4.50 0.11
    5 12 4 o 1114.87 1121.38
    6 12 4 o 44.62 39.11
    -10 13 4 o 4.62 1.27
    -9 13 4 o 625.08 634.03
    -8 13 4 o 20.67 5.85
    -7 13 4 o 1151.18 1134.86
    -6 13 4 o 76.08 33.76
    -5 13 4 o 1670.27 1798.37
    -4 13 4 o 742.05 680.16
    -3 13 4 o 419.46 376.05
    -2 13 4 o 1178.18 1210.26
    -1 13 4 o 508.82 646.88
    0 13 4 o 516.50 412.80
    1 13 4 o 838.22 934.25
    2 13 4 o 1017.34 1054.22
    3 13 4 o 31.17 15.40
    4 13 4 o 1034.78 1077.09
    5 13 4 o 70.40 76.91
    -8 14 4 o 239.36 222.30
    -7 14 4 o 272.55 213.20
    -6 14 4 o 1155.18 1133.97
    -1 14 4 o 69.35 47.91
    0 14 4 o 868.72 968.17
    1 14 4 o 73.30 143.93
    2 14 4 o 1302.85 1241.05
    3 14 4 o 685.80 822.58
    -18 1 5 o 300.62 264.56
    -17 1 5 o 111.67 73.59
    -16 1 5 o 805.99 812.71
    -15 1 5 o 67.86 24.71
    -14 1 5 o 157.79 129.56
    -13 1 5 o 67.60 21.68
    -12 1 5 o 1115.69 1129.91
    -11 1 5 o 360.68 376.79
    -10 1 5 o 339.07 379.69
    -9 1 5 o 248.85 257.42
    -8 1 5 o 208.94 135.08
    -7 1 5 o 263.98 374.72
    -6 1 5 o 5036.77 5210.86
    -5 1 5 o 1815.23 2175.69
    -4 1 5 o 1892.73 2229.58
    -3 1 5 o 455.12 535.56
    -2 1 5 o 57.06 14.82
    -1 1 5 o 3222.32 3323.99
    0 1 5 o 2420.91 2297.97
    1 1 5 o 47.82 13.87
    2 1 5 o 1182.05 1109.88
    3 1 5 o 1638.15 1462.88
    4 1 5 o 295.19 311.12
    5 1 5 o 94.65 89.48
    6 1 5 o 273.78 264.22
    7 1 5 o 46.64 29.39
    8 1 5 o 118.03 106.55
    9 1 5 o 369.08 340.65
    10 1 5 o 206.04 235.91
    11 1 5 o 51.99 46.14
    12 1 5 o 106.90 72.67
    13 1 5 o 52.57 5.11
    14 1 5 o 7.04 54.56
    -18 2 5 o 1116.60 1236.71
    -17 2 5 o -8.53 1.05
    -16 2 5 o 1094.05 1056.35
    -15 2 5 o 73.51 57.55
    -14 2 5 o 159.30 180.08
    -13 2 5 o 178.49 135.02
    -12 2 5 o 2886.76 2671.81
    -11 2 5 o 205.85 312.31
    -10 2 5 o 1700.09 1790.06
    -9 2 5 o 53.05 73.81
    -8 2 5 o 426.09 396.54
    -7 2 5 o 85.47 94.04
    -6 2 5 o 2259.62 2245.45
    -5 2 5 o 669.68 651.17
    -4 2 5 o 305.33 344.51
    -3 2 5 o 134.00 78.41
    -2 2 5 o 505.91 377.37
    -1 2 5 o 3771.53 3387.08
    0 2 5 o 1910.96 1618.16
    1 2 5 o 840.77 870.50
    2 2 5 o 1981.85 1861.51
    3 2 5 o 3928.95 3533.12
    4 2 5 o 2582.43 2609.85
    5 2 5 o 1397.03 1265.70
    6 2 5 o 152.94 138.75
    7 2 5 o 3371.50 3368.98
    8 2 5 o 177.20 181.00
    9 2 5 o 628.83 642.11
    10 2 5 o 24.60 24.63
    11 2 5 o 875.89 824.41
    12 2 5 o 62.23 32.45
    13 2 5 o 205.30 217.22
    14 2 5 o 22.39 3.74
    -17 3 5 o 569.29 548.85
    -16 3 5 o 69.63 89.64
    -15 3 5 o 230.40 223.77
    -14 3 5 o 250.74 206.79
    -13 3 5 o 14.90 1.28
    -12 3 5 o 174.55 171.38
    -11 3 5 o 455.85 471.22
    -10 3 5 o 775.76 830.47
    -9 3 5 o 191.58 217.82
    -8 3 5 o 84.04 67.24
    -7 3 5 o 38.29 45.91
    -6 3 5 o 606.87 468.41
    -5 3 5 o 91.35 118.63
    -4 3 5 o 154.84 127.95
    -3 3 5 o 829.08 836.28
    -2 3 5 o 120.73 88.45
    -1 3 5 o 390.37 332.74
    0 3 5 o 578.09 565.52
    1 3 5 o 1834.91 1770.45
    2 3 5 o 3477.32 2934.03
    3 3 5 o 203.65 254.77
    4 3 5 o 209.22 144.29
    5 3 5 o 1138.33 1160.86
    6 3 5 o 29.21 16.67
    7 3 5 o 67.91 36.08
    8 3 5 o 15.19 16.03
    9 3 5 o 674.08 794.72
    10 3 5 o 812.45 769.63
    11 3 5 o 247.97 232.53
    12 3 5 o 179.93 370.45
    13 3 5 o 23.70 52.61
    14 3 5 o 334.11 386.83
    -17 4 5 o 348.09 285.19
    -16 4 5 o 141.40 121.76
    -15 4 5 o 104.17 130.39
    -14 4 5 o 112.47 82.87
    -13 4 5 o 581.26 507.88
    -12 4 5 o 226.16 261.12
    -11 4 5 o 78.76 44.86
    -10 4 5 o 921.44 808.37
    -9 4 5 o 0.06 0.59
    -8 4 5 o 170.29 159.85
    -7 4 5 o 362.36 333.38
    -6 4 5 o 101.40 99.77
    -5 4 5 o 997.99 923.27
    -4 4 5 o 20.28 1.69
    -3 4 5 o 742.82 850.95
    -2 4 5 o 166.03 85.02
    -1 4 5 o 199.96 117.40
    0 4 5 o 4279.25 3821.10
    1 4 5 o 1136.11 1006.99
    2 4 5 o 3585.65 3700.36
    3 4 5 o 1121.50 1166.85
    4 4 5 o 70.93 33.59
    5 4 5 o 60.73 69.99
    6 4 5 o 55.14 25.19
    7 4 5 o 452.89 469.90
    8 4 5 o 497.05 490.79
    9 4 5 o 418.11 405.74
    10 4 5 o 2518.27 2657.42
    11 4 5 o 127.61 150.99
    12 4 5 o 120.43 178.24
    13 4 5 o 25.09 11.22
    -17 5 5 o 1356.56 1454.01
    -16 5 5 o 18.97 0.78
    -15 5 5 o 223.53 172.21
    -14 5 5 o 109.50 95.13
    -13 5 5 o 237.22 284.40
    -12 5 5 o 395.38 371.41
    -11 5 5 o 2000.65 1956.98
    -10 5 5 o 1345.23 1335.34
    -9 5 5 o 61.80 88.00
    -8 5 5 o 184.68 137.96
    -7 5 5 o 22.88 30.78
    -6 5 5 o 351.91 344.85
    -5 5 5 o 457.01 428.00
    -4 5 5 o 3267.17 3377.92
    -3 5 5 o 1009.80 1098.53
    -2 5 5 o 946.40 1121.85
    -1 5 5 o 27.57 0.01
    0 5 5 o 35.37 14.28
    1 5 5 o 1137.47 1284.96
    2 5 5 o 794.41 907.26
    3 5 5 o 2927.49 2890.05
    4 5 5 o 19.51 0.89
    5 5 5 o 423.07 430.38
    6 5 5 o 10.28 3.44
    7 5 5 o 27.38 21.14
    8 5 5 o 29.92 24.25
    9 5 5 o 1556.50 1453.31
    10 5 5 o 216.51 198.47
    11 5 5 o 672.98 689.24
    12 5 5 o 140.73 160.63
    -17 6 5 o 422.17 360.91
    -16 6 5 o 114.74 112.50
    -15 6 5 o 520.36 478.13
    -14 6 5 o 87.54 110.11
    -13 6 5 o 53.03 15.61
    -12 6 5 o 555.02 591.72
    -11 6 5 o 2374.40 2409.56
    -10 6 5 o 1333.31 1310.74
    -9 6 5 o 6014.58 6162.19
    -8 6 5 o 111.75 77.32
    -7 6 5 o 351.72 347.41
    -6 6 5 o 46.42 13.21
    -5 6 5 o 3641.13 3825.73
    -4 6 5 o 467.66 384.26
    -3 6 5 o 8238.87 7945.15
    -2 6 5 o 502.03 527.88
    -1 6 5 o 505.73 398.27
    0 6 5 o 112.50 80.47
    1 6 5 o 4353.81 4282.33
    2 6 5 o 253.13 237.62
    3 6 5 o 2708.01 2680.93
    4 6 5 o 7217.54 7584.76
    5 6 5 o 985.62 1052.23
    6 6 5 o 203.37 190.89
    7 6 5 o 694.62 625.73
    8 6 5 o 1275.97 1240.31
    9 6 5 o 162.23 167.30
    10 6 5 o 2655.95 2604.73
    11 6 5 o 43.59 32.57
    12 6 5 o 42.54 8.18
    -16 7 5 o 593.49 625.56
    -15 7 5 o 247.09 142.96
    -14 7 5 o 372.14 339.67
    -13 7 5 o 120.70 84.66
    -12 7 5 o 830.89 933.90
    -11 7 5 o 79.51 92.47
    -10 7 5 o 3387.87 3310.61
    -9 7 5 o 304.30 322.26
    -8 7 5 o 750.71 817.19
    -7 7 5 o 42.97 13.71
    -6 7 5 o 1566.46 1483.65
    -5 7 5 o 478.83 498.22
    -4 7 5 o 13432.97 13719.33
    -3 7 5 o 300.50 261.80
    -2 7 5 o 5064.79 4874.52
    -1 7 5 o 1170.82 1029.90
    0 7 5 o 3818.27 3869.17
    1 7 5 o 299.24 301.52
    2 7 5 o 6271.74 6202.41
    3 7 5 o 3672.62 3716.24
    4 7 5 o 9035.76 8784.00
    5 7 5 o 172.56 214.72
    6 7 5 o 2391.30 2368.43
    7 7 5 o 22.23 0.40
    8 7 5 o 696.62 777.46
    9 7 5 o 1739.69 1860.43
    10 7 5 o 34.44 0.52
    11 7 5 o 261.65 326.67
    -16 8 5 o 696.92 502.58
    -15 8 5 o 240.46 320.78
    -14 8 5 o 57.24 7.36
    -13 8 5 o 394.57 308.89
    -12 8 5 o 199.35 131.02
    -11 8 5 o 3284.28 3472.16
    -10 8 5 o 374.40 438.97
    -9 8 5 o 2083.88 2053.46
    -8 8 5 o 3.04 0.53
    -7 8 5 o 153.53 152.54
    -6 8 5 o 309.15 289.36
    -5 8 5 o 6548.09 6442.03
    -4 8 5 o 212.27 222.50
    -3 8 5 o 8245.63 8519.18
    -2 8 5 o 2575.98 2543.51
    -1 8 5 o 1002.49 1034.74
    0 8 5 o 1812.02 1666.51
    1 8 5 o 987.63 985.19
    2 8 5 o 6290.85 6474.36
    3 8 5 o 32.52 14.75
    4 8 5 o 3601.19 3602.41
    5 8 5 o 748.23 730.22
    6 8 5 o 142.38 102.56
    7 8 5 o 91.07 81.12
    8 8 5 o 126.48 109.74
    9 8 5 o 114.97 101.25
    10 8 5 o 313.81 331.35
    -15 9 5 o 433.92 387.43
    -14 9 5 o 30.84 1.74
    -13 9 5 o 594.72 721.98
    -12 9 5 o 230.15 204.98
    -11 9 5 o 111.23 93.38
    -10 9 5 o 2712.60 2785.54
    -9 9 5 o 367.88 388.07
    -8 9 5 o 67.13 69.01
    -7 9 5 o 1010.38 996.17
    -6 9 5 o 130.98 139.88
    -5 9 5 o 26.93 10.57
    -4 9 5 o 3423.09 3398.33
    -3 9 5 o 1006.21 985.47
    -2 9 5 o 395.21 428.54
    -1 9 5 o 21.50 25.04
    0 9 5 o 325.09 350.27
    1 9 5 o 26.56 8.38
    2 9 5 o 2977.27 2997.04
    3 9 5 o 2763.45 2745.97
    4 9 5 o 620.73 608.74
    5 9 5 o 386.82 398.79
    6 9 5 o 157.51 148.13
    7 9 5 o 805.22 787.44
    8 9 5 o 312.24 285.69
    9 9 5 o 536.56 581.60
    -14 10 5 o 1112.15 1281.31
    -13 10 5 o 174.83 69.29
    -12 10 5 o 176.60 128.86
    -11 10 5 o 356.20 262.53
    -10 10 5 o 128.13 126.21
    -9 10 5 o 59.83 69.43
    -8 10 5 o 216.47 210.60
    -7 10 5 o 855.45 819.39
    -6 10 5 o 51.98 54.18
    -5 10 5 o 117.92 70.74
    -4 10 5 o 342.50 407.87
    -3 10 5 o 26.76 14.94
    -2 10 5 o 337.14 349.84
    -1 10 5 o 527.55 536.57
    0 10 5 o 6283.37 6011.48
    1 10 5 o 133.07 76.83
    2 10 5 o 31.95 17.61
    3 10 5 o 1477.91 1319.70
    4 10 5 o 455.79 487.91
    5 10 5 o 473.42 591.96
    6 10 5 o 2497.04 2647.76
    7 10 5 o 602.62 525.72
    8 10 5 o 87.75 54.93
    -13 11 5 o 943.95 831.78
    -12 11 5 o 136.60 188.72
    -11 11 5 o 120.28 162.51
    -10 11 5 o 14.60 17.93
    -9 11 5 o 315.71 284.73
    -8 11 5 o 3051.98 3055.82
    -7 11 5 o 278.35 244.92
    -6 11 5 o 3290.38 3210.29
    -5 11 5 o 16.11 2.58
    -4 11 5 o 37.60 4.23
    -3 11 5 o 59.77 86.95
    -2 11 5 o 2147.31 2056.42
    -1 11 5 o 136.63 138.64
    0 11 5 o 3098.08 3398.21
    1 11 5 o 911.58 864.88
    2 11 5 o 360.07 326.38
    3 11 5 o 34.61 13.98
    4 11 5 o 968.84 1050.50
    5 11 5 o 1410.07 1314.10
    6 11 5 o 199.46 170.60
    7 11 5 o 2303.41 2221.89
    -12 12 5 o 45.26 54.86
    -11 12 5 o 224.78 226.39
    -10 12 5 o 0.04 4.35
    -9 12 5 o 1496.99 1550.02
    -8 12 5 o 547.94 486.02
    -7 12 5 o 6684.88 6428.64
    -6 12 5 o 6.75 5.71
    -5 12 5 o 2616.93 2648.53
    -4 12 5 o 91.48 67.39
    -3 12 5 o 1104.07 1114.71
    -2 12 5 o 241.87 265.08
    -1 12 5 o 8865.62 8985.48
    0 12 5 o 1361.61 1356.93
    1 12 5 o 3683.16 3834.74
    2 12 5 o 122.43 60.39
    3 12 5 o 1176.35 1105.60
    4 12 5 o 104.23 54.87
    5 12 5 o 964.53 1008.77
    6 12 5 o 4382.96 4002.01
    -10 13 5 o 269.30 440.49
    -9 13 5 o 169.63 184.82
    -8 13 5 o 3805.77 3631.99
    -7 13 5 o 18.63 0.06
    -6 13 5 o 5521.36 5960.38
    -5 13 5 o -6.03 0.18
    -4 13 5 o 2156.36 2106.66
    -3 13 5 o 34.80 12.19
    -2 13 5 o 4464.90 4567.51
    -1 13 5 o 3330.55 3158.61
    0 13 5 o 4978.26 4799.31
    1 13 5 o 3245.83 3356.03
    2 13 5 o 923.59 1035.20
    3 13 5 o 309.63 232.64
    4 13 5 o 382.98 381.14
    -7 14 5 o 4682.43 4311.49
    -6 14 5 o 26.05 33.37
    -2 14 5 o 96.08 35.41
    -1 14 5 o 3149.44 3367.81
    0 14 5 o 475.73 461.26
    1 14 5 o 1745.87 1763.91
    2 14 5 o -2.07 17.49
    3 14 5 o 1029.08 1168.57
    -18 0 6 o -14.41 47.82
    -17 0 6 o 1330.47 1473.23
    -16 0 6 o 224.90 123.84
    -15 0 6 o 3670.31 3275.86
    -14 0 6 o 1163.42 1230.92
    -13 0 6 o 6980.94 7417.57
    -12 0 6 o 4498.74 4758.88
    -11 0 6 o 7660.22 7292.04
    -10 0 6 o 1766.12 1992.65
    -9 0 6 o 6834.89 7571.85
    -8 0 6 o 10575.78 9698.29
    -7 0 6 o 7053.45 6392.00
    -6 0 6 o 21535.41 23944.33
    -5 0 6 o 6804.80 7626.98
    -4 0 6 o 17831.15 18036.42
    -3 0 6 o 19860.89 19551.85
    -2 0 6 o 30214.03 30666.72
    -1 0 6 o 1835.40 1857.29
    0 0 6 o 36426.77 37576.67
    1 0 6 o 1177.35 1020.56
    2 0 6 o 25440.97 25814.28
    3 0 6 o 4611.54 4268.66
    4 0 6 o 8737.17 8382.77
    5 0 6 o 116.22 93.77
    6 0 6 o 7113.81 7167.24
    7 0 6 o 2250.76 2230.90
    8 0 6 o 1149.96 1018.74
    9 0 6 o 199.09 257.24
    10 0 6 o 1868.62 1787.87
    11 0 6 o 73.01 12.29
    12 0 6 o 712.94 694.39
    13 0 6 o 84.15 197.54
    -18 1 6 o 2264.45 2182.81
    -17 1 6 o 315.27 321.39
    -16 1 6 o 692.82 636.98
    -15 1 6 o 26.34 13.79
    -14 1 6 o 5029.68 4985.96
    -13 1 6 o 5641.14 5889.64
    -12 1 6 o 7238.63 7799.21
    -11 1 6 o 8471.14 8791.52
    -10 1 6 o 4553.06 4541.96
    -9 1 6 o 76.67 18.28
    -8 1 6 o 3418.73 3706.26
    -7 1 6 o 19377.36 19435.12
    -6 1 6 o 1720.55 1858.01
    -5 1 6 o 28696.80 29512.57
    -4 1 6 o 301.16 316.26
    -3 1 6 o 126.23 1.24
    -2 1 6 o 12226.06 12498.19
    -1 1 6 o 5574.96 5966.47
    0 1 6 o 35.30 0.39
    1 1 6 o 19150.08 20151.58
    2 1 6 o 2996.41 2968.64
    3 1 6 o 9851.89 10222.37
    4 1 6 o 4543.21 4639.41
    5 1 6 o 5846.25 6034.75
    6 1 6 o 646.95 669.95
    7 1 6 o 4398.63 4440.31
    8 1 6 o 4128.20 4239.83
    9 1 6 o 1269.32 1337.43
    10 1 6 o 69.47 5.24
    11 1 6 o 2985.76 2985.80
    12 1 6 o 17.52 9.09
    13 1 6 o 285.59 285.52
    14 1 6 o 742.20 676.89
    -18 2 6 o 163.80 207.81
    -17 2 6 o 109.81 74.52
    -16 2 6 o 158.16 88.59
    -15 2 6 o 28.65 6.54
    -14 2 6 o 193.80 166.08
    -13 2 6 o 2332.34 2330.37
    -12 2 6 o 3320.25 3663.03
    -11 2 6 o 1235.89 1210.46
    -10 2 6 o 817.69 779.06
    -9 2 6 o 1513.49 1368.46
    -8 2 6 o 1445.98 1639.88
    -7 2 6 o 1407.98 1679.67
    -6 2 6 o 26698.76 26243.81
    -5 2 6 o 174.43 89.99
    -4 2 6 o 19321.21 19667.42
    -3 2 6 o 1045.99 1128.12
    -2 2 6 o 2452.14 2343.49
    -1 2 6 o 1413.51 1081.74
    0 2 6 o 12500.45 12321.39
    1 2 6 o 6784.69 6816.65
    2 2 6 o 6002.29 6240.91
    3 2 6 o 213.06 150.64
    4 2 6 o 1159.11 1133.76
    5 2 6 o 37.64 31.94
    6 2 6 o 167.05 144.30
    7 2 6 o 4140.86 4267.97
    8 2 6 o 120.20 119.92
    9 2 6 o 455.39 399.96
    10 2 6 o 1115.33 1060.33
    11 2 6 o 130.79 153.05
    12 2 6 o 389.38 391.63
    13 2 6 o 335.67 304.41
    14 2 6 o 4.76 9.83
    -17 3 6 o 2.46 0.03
    -16 3 6 o 29.36 23.85
    -15 3 6 o 37.38 0.49
    -14 3 6 o 370.02 428.87
    -13 3 6 o 2830.12 2637.97
    -12 3 6 o 807.19 701.29
    -11 3 6 o 34.16 6.21
    -10 3 6 o 436.12 344.46
    -9 3 6 o 215.01 272.18
    -8 3 6 o 1569.70 1433.17
    -7 3 6 o 915.16 1039.18
    -6 3 6 o 577.98 604.58
    -5 3 6 o 4703.60 5069.22
    -4 3 6 o 149.59 160.37
    -3 3 6 o 31.45 64.34
    -2 3 6 o 381.28 316.85
    -1 3 6 o 3857.03 3821.49
    0 3 6 o 10724.89 10002.94
    1 3 6 o 8153.14 7419.70
    2 3 6 o 2720.76 2724.42
    3 3 6 o 357.80 361.05
    4 3 6 o 38.17 35.81
    5 3 6 o 1002.15 1068.77
    6 3 6 o 48.76 38.26
    7 3 6 o 24.98 33.18
    8 3 6 o 3890.22 3897.64
    9 3 6 o 133.05 129.81
    10 3 6 o 121.01 64.97
    11 3 6 o 46.06 56.77
    12 3 6 o 152.78 154.36
    13 3 6 o 110.36 104.63
    -17 4 6 o 113.97 172.66
    -16 4 6 o 55.73 32.93
    -15 4 6 o 1365.72 1232.25
    -14 4 6 o 14.79 52.19
    -13 4 6 o 116.62 157.60
    -12 4 6 o 988.05 1046.24
    -11 4 6 o 103.37 104.54
    -10 4 6 o 1090.76 1180.18
    -9 4 6 o 1647.74 1673.04
    -8 4 6 o 2389.45 2578.05
    -7 4 6 o 2848.36 2871.78
    -6 4 6 o 1254.55 1362.10
    -5 4 6 o 1683.82 1620.07
    -4 4 6 o 1348.07 1453.61
    -3 4 6 o 98.40 88.24
    -2 4 6 o 7577.34 7817.23
    -1 4 6 o 101.16 19.26
    0 4 6 o 964.32 749.53
    1 4 6 o 4264.92 4171.74
    2 4 6 o 1062.59 1157.83
    3 4 6 o 53.19 9.51
    4 4 6 o 657.30 642.40
    5 4 6 o 1064.06 1070.09
    6 4 6 o 1669.29 1785.01
    7 4 6 o 2476.47 2410.57
    8 4 6 o 1572.64 1775.99
    9 4 6 o 29.03 8.47
    10 4 6 o 144.95 70.68
    11 4 6 o 441.48 493.29
    12 4 6 o 114.61 113.07
    -17 5 6 o 84.70 133.45
    -16 5 6 o 4181.71 4207.75
    -15 5 6 o 850.34 786.97
    -14 5 6 o 1628.53 1548.81
    -13 5 6 o 153.88 92.48
    -12 5 6 o 5321.32 5251.07
    -11 5 6 o 112.23 119.67
    -10 5 6 o 4694.92 4895.22
    -9 5 6 o 9226.46 9334.52
    -8 5 6 o 5302.48 5442.57
    -7 5 6 o 1102.38 1138.67
    -6 5 6 o 6333.77 5957.60
    -5 5 6 o 2693.72 2891.25
    -4 5 6 o 6727.78 7120.18
    -3 5 6 o 19994.21 18942.97
    -2 5 6 o 1186.62 1046.22
    -1 5 6 o 14182.37 14776.02
    0 5 6 o 3596.40 3792.81
    1 5 6 o 3972.73 3838.98
    2 5 6 o 2134.86 2200.22
    3 5 6 o 3564.14 3802.05
    4 5 6 o 1464.48 1548.95
    5 5 6 o 8868.19 8764.57
    6 5 6 o 1420.12 1473.08
    7 5 6 o 532.42 529.20
    8 5 6 o 707.76 708.18
    9 5 6 o 1181.04 1082.25
    10 5 6 o 26.73 12.58
    11 5 6 o 36.10 9.71
    12 5 6 o 296.45 199.31
    -17 6 6 o 2066.43 1996.02
    -16 6 6 o 409.57 520.86
    -15 6 6 o 4024.41 4216.07
    -14 6 6 o 495.16 355.30
    -13 6 6 o 3058.06 2842.63
    -12 6 6 o 580.87 732.32
    -11 6 6 o 3204.50 3313.29
    -10 6 6 o 7027.87 7111.57
    -9 6 6 o 6156.58 6147.82
    -8 6 6 o 8357.88 8691.78
    -7 6 6 o 5809.31 5910.10
    -6 6 6 o 4149.40 4034.98
    -5 6 6 o 3051.01 3121.38
    -4 6 6 o 9144.30 9159.12
    -3 6 6 o 436.80 483.23
    -2 6 6 o 8734.94 9032.21
    -1 6 6 o 1083.94 982.00
    0 6 6 o 6095.72 6538.02
    1 6 6 o 3601.43 3767.79
    2 6 6 o 4946.39 4768.24
    3 6 6 o 245.04 305.27
    4 6 6 o 3445.02 3711.67
    5 6 6 o 529.21 513.74
    6 6 6 o 1443.64 1457.27
    7 6 6 o 45.31 22.74
    8 6 6 o 2425.93 2435.43
    9 6 6 o 13.87 5.10
    10 6 6 o 144.04 180.98
    11 6 6 o 308.22 212.73
    -16 7 6 o 1867.62 1758.41
    -15 7 6 o 1279.73 1356.35
    -14 7 6 o 2085.44 2123.67
    -13 7 6 o 83.88 71.80
    -12 7 6 o 1817.49 1751.97
    -11 7 6 o 1430.81 1461.78
    -10 7 6 o 4511.24 4505.22
    -9 7 6 o 7825.13 8105.76
    -8 7 6 o 3299.16 3256.21
    -7 7 6 o 5996.74 6177.19
    -6 7 6 o 5262.62 5364.44
    -5 7 6 o 7030.09 6726.90
    -4 7 6 o 1084.22 1032.72
    -3 7 6 o 26247.65 26393.28
    -2 7 6 o 916.15 893.06
    -1 7 6 o 14783.06 14449.21
    0 7 6 o 8.88 1.06
    1 7 6 o 3963.39 3934.76
    2 7 6 o 358.79 365.35
    3 7 6 o 6501.48 6779.82
    4 7 6 o 4217.79 4180.05
    5 7 6 o 2502.23 2398.25
    6 7 6 o 878.13 929.98
    7 7 6 o 1950.80 2034.86
    8 7 6 o 113.46 129.10
    9 7 6 o 651.64 691.29
    10 7 6 o 1881.32 1719.79
    -16 8 6 o 418.38 574.55
    -15 8 6 o 1402.10 1465.45
    -14 8 6 o 542.93 595.22
    -13 8 6 o 808.12 896.13
    -12 8 6 o 738.25 749.01
    -11 8 6 o 883.57 828.20
    -10 8 6 o 2348.48 2388.13
    -9 8 6 o 491.91 503.55
    -8 8 6 o 4654.87 4722.59
    -7 8 6 o 1417.47 1489.80
    -6 8 6 o 3800.92 3782.59
    -5 8 6 o 547.17 551.31
    -4 8 6 o 6242.36 6116.46
    -3 8 6 o 243.23 240.05
    -2 8 6 o 15208.12 14865.84
    -1 8 6 o 23.65 2.42
    0 8 6 o 8761.58 8561.03
    1 8 6 o 322.34 365.21
    2 8 6 o 2269.77 2344.05
    3 8 6 o 2025.14 1994.65
    4 8 6 o 2862.78 2865.87
    5 8 6 o 535.53 503.04
    6 8 6 o 2990.33 3109.04
    7 8 6 o 85.42 39.70
    8 8 6 o 390.55 414.86
    9 8 6 o 434.20 583.96
    -15 9 6 o 541.46 586.79
    -14 9 6 o 184.41 168.51
    -13 9 6 o 105.13 129.20
    -12 9 6 o 57.06 4.28
    -11 9 6 o 1249.11 1107.52
    -10 9 6 o 26.70 32.70
    -9 9 6 o 3322.94 3406.00
    -8 9 6 o 366.52 317.06
    -7 9 6 o 182.90 163.07
    -6 9 6 o 836.19 871.29
    -5 9 6 o 91.96 24.93
    -4 9 6 o 756.99 784.19
    -3 9 6 o 206.78 192.38
    -2 9 6 o 962.27 972.97
    -1 9 6 o 63.65 0.01
    0 9 6 o 83.30 76.11
    1 9 6 o 116.12 119.62
    2 9 6 o 30.76 0.07
    3 9 6 o 999.45 946.99
    4 9 6 o 2148.77 2134.35
    5 9 6 o 288.11 341.53
    6 9 6 o 2367.58 2410.40
    7 9 6 o 512.39 473.71
    8 9 6 o 429.04 431.36
    -14 10 6 o 35.81 124.90
    -13 10 6 o 144.70 129.77
    -12 10 6 o 66.41 45.31
    -11 10 6 o 611.00 746.58
    -10 10 6 o 233.06 262.25
    -9 10 6 o 655.15 601.61
    -8 10 6 o 398.64 405.09
    -7 10 6 o 242.54 198.04
    -6 10 6 o 385.80 381.19
    -5 10 6 o 957.21 889.15
    -4 10 6 o 98.40 71.74
    -3 10 6 o 1906.00 2001.49
    -2 10 6 o 83.11 104.44
    -1 10 6 o 83.31 34.61
    0 10 6 o 1.81 20.23
    1 10 6 o 159.24 174.45
    2 10 6 o 30.98 13.92
    3 10 6 o 1763.93 1689.40
    4 10 6 o 19.53 1.11
    5 10 6 o 1054.18 1080.03
    6 10 6 o 37.16 13.66
    7 10 6 o 225.48 241.27
    8 10 6 o 444.15 335.90
    -13 11 6 o 62.03 42.43
    -12 11 6 o 376.46 463.89
    -11 11 6 o 87.77 80.50
    -10 11 6 o 1930.33 1865.59
    -9 11 6 o 34.21 0.11
    -8 11 6 o 1313.77 1351.77
    -7 11 6 o 319.40 301.94
    -6 11 6 o 1023.95 1000.86
    -5 11 6 o 830.22 853.93
    -4 11 6 o 2778.59 2765.30
    -3 11 6 o 210.53 196.67
    -2 11 6 o 2871.56 3020.80
    -1 11 6 o -4.02 1.64
    0 11 6 o 1935.20 1917.63
    1 11 6 o 424.95 459.13
    2 11 6 o 1194.97 1250.91
    3 11 6 o 932.05 846.69
    4 11 6 o 1286.85 1295.26
    5 11 6 o 53.33 15.70
    6 11 6 o 300.46 302.15
    7 11 6 o 177.74 162.59
    8 11 6 o 518.61 483.50
    -12 12 6 o 124.25 81.91
    -11 12 6 o 2724.72 2527.84
    -10 12 6 o 212.94 248.13
    -9 12 6 o 1788.97 1941.14
    -8 12 6 o 540.52 420.91
    -7 12 6 o 2138.00 2003.19
    -6 12 6 o 800.49 884.73
    -5 12 6 o 3260.50 3230.62
    -4 12 6 o 1004.18 975.28
    -3 12 6 o 1155.10 1137.57
    -2 12 6 o 1445.11 1679.47
    -1 12 6 o 1233.20 1393.96
    0 12 6 o 1070.11 1082.72
    1 12 6 o 1253.70 1301.86
    2 12 6 o 1857.76 1998.05
    3 12 6 o 773.23 795.99
    4 12 6 o 2050.76 1866.13
    5 12 6 o 289.91 226.47
    6 12 6 o 1100.91 1105.50
    7 12 6 o 119.14 158.54
    -9 13 6 o 617.19 660.35
    -8 13 6 o 408.85 400.58
    -7 13 6 o 481.07 434.55
    -6 13 6 o 40.31 6.11
    -5 13 6 o 864.30 965.63
    -4 13 6 o 545.72 478.36
    -3 13 6 o 2019.85 2058.04
    -2 13 6 o 112.96 65.84
    -1 13 6 o 1237.06 1320.49
    0 13 6 o 123.22 146.63
    1 13 6 o 2035.24 2144.58
    2 13 6 o 120.82 102.83
    3 13 6 o 1077.36 1135.08
    -3 14 6 o 42.76 49.05
    -2 14 6 o 371.97 474.85
    -1 14 6 o 34.90 26.07
    0 14 6 o 35.77 40.81
    1 14 6 o 22.00 21.22
    -18 1 7 o 343.41 364.41
    -17 1 7 o 14.49 9.76
    -16 1 7 o 547.79 541.28
    -15 1 7 o 26.78 7.29
    -14 1 7 o 1625.95 1686.98
    -13 1 7 o 79.82 40.40
    -12 1 7 o 620.94 700.10
    -11 1 7 o 9.95 17.74
    -10 1 7 o 2781.33 2660.48
    -9 1 7 o 10.65 40.84
    -8 1 7 o 7329.24 8356.31
    -7 1 7 o 33.89 3.50
    -6 1 7 o 1791.91 1518.55
    -5 1 7 o 418.43 680.59
    -4 1 7 o 5404.05 6320.51
    -3 1 7 o 412.36 350.36
    -2 1 7 o 5525.71 5637.51
    -1 1 7 o 16754.80 16209.03
    0 1 7 o 7391.92 6692.40
    1 1 7 o 2158.23 2352.87
    2 1 7 o 316.35 408.70
    3 1 7 o 4386.82 4136.00
    4 1 7 o 1213.46 1137.86
    5 1 7 o 5338.95 5459.35
    6 1 7 o 124.36 113.59
    7 1 7 o 1877.55 1995.35
    8 1 7 o 221.70 255.23
    9 1 7 o 501.75 426.65
    10 1 7 o 108.40 110.16
    11 1 7 o 1007.76 1037.98
    12 1 7 o 42.41 15.59
    13 1 7 o 348.50 348.11
    -18 2 7 o 41.66 54.87
    -17 2 7 o 998.60 1090.77
    -16 2 7 o 27.90 40.60
    -15 2 7 o 2679.10 2567.99
    -14 2 7 o 41.84 38.13
    -13 2 7 o 4027.80 3827.71
    -12 2 7 o 413.54 499.50
    -11 2 7 o 3593.41 3696.47
    -10 2 7 o 791.52 767.56
    -9 2 7 o 6779.52 7064.65
    -8 2 7 o 553.03 622.21
    -7 2 7 o 9715.69 10313.63
    -6 2 7 o 4380.12 4505.15
    -5 2 7 o 25787.91 25767.81
    -4 2 7 o 3219.01 3188.95
    -3 2 7 o 14648.39 14332.55
    -2 2 7 o 11137.71 11893.62
    -1 2 7 o 16604.99 17189.96
    0 2 7 o 7759.11 7976.36
    1 2 7 o 5963.16 6013.82
    2 2 7 o 12433.62 12496.52
    3 2 7 o 5000.93 5110.16
    4 2 7 o 6956.96 7158.11
    5 2 7 o 3040.93 3102.16
    6 2 7 o 4626.80 4496.32
    7 2 7 o 767.48 745.87
    8 2 7 o 7005.13 7072.97
    9 2 7 o 982.13 992.11
    10 2 7 o 3161.52 3313.66
    11 2 7 o 5.71 0.81
    12 2 7 o 3071.22 3256.64
    13 2 7 o -11.12 45.60
    -17 3 7 o 17.33 1.90
    -16 3 7 o 1825.68 1823.40
    -15 3 7 o 293.93 400.49
    -14 3 7 o 5613.36 4898.85
    -13 3 7 o 31.87 71.28
    -12 3 7 o 4034.73 4466.04
    -11 3 7 o 1154.21 1096.60
    -10 3 7 o 8502.11 8674.22
    -9 3 7 o 607.82 619.38
    -8 3 7 o 18967.13 19300.10
    -7 3 7 o 4469.75 4877.71
    -6 3 7 o 10242.96 11491.55
    -5 3 7 o 7755.32 7336.98
    -4 3 7 o 3717.96 3979.53
    -3 3 7 o 9036.53 9528.48
    -2 3 7 o 9947.46 10518.40
    -1 3 7 o 12426.09 13391.12
    0 3 7 o 4496.60 5370.97
    1 3 7 o 8002.18 7929.53
    2 3 7 o 5004.08 4702.11
    3 3 7 o 4419.53 4930.58
    4 3 7 o 2148.79 2266.10
    5 3 7 o 16640.45 16867.35
    6 3 7 o 722.32 716.71
    7 3 7 o 10610.97 10953.07
    8 3 7 o 995.91 866.94
    9 3 7 o 4807.99 5048.26
    10 3 7 o 175.12 136.98
    11 3 7 o 6883.27 6666.03
    12 3 7 o 65.74 33.02
    -17 4 7 o 1653.38 1509.84
    -16 4 7 o 183.92 167.88
    -15 4 7 o 3398.44 3506.02
    -14 4 7 o 130.25 49.87
    -13 4 7 o 4510.93 4903.56
    -12 4 7 o 3.05 1.78
    -11 4 7 o 3908.00 3856.23
    -10 4 7 o 24.85 9.75
    -9 4 7 o 7277.89 8027.59
    -8 4 7 o 4288.90 4128.91
    -7 4 7 o 14789.30 15493.87
    -6 4 7 o 1136.81 1164.78
    -5 4 7 o 1330.72 1344.91
    -4 4 7 o 2504.37 2895.23
    -3 4 7 o 12847.22 13750.04
    -2 4 7 o 7700.24 7454.66
    -1 4 7 o 13601.13 12975.48
    0 4 7 o 13081.45 13793.99
    1 4 7 o 8381.63 8264.48
    2 4 7 o 4949.06 4902.27
    3 4 7 o 6588.25 6779.28
    4 4 7 o 12531.41 12474.48
    5 4 7 o 3326.64 3194.42
    6 4 7 o 13118.05 13385.57
    7 4 7 o 940.62 927.52
    8 4 7 o 2118.11 2082.12
    9 4 7 o 322.08 287.16
    10 4 7 o 2885.67 2711.84
    11 4 7 o 108.94 37.65
    12 4 7 o 1954.02 1886.51
    -17 5 7 o 165.58 43.17
    -16 5 7 o 1493.99 1253.86
    -15 5 7 o 489.92 433.46
    -14 5 7 o 3530.70 3871.08
    -13 5 7 o 94.94 46.68
    -12 5 7 o 3359.14 3052.58
    -11 5 7 o 223.33 299.74
    -10 5 7 o 5034.34 5248.15
    -9 5 7 o 194.27 162.54
    -8 5 7 o 11923.05 11894.87
    -7 5 7 o 967.81 1047.18
    -6 5 7 o 8033.08 7789.41
    -5 5 7 o 376.53 334.59
    -4 5 7 o 6606.30 6496.88
    -3 5 7 o 1458.96 1531.77
    -2 5 7 o 11713.32 11916.14
    -1 5 7 o 4773.73 4697.90
    0 5 7 o 4224.36 4212.99
    1 5 7 o 2773.78 3064.56
    2 5 7 o 2130.62 2303.26
    3 5 7 o 918.51 848.60
    4 5 7 o 1664.80 1603.08
    5 5 7 o 4230.39 4318.55
    6 5 7 o 578.11 565.09
    7 5 7 o 2340.19 2468.53
    8 5 7 o 670.56 662.71
    9 5 7 o 1393.54 1483.27
    10 5 7 o 917.84 769.55
    11 5 7 o 1377.67 1365.44
    -16 6 7 o 206.09 204.01
    -15 6 7 o 295.34 273.00
    -14 6 7 o 878.23 884.82
    -13 6 7 o 195.48 192.40
    -12 6 7 o 149.93 130.55
    -11 6 7 o 589.04 494.97
    -10 6 7 o 31.37 8.92
    -9 6 7 o 1856.78 1816.86
    -8 6 7 o 305.24 256.52
    -7 6 7 o 1529.53 1531.27
    -6 6 7 o 1192.56 1252.00
    -5 6 7 o 65.74 7.38
    -4 6 7 o 51.87 66.60
    -3 6 7 o 228.31 180.54
    -2 6 7 o 1745.36 1807.06
    -1 6 7 o 2284.41 2554.24
    0 6 7 o 1404.96 1307.27
    1 6 7 o 615.17 642.29
    2 6 7 o 421.73 415.14
    3 6 7 o 523.78 549.78
    4 6 7 o 1352.70 1433.09
    5 6 7 o 42.48 38.59
    6 6 7 o 3696.18 3674.84
    7 6 7 o 42.04 6.52
    8 6 7 o 119.43 113.55
    9 6 7 o 194.15 89.08
    10 6 7 o 194.10 177.47
    -16 7 7 o 44.10 52.41
    -15 7 7 o 857.88 846.33
    -14 7 7 o 80.17 57.84
    -13 7 7 o 869.16 832.53
    -12 7 7 o 421.31 323.66
    -11 7 7 o 2242.33 2623.36
    -10 7 7 o 105.87 136.47
    -9 7 7 o 858.41 867.23
    -8 7 7 o 1555.89 1572.15
    -7 7 7 o 174.80 166.67
    -6 7 7 o 271.16 261.67
    -5 7 7 o 2077.09 1971.63
    -4 7 7 o 1740.97 1736.15
    -3 7 7 o 1396.01 1414.43
    -2 7 7 o 19.12 17.50
    -1 7 7 o 249.90 267.76
    0 7 7 o 121.46 106.85
    1 7 7 o 1963.24 2011.87
    2 7 7 o 1697.34 1701.02
    3 7 7 o 638.06 655.03
    4 7 7 o 16.65 5.52
    5 7 7 o 177.34 146.48
    6 7 7 o 639.29 646.72
    7 7 7 o 109.34 116.49
    8 7 7 o 167.74 155.55
    9 7 7 o 1206.65 1326.89
    -15 8 7 o 195.53 329.25
    -14 8 7 o 431.12 343.10
    -13 8 7 o 1330.68 1357.61
    -12 8 7 o 49.13 32.41
    -11 8 7 o 4429.15 4579.78
    -10 8 7 o 802.12 793.32
    -9 8 7 o 673.77 726.58
    -8 8 7 o 2212.35 2142.69
    -7 8 7 o 246.11 226.48
    -6 8 7 o 2562.80 2660.76
    -5 8 7 o 2366.97 2376.80
    -4 8 7 o 4031.13 4002.17
    -3 8 7 o 84.52 34.67
    -2 8 7 o 93.39 76.99
    -1 8 7 o 386.47 385.84
    0 8 7 o 44.01 20.66
    1 8 7 o 508.31 550.93
    2 8 7 o 3111.88 2993.98
    3 8 7 o 494.95 467.77
    4 8 7 o 1054.06 1141.69
    5 8 7 o 1093.01 1160.29
    6 8 7 o 192.32 162.33
    7 8 7 o 345.69 256.04
    8 8 7 o 2735.94 2655.04
    -15 9 7 o 162.58 288.57
    -14 9 7 o 159.50 139.15
    -13 9 7 o 33.68 1.56
    -12 9 7 o 3799.60 3596.05
    -11 9 7 o 25.70 0.14
    -10 9 7 o 3946.19 3810.07
    -9 9 7 o 1548.54 1476.70
    -8 9 7 o 222.06 201.88
    -7 9 7 o 358.97 375.60
    -6 9 7 o 1773.13 1830.71
    -5 9 7 o 2627.75 2719.88
    -4 9 7 o 5544.46 5423.13
    -3 9 7 o 2307.37 2417.37
    -2 9 7 o 570.95 566.80
    -1 9 7 o 501.07 442.36
    0 9 7 o 3700.51 3722.08
    1 9 7 o 4384.53 4368.62
    2 9 7 o 3309.73 3383.10
    3 9 7 o 8796.17 8773.37
    4 9 7 o 1488.08 1434.83
    5 9 7 o 843.28 841.08
    6 9 7 o 1150.66 1198.75
    7 9 7 o 2277.93 2279.61
    8 9 7 o 130.20 105.54
    -14 10 7 o 81.84 24.04
    -13 10 7 o 1298.75 1195.39
    -12 10 7 o 56.95 49.49
    -11 10 7 o 5269.48 5153.70
    -10 10 7 o 265.14 246.86
    -9 10 7 o 2124.12 2147.03
    -8 10 7 o 29.83 5.33
    -7 10 7 o 2126.00 1996.21
    -6 10 7 o 1253.74 1125.16
    -5 10 7 o 13529.03 12925.72
    -4 10 7 o 2975.67 3018.26
    -3 10 7 o 7593.12 7586.82
    -2 10 7 o 1105.32 1158.41
    -1 10 7 o 2082.23 2250.32
    0 10 7 o 3430.00 3341.41
    1 10 7 o 2573.62 2580.60
    2 10 7 o 8997.39 9201.55
    3 10 7 o 1039.22 1164.98
    4 10 7 o 2053.92 1837.22
    5 10 7 o 500.50 421.55
    6 10 7 o 685.00 742.29
    7 10 7 o 504.65 475.99
    -13 11 7 o 472.20 370.28
    -12 11 7 o 2411.90 2599.25
    -11 11 7 o 515.04 620.85
    -10 11 7 o 2444.11 2252.32
    -9 11 7 o 78.67 56.79
    -8 11 7 o 408.03 454.80
    -7 11 7 o 213.01 234.78
    -6 11 7 o 7785.04 7732.09
    -5 11 7 o 276.49 266.77
    -4 11 7 o 7097.60 7306.68
    -3 11 7 o 1598.77 1576.79
    -2 11 7 o 1341.85 1398.92
    -1 11 7 o 18.89 9.69
    0 11 7 o 2176.17 2374.76
    1 11 7 o 2340.96 2257.08
    2 11 7 o 1799.05 1731.32
    3 11 7 o 5306.39 5390.60
    4 11 7 o 664.55 675.66
    5 11 7 o 171.19 139.75
    6 11 7 o 620.71 577.56
    7 11 7 o 1373.63 1394.04
    -11 12 7 o 2070.64 1758.55
    -10 12 7 o 509.05 455.10
    -9 12 7 o 412.71 459.87
    -8 12 7 o 223.97 204.90
    -7 12 7 o 190.92 127.57
    -6 12 7 o 37.28 28.22
    -5 12 7 o 2169.41 2118.72
    -4 12 7 o 714.36 694.80
    -3 12 7 o 1230.17 1233.29
    -2 12 7 o 13.91 19.79
    -1 12 7 o 63.75 103.40
    0 12 7 o 363.17 380.56
    1 12 7 o 950.33 1065.51
    2 12 7 o 2483.47 2494.73
    3 12 7 o 310.76 286.83
    4 12 7 o 532.52 632.96
    5 12 7 o 85.46 120.76
    6 12 7 o 107.99 68.62
    -9 13 7 o 201.53 323.96
    -8 13 7 o 335.54 300.09
    -7 13 7 o 412.38 299.89
    -5 13 7 o -4.69 9.20
    -4 13 7 o 2100.07 1953.19
    -3 13 7 o 87.79 114.72
    -2 13 7 o 126.36 81.12
    -1 13 7 o 558.43 645.67
    0 13 7 o 27.57 17.78
    1 13 7 o 810.74 842.50
    2 13 7 o 215.82 191.01
    -3 14 7 o 59.07 8.27
    -2 14 7 o 569.13 601.82
    -1 14 7 o 40.86 15.85
    0 14 7 o 1355.04 1370.79
    -18 0 8 o 127.73 178.88
    -17 0 8 o 33.47 89.53
    -16 0 8 o 315.47 298.32
    -15 0 8 o 11.30 10.08
    -14 0 8 o 957.64 1060.33
    -13 0 8 o 233.14 282.20
    -12 0 8 o 12.15 5.76
    -11 0 8 o 65.45 1.59
    -10 0 8 o 1298.60 1662.65
    -9 0 8 o 2276.48 1945.17
    -8 0 8 o 66.15 171.13
    -7 0 8 o 12.71 75.87
    -6 0 8 o 9474.41 8590.88
    -5 0 8 o 1268.49 1054.36
    -4 0 8 o 1426.77 1437.81
    -3 0 8 o 7962.08 8673.09
    -2 0 8 o 185.14 105.94
    -1 0 8 o 1749.98 1648.18
    0 0 8 o 4176.97 3900.29
    1 0 8 o 4727.89 4323.97
    2 0 8 o 18.07 41.91
    3 0 8 o 10628.77 11141.61
    4 0 8 o 5935.26 5825.43
    5 0 8 o 15300.34 15060.01
    6 0 8 o 298.20 302.45
    7 0 8 o 353.48 348.93
    8 0 8 o 1112.98 1161.13
    9 0 8 o 2993.19 2982.33
    10 0 8 o 1779.50 1715.64
    11 0 8 o 2127.85 2239.67
    -18 1 8 o 76.76 27.41
    -17 1 8 o 222.65 180.31
    -16 1 8 o 387.86 300.50
    -15 1 8 o 31.22 0.52
    -14 1 8 o 185.26 159.45
    -13 1 8 o 739.34 702.39
    -12 1 8 o 35.82 8.01
    -11 1 8 o 2182.73 2090.06
    -10 1 8 o 538.48 497.39
    -9 1 8 o 2673.19 2706.89
    -8 1 8 o 1938.33 1932.04
    -7 1 8 o 600.51 671.53
    -6 1 8 o 189.39 151.09
    -5 1 8 o 2108.42 1979.23
    -4 1 8 o 12229.70 12483.03
    -3 1 8 o 4600.67 4775.15
    -2 1 8 o 6093.84 6159.02
    -1 1 8 o 292.88 342.52
    0 1 8 o 977.14 864.91
    1 1 8 o 120.14 106.35
    2 1 8 o 6265.54 6377.21
    3 1 8 o 356.09 333.23
    4 1 8 o 7857.29 7898.00
    5 1 8 o 697.36 742.37
    6 1 8 o 543.83 516.46
    7 1 8 o 306.13 310.36
    8 1 8 o 164.05 129.44
    9 1 8 o 2568.73 2517.53
    10 1 8 o 1109.02 1134.22
    11 1 8 o 1891.01 2023.56
    12 1 8 o 73.10 27.37
    -18 2 8 o -7.11 83.48
    -17 2 8 o 948.12 923.30
    -16 2 8 o 852.97 864.07
    -15 2 8 o 40.12 7.15
    -14 2 8 o 39.69 20.46
    -13 2 8 o 58.65 40.39
    -12 2 8 o 623.34 590.26
    -11 2 8 o 76.72 59.34
    -10 2 8 o 3112.64 3089.28
    -9 2 8 o 434.85 337.16
    -8 2 8 o 82.81 125.11
    -7 2 8 o 644.21 809.67
    -6 2 8 o 373.72 489.08
    -5 2 8 o 41.90 96.82
    -4 2 8 o 5069.07 5313.29
    -3 2 8 o 3028.73 3229.25
    -2 2 8 o 1937.22 1914.48
    -1 2 8 o 692.47 627.88
    0 2 8 o 47.31 4.96
    1 2 8 o 145.22 87.49
    2 2 8 o 824.46 714.63
    3 2 8 o 7150.95 7063.68
    4 2 8 o 154.56 128.92
    5 2 8 o 270.74 279.66
    6 2 8 o 6.81 5.00
    7 2 8 o 235.36 238.55
    8 2 8 o 139.55 122.03
    9 2 8 o 1009.59 1052.96
    10 2 8 o 2601.68 2763.62
    11 2 8 o 449.02 364.92
    12 2 8 o 140.07 148.22
    -17 3 8 o -14.07 43.35
    -16 3 8 o 88.79 2.12
    -15 3 8 o 20.60 27.55
    -14 3 8 o 64.23 35.60
    -13 3 8 o 1172.89 1183.36
    -12 3 8 o 546.64 527.19
    -11 3 8 o 1378.17 1392.85
    -10 3 8 o 88.59 67.45
    -9 3 8 o 1758.88 1836.31
    -8 3 8 o 603.04 557.45
    -7 3 8 o 264.49 278.29
    -6 3 8 o 1600.66 1399.28
    -5 3 8 o 2513.82 2567.05
    -4 3 8 o 1647.84 1558.31
    -3 3 8 o 3290.03 3196.31
    -2 3 8 o 3790.53 3798.35
    -1 3 8 o 31.32 54.49
    0 3 8 o 327.55 408.96
    1 3 8 o 180.44 151.70
    2 3 8 o 1507.34 1555.27
    3 3 8 o 24.54 4.20
    4 3 8 o 5437.81 5522.40
    5 3 8 o 81.03 60.30
    6 3 8 o 11.73 0.01
    7 3 8 o 884.21 862.43
    8 3 8 o 24.84 3.18
    9 3 8 o 30.70 6.79
    10 3 8 o 2321.61 2102.40
    11 3 8 o 297.73 270.52
    12 3 8 o 543.10 564.45
    -17 4 8 o 383.92 285.42
    -16 4 8 o 1709.41 1848.06
    -15 4 8 o 18.48 31.16
    -14 4 8 o -0.08 1.13
    -13 4 8 o 68.05 71.41
    -12 4 8 o 255.97 337.65
    -11 4 8 o 387.41 415.12
    -10 4 8 o 6483.90 6170.37
    -9 4 8 o 200.77 216.52
    -8 4 8 o 761.47 803.48
    -7 4 8 o 85.46 52.38
    -6 4 8 o 109.37 110.91
    -5 4 8 o 62.91 71.43
    -4 4 8 o 1776.57 2020.62
    -3 4 8 o 1281.99 1168.34
    -2 4 8 o 2279.20 2116.92
    -1 4 8 o 4135.16 3868.98
    0 4 8 o 229.20 255.97
    1 4 8 o 1434.71 1579.35
    2 4 8 o 2110.17 2094.72
    3 4 8 o 2203.45 2453.47
    4 4 8 o 2367.43 2365.90
    5 4 8 o 64.39 58.15
    6 4 8 o 2234.66 2277.87
    7 4 8 o 834.48 830.01
    8 4 8 o 723.90 765.14
    9 4 8 o 363.23 458.41
    10 4 8 o 68.97 64.42
    11 4 8 o 202.26 157.77
    -16 5 8 o 418.91 382.63
    -15 5 8 o 181.08 252.76
    -14 5 8 o 43.43 1.91
    -13 5 8 o 112.49 50.00
    -12 5 8 o 50.47 45.98
    -11 5 8 o 467.67 443.41
    -10 5 8 o 163.09 177.27
    -9 5 8 o 1205.66 1269.86
    -8 5 8 o 981.55 975.02
    -7 5 8 o 186.50 156.38
    -6 5 8 o 1467.58 1571.54
    -5 5 8 o 239.00 233.10
    -4 5 8 o 605.99 659.86
    -3 5 8 o 3821.25 4022.33
    -2 5 8 o 320.17 348.29
    -1 5 8 o 588.17 504.12
    0 5 8 o 4692.77 4708.15
    1 5 8 o 717.10 710.69
    2 5 8 o 894.88 929.77
    3 5 8 o 784.77 812.14
    4 5 8 o 257.96 278.95
    5 5 8 o 1002.15 980.58
    6 5 8 o 2238.62 2134.63
    7 5 8 o 2801.65 2677.07
    8 5 8 o 781.82 773.23
    9 5 8 o 224.36 247.52
    10 5 8 o 23.67 11.14
    -16 6 8 o 770.65 754.60
    -15 6 8 o -1.02 13.67
    -14 6 8 o 34.91 1.00
    -13 6 8 o 137.11 104.73
    -12 6 8 o -4.56 7.59
    -11 6 8 o 329.38 236.34
    -10 6 8 o 110.06 139.26
    -9 6 8 o 125.75 164.65
    -8 6 8 o 275.96 305.29
    -7 6 8 o 2216.70 2047.52
    -6 6 8 o 802.88 732.78
    -5 6 8 o 3421.12 3383.55
    -4 6 8 o 229.16 239.01
    -3 6 8 o 1026.46 925.23
    -2 6 8 o 315.54 350.53
    -1 6 8 o 3963.45 4097.41
    0 6 8 o 64.28 64.74
    1 6 8 o 3803.97 3724.43
    2 6 8 o 247.23 277.09
    3 6 8 o 498.54 544.30
    4 6 8 o 327.79 302.16
    5 6 8 o 464.13 428.37
    6 6 8 o 2534.80 2582.46
    7 6 8 o 3172.20 3154.88
    8 6 8 o 460.28 531.96
    9 6 8 o 78.34 80.63
    10 6 8 o 398.13 363.32
    -16 7 8 o 18.70 13.74
    -15 7 8 o 48.53 44.22
    -14 7 8 o -15.93 0.32
    -13 7 8 o 261.34 297.96
    -12 7 8 o 24.51 0.55
    -11 7 8 o 999.53 1046.01
    -10 7 8 o 489.63 447.90
    -9 7 8 o 383.72 333.04
    -8 7 8 o 197.40 197.67
    -7 7 8 o 2884.11 2829.11
    -6 7 8 o 440.91 393.19
    -5 7 8 o 1324.17 1337.59
    -4 7 8 o 19.98 1.87
    -3 7 8 o 311.66 353.71
    -2 7 8 o 1567.81 1519.58
    -1 7 8 o 665.91 710.69
    0 7 8 o 10552.10 10257.88
    1 7 8 o 62.80 71.31
    2 7 8 o 1186.80 1289.55
    3 7 8 o 277.30 269.67
    4 7 8 o 101.15 43.03
    5 7 8 o 285.92 336.82
    6 7 8 o 4345.58 4448.42
    7 7 8 o 572.31 602.75
    8 7 8 o 1283.01 1287.43
    9 7 8 o 749.82 620.50
    -15 8 8 o 66.75 9.20
    -14 8 8 o 346.25 453.01
    -13 8 8 o 113.78 127.28
    -12 8 8 o 2104.59 2032.19
    -11 8 8 o 1120.28 1025.26
    -10 8 8 o 236.94 235.09
    -9 8 8 o 27.44 1.30
    -8 8 8 o 885.60 827.72
    -7 8 8 o 7.15 1.08
    -6 8 8 o 3936.71 3909.83
    -5 8 8 o 342.28 305.67
    -4 8 8 o 1202.65 1202.22
    -3 8 8 o 304.06 261.52
    -2 8 8 o 267.22 262.19
    -1 8 8 o 1036.43 1050.82
    0 8 8 o 351.03 349.19
    1 8 8 o 2227.69 2179.35
    2 8 8 o 1266.88 1262.51
    3 8 8 o 793.98 843.65
    4 8 8 o 67.92 50.88
    5 8 8 o 2315.62 2303.08
    6 8 8 o -16.10 0.83
    7 8 8 o 1367.55 1293.92
    8 8 8 o 51.33 8.68
    -14 9 8 o 229.08 199.29
    -13 9 8 o 1875.64 1903.00
    -12 9 8 o 40.27 23.18
    -11 9 8 o 1514.93 1672.39
    -10 9 8 o 327.41 308.83
    -9 9 8 o 3557.80 3590.04
    -8 9 8 o 1244.09 1193.62
    -7 9 8 o 2779.02 2713.81
    -6 9 8 o 3522.76 3744.53
    -5 9 8 o 442.45 449.50
    -4 9 8 o 553.36 513.43
    -3 9 8 o 712.66 643.90
    -2 9 8 o 54.43 68.15
    -1 9 8 o 1954.19 1865.92
    0 9 8 o 1765.22 1790.24
    1 9 8 o 2260.54 2431.75
    2 9 8 o 137.03 105.37
    3 9 8 o 1560.08 1360.82
    4 9 8 o 129.65 132.02
    5 9 8 o 302.60 361.46
    6 9 8 o 1405.75 1390.56
    7 9 8 o 35.71 9.90
    -13 10 8 o 13.74 42.73
    -12 10 8 o 1813.86 1788.93
    -11 10 8 o 51.33 12.24
    -10 10 8 o 399.12 418.32
    -9 10 8 o 13.15 1.36
    -8 10 8 o 582.71 479.73
    -7 10 8 o 146.85 146.17
    -6 10 8 o 2528.74 2558.13
    -5 10 8 o 17.81 16.22
    -4 10 8 o 1915.26 1878.11
    -3 10 8 o 94.93 65.68
    -2 10 8 o 831.32 870.17
    -1 10 8 o 521.64 482.47
    0 10 8 o 2443.58 2473.99
    1 10 8 o 287.23 275.98
    2 10 8 o 1462.82 1476.57
    3 10 8 o 253.62 292.79
    4 10 8 o 1264.16 1272.29
    5 10 8 o 137.95 163.69
    6 10 8 o 702.76 740.12
    7 10 8 o 924.98 901.49
    -13 11 8 o 774.10 794.74
    -12 11 8 o 174.66 198.29
    -11 11 8 o 1151.30 1165.59
    -10 11 8 o 601.88 611.79
    -9 11 8 o 1271.17 1165.61
    -8 11 8 o 43.37 35.63
    -7 11 8 o 2323.27 2443.00
    -6 11 8 o 717.87 715.96
    -5 11 8 o 3101.70 2982.61
    -4 11 8 o 434.13 391.03
    -3 11 8 o 2302.21 2305.33
    -2 11 8 o 96.56 61.37
    -1 11 8 o 1529.19 1521.60
    0 11 8 o -2.89 12.39
    1 11 8 o 1877.79 1883.23
    2 11 8 o 124.01 102.43
    3 11 8 o 1074.32 1068.13
    4 11 8 o -0.37 16.00
    5 11 8 o 489.83 442.98
    6 11 8 o 33.30 53.26
    -10 12 8 o 987.51 805.73
    -9 12 8 o 11.09 0.17
    -8 12 8 o 333.85 379.77
    -7 12 8 o 24.05 7.20
    -6 12 8 o 137.80 95.49
    -5 12 8 o 34.33 9.51
    -4 12 8 o 267.34 287.43
    -3 12 8 o 154.99 174.94
    -2 12 8 o 67.45 65.35
    -1 12 8 o 376.02 392.46
    0 12 8 o 285.75 286.79
    1 12 8 o 132.24 150.70
    2 12 8 o 1733.68 1683.36
    3 12 8 o 38.10 33.50
    4 12 8 o 611.98 616.28
    5 12 8 o -0.82 3.81
    -9 13 8 o -9.30 5.21
    -8 13 8 o 56.26 72.17
    -6 13 8 o 34.98 6.15
    -5 13 8 o 285.78 324.96
    -4 13 8 o 58.20 125.90
    -3 13 8 o 69.69 83.76
    -2 13 8 o 68.35 54.27
    -1 13 8 o 189.07 150.00
    0 13 8 o 4.40 50.86
    1 13 8 o 60.83 86.79
    -4 14 8 o 68.86 44.67
    -3 14 8 o 37.44 5.12
    -2 14 8 o 568.17 538.76
    -1 14 8 o 10.51 74.73
    -18 1 9 o -14.43 1.76
    -17 1 9 o 171.93 231.28
    -16 1 9 o 287.49 378.36
    -15 1 9 o 504.69 441.90
    -14 1 9 o 145.96 139.28
    -13 1 9 o 2369.88 2462.96
    -12 1 9 o 29.62 0.05
    -11 1 9 o 941.99 1010.01
    -10 1 9 o 421.06 382.80
    -9 1 9 o 5936.95 5529.36
    -8 1 9 o 153.28 218.31
    -7 1 9 o 986.42 1214.95
    -6 1 9 o 6051.97 5654.11
    -5 1 9 o 148.41 70.70
    -4 1 9 o 56.38 93.49
    -3 1 9 o 107.99 105.74
    -2 1 9 o 17.28 13.27
    -1 1 9 o 479.09 584.06
    0 1 9 o 734.78 728.94
    1 1 9 o 16.02 0.98
    2 1 9 o 700.49 753.69
    3 1 9 o 16.35 3.85
    4 1 9 o 186.25 171.10
    5 1 9 o 201.05 198.94
    6 1 9 o 72.33 57.01
    7 1 9 o 1514.03 1591.10
    8 1 9 o 20.69 0.00
    9 1 9 o 17.95 0.65
    10 1 9 o 326.63 388.66
    11 1 9 o 78.01 9.90
    -17 2 9 o 195.48 248.63
    -16 2 9 o 1018.55 1074.14
    -15 2 9 o 571.33 550.69
    -14 2 9 o 1445.37 1266.80
    -13 2 9 o 666.04 739.09
    -12 2 9 o 2392.24 2648.22
    -11 2 9 o 1213.20 1058.50
    -10 2 9 o 3491.89 3404.91
    -9 2 9 o 850.15 909.22
    -8 2 9 o 3046.77 3356.06
    -7 2 9 o 1396.30 1406.19
    -6 2 9 o 3691.76 3817.82
    -5 2 9 o 5886.41 6458.30
    -4 2 9 o 5557.20 5867.59
    -3 2 9 o 4637.26 4258.14
    -2 2 9 o 2557.28 2431.55
    -1 2 9 o 5492.99 5566.37
    0 2 9 o 4104.45 4058.09
    1 2 9 o 1766.40 1786.15
    2 2 9 o 332.25 326.01
    3 2 9 o 3919.53 3820.65
    4 2 9 o 1142.62 1086.84
    5 2 9 o 5540.69 5661.75
    6 2 9 o 1388.92 1428.44
    7 2 9 o 1546.89 1437.29
    8 2 9 o 129.58 103.45
    9 2 9 o 630.86 672.46
    10 2 9 o 176.20 131.11
    11 2 9 o 432.42 413.17
    -17 3 9 o 2138.33 1930.43
    -16 3 9 o 37.75 43.62
    -15 3 9 o 3016.31 3194.73
    -14 3 9 o 391.29 380.54
    -13 3 9 o 4383.49 4229.54
    -12 3 9 o 3206.46 3234.45
    -11 3 9 o 2778.19 2755.34
    -10 3 9 o 1449.88 1540.38
    -9 3 9 o 2097.25 2247.25
    -8 3 9 o 3078.67 2994.11
    -7 3 9 o 4363.89 4285.75
    -6 3 9 o 2803.19 3030.20
    -5 3 9 o 195.08 231.16
    -4 3 9 o 4303.11 4554.31
    -3 3 9 o 2622.52 2714.43
    -2 3 9 o 5222.09 5216.25
    -1 3 9 o 384.16 346.92
    0 3 9 o 6416.36 6676.72
    1 3 9 o 864.84 698.43
    2 3 9 o 3144.53 2954.29
    3 3 9 o 403.90 324.38
    4 3 9 o 1625.24 1800.86
    5 3 9 o 79.06 92.59
    6 3 9 o 2388.48 2397.34
    7 3 9 o 104.69 67.67
    8 3 9 o 758.85 708.76
    9 3 9 o 41.43 0.08
    10 3 9 o 910.43 971.35
    11 3 9 o -28.34 2.27
    -16 4 9 o 1009.31 849.41
    -15 4 9 o 21.89 30.86
    -14 4 9 o 1781.88 1803.74
    -13 4 9 o 3128.27 3170.04
    -12 4 9 o 1863.80 1850.07
    -11 4 9 o 5410.70 5663.75
    -10 4 9 o 1494.74 1461.45
    -9 4 9 o 1095.02 997.89
    -8 4 9 o 968.23 1013.08
    -7 4 9 o 7734.00 8067.55
    -6 4 9 o 220.25 269.06
    -5 4 9 o 8085.39 8040.94
    -4 4 9 o 32.93 4.46
    -3 4 9 o 2061.70 2378.27
    -2 4 9 o 3728.73 3905.35
    -1 4 9 o 1082.19 1084.87
    0 4 9 o 67.79 35.54
    1 4 9 o 3861.28 4042.31
    2 4 9 o 379.69 415.02
    3 4 9 o 1145.23 1268.64
    4 4 9 o 19.48 2.50
    5 4 9 o 450.75 395.00
    6 4 9 o 358.20 396.59
    7 4 9 o 49.96 24.89
    8 4 9 o 539.63 526.57
    9 4 9 o 258.40 238.22
    10 4 9 o 131.05 85.27
    -16 5 9 o 520.82 521.17
    -15 5 9 o 251.79 224.87
    -14 5 9 o 429.02 483.02
    -13 5 9 o 502.91 623.39
    -12 5 9 o 1300.96 1147.87
    -11 5 9 o 600.61 560.39
    -10 5 9 o 177.28 149.48
    -9 5 9 o 1110.20 1185.59
    -8 5 9 o 239.09 228.89
    -7 5 9 o 1409.87 1365.26
    -6 5 9 o 2996.04 3131.62
    -5 5 9 o 8.58 0.09
    -4 5 9 o 3264.61 3154.74
    -3 5 9 o 77.80 34.18
    -2 5 9 o 1513.68 1542.60
    -1 5 9 o 59.07 57.08
    0 5 9 o 2689.22 2534.19
    1 5 9 o 1320.01 1505.76
    2 5 9 o 519.42 587.37
    3 5 9 o 747.93 707.55
    4 5 9 o 1516.69 1393.27
    5 5 9 o 61.47 47.76
    6 5 9 o 861.50 840.57
    7 5 9 o 225.91 193.55
    8 5 9 o 112.84 115.52
    9 5 9 o 353.78 357.02
    10 5 9 o 242.56 173.36
    -16 6 9 o -12.27 0.28
    -15 6 9 o 52.33 47.15
    -14 6 9 o 145.54 217.47
    -13 6 9 o 2549.02 2349.22
    -12 6 9 o 18.99 14.23
    -11 6 9 o 2429.03 2550.72
    -10 6 9 o 1446.16 1370.87
    -9 6 9 o 359.69 288.34
    -8 6 9 o 15.71 10.19
    -7 6 9 o 605.22 618.54
    -6 6 9 o 2553.68 2704.40
    -5 6 9 o 1971.10 2021.59
    -4 6 9 o 1029.76 966.30
    -3 6 9 o 157.54 134.82
    -2 6 9 o 22.48 0.46
    -1 6 9 o 1245.45 1294.26
    0 6 9 o 3224.95 3389.66
    1 6 9 o 309.94 308.49
    2 6 9 o 2943.58 2831.70
    3 6 9 o -3.02 2.95
    4 6 9 o 15.51 5.23
    5 6 9 o 283.87 339.28
    6 6 9 o 624.27 523.57
    7 6 9 o 60.08 52.78
    8 6 9 o 1016.77 1098.52
    9 6 9 o -9.74 16.88
    -15 7 9 o 329.62 258.56
    -14 7 9 o 8.39 1.17
    -13 7 9 o 51.45 19.96
    -12 7 9 o 2555.09 2627.93
    -11 7 9 o 308.48 224.21
    -10 7 9 o 590.84 540.33
    -9 7 9 o 250.83 260.19
    -8 7 9 o 33.45 7.30
    -7 7 9 o 3569.84 3438.76
    -6 7 9 o 6585.98 6438.79
    -5 7 9 o 4935.43 4851.09
    -4 7 9 o 641.79 714.05
    -3 7 9 o 2556.99 2535.83
    -2 7 9 o 10.30 3.87
    -1 7 9 o 1259.60 1247.61
    0 7 9 o 158.67 168.76
    1 7 9 o 9127.15 9171.27
    2 7 9 o 21.14 3.49
    3 7 9 o 4541.99 4841.87
    4 7 9 o 46.59 14.72
    5 7 9 o 261.94 276.23
    6 7 9 o 124.48 126.22
    7 7 9 o 2135.68 2093.73
    8 7 9 o 670.07 665.90
    -14 8 9 o 1220.73 1326.10
    -13 8 9 o 61.35 25.54
    -12 8 9 o 1458.03 1251.37
    -11 8 9 o -1.76 21.81
    -10 8 9 o 1376.64 1491.52
    -9 8 9 o 1434.97 1328.89
    -8 8 9 o 115.27 79.87
    -7 8 9 o 50.90 1.14
    -6 8 9 o 1298.75 1310.15
    -5 8 9 o 65.86 38.37
    -4 8 9 o 3737.43 3839.49
    -3 8 9 o 800.43 790.46
    -2 8 9 o 48.23 37.35
    -1 8 9 o 608.44 588.73
    0 8 9 o 746.37 676.00
    1 8 9 o 397.03 408.63
    2 8 9 o 1810.76 1906.93
    3 8 9 o 238.02 199.61
    4 8 9 o 9.86 8.50
    5 8 9 o -5.72 2.52
    6 8 9 o 557.56 547.15
    7 8 9 o 312.13 348.07
    -14 9 9 o 531.97 533.03
    -13 9 9 o 607.70 574.43
    -12 9 9 o 10.87 0.73
    -11 9 9 o 950.38 1016.51
    -10 9 9 o 2518.62 2518.02
    -9 9 9 o 662.52 663.21
    -8 9 9 o 2340.51 2327.90
    -7 9 9 o 919.70 801.26
    -6 9 9 o 282.51 308.86
    -5 9 9 o 5983.54 5885.45
    -4 9 9 o 650.64 629.05
    -3 9 9 o 244.02 249.96
    -2 9 9 o 1805.85 1877.44
    -1 9 9 o 1000.85 1032.24
    0 9 9 o 728.57 787.32
    1 9 9 o 6348.49 6290.89
    2 9 9 o 1788.67 1838.37
    3 9 9 o 329.56 350.16
    4 9 9 o 327.63 341.18
    5 9 9 o 6.06 6.09
    6 9 9 o 117.81 65.06
    -13 10 9 o 338.25 231.66
    -12 10 9 o 1242.35 1298.05
    -11 10 9 o 488.11 499.31
    -10 10 9 o 1986.67 2000.06
    -9 10 9 o 1692.30 1755.82
    -8 10 9 o 2041.78 2187.34
    -7 10 9 o 492.88 459.61
    -6 10 9 o 2449.22 2580.13
    -5 10 9 o 63.69 31.47
    -4 10 9 o 822.80 822.21
    -3 10 9 o 2733.76 2790.15
    -2 10 9 o 158.43 173.60
    -1 10 9 o 1732.27 1693.68
    0 10 9 o 140.69 127.72
    1 10 9 o 555.04 520.61
    2 10 9 o 876.56 823.35
    3 10 9 o 996.87 1032.42
    4 10 9 o 353.09 326.85
    5 10 9 o 301.42 287.01
    6 10 9 o 323.91 296.31
    -13 11 9 o 301.95 337.13
    -12 11 9 o 140.19 153.06
    -11 11 9 o 1367.11 1513.21
    -10 11 9 o 2491.72 2304.75
    -9 11 9 o 9.95 2.28
    -8 11 9 o 3697.96 3701.86
    -7 11 9 o 162.08 96.56
    -6 11 9 o 761.59 763.33
    -5 11 9 o 464.72 415.93
    -4 11 9 o 2456.80 2633.28
    -3 11 9 o 728.94 707.11
    -2 11 9 o 2489.79 2481.45
    -1 11 9 o 2176.63 2342.92
    0 11 9 o 822.39 921.86
    1 11 9 o 16.47 6.45
    2 11 9 o 1143.18 1065.22
    3 11 9 o 1052.42 1019.14
    4 11 9 o 243.12 215.64
    5 11 9 o 2320.82 2253.34
    6 11 9 o 93.22 30.23
    -10 12 9 o 4.27 6.83
    -9 12 9 o 4838.77 4843.99
    -8 12 9 o 266.16 251.28
    -7 12 9 o 2669.32 2613.79
    -6 12 9 o 24.50 0.45
    -5 12 9 o 755.41 784.62
    -4 12 9 o 497.74 444.47
    -3 12 9 o 2772.61 2481.34
    -2 12 9 o 3273.99 3274.49
    -1 12 9 o 1326.78 1399.77
    0 12 9 o 580.85 552.89
    1 12 9 o 414.49 516.20
    2 12 9 o 286.64 237.49
    3 12 9 o 179.39 123.00
    4 12 9 o 2484.98 2414.63
    -6 13 9 o 93.26 17.08
    -5 13 9 o 311.51 408.54
    -4 13 9 o 280.93 326.52
    -3 13 9 o 2423.57 2733.26
    -2 13 9 o 541.03 643.88
    -1 13 9 o 2404.75 2511.75
    -3 14 9 o 145.75 262.35
    -17 0 10 o 1174.51 974.76
    -16 0 10 o 1899.09 2118.81
    -15 0 10 o 818.65 1004.24
    -14 0 10 o 18241.53 15800.67
    -13 0 10 o 38.44 84.43
    -12 0 10 o 8585.61 8704.21
    -11 0 10 o 1143.96 1206.19
    -10 0 10 o 5816.54 5950.04
    -9 0 10 o 974.52 861.24
    -8 0 10 o 30952.46 31202.48
    -7 0 10 o 5903.33 6786.25
    -6 0 10 o 23905.71 25404.67
    -5 0 10 o 10351.14 10295.20
    -4 0 10 o 12020.91 12248.57
    -3 0 10 o 3987.80 4342.42
    -2 0 10 o 11965.74 12604.99
    -1 0 10 o 23066.29 25369.18
    0 0 10 o 7293.54 7658.68
    1 0 10 o 10746.25 10588.61
    2 0 10 o 3282.59 3224.14
    3 0 10 o 91.21 3.47
    4 0 10 o 673.40 624.55
    5 0 10 o 2943.79 2966.99
    6 0 10 o 201.89 170.30
    7 0 10 o 4079.32 4064.50
    8 0 10 o 2080.18 2069.74
    9 0 10 o 282.67 225.08
    10 0 10 o 1217.61 1407.68
    -18 1 10 o -27.66 12.60
    -17 1 10 o 824.76 773.98
    -16 1 10 o 111.38 120.89
    -15 1 10 o 6364.54 6026.12
    -14 1 10 o 24.20 20.49
    -13 1 10 o 8824.61 8566.81
    -12 1 10 o 314.54 280.19
    -11 1 10 o 3115.03 3219.28
    -10 1 10 o 426.87 439.72
    -9 1 10 o 13455.69 12963.11
    -8 1 10 o 2841.37 3030.69
    -7 1 10 o 18885.01 20151.86
    -6 1 10 o 653.67 661.54
    -5 1 10 o 9358.17 9487.90
    -4 1 10 o 370.96 282.98
    -3 1 10 o 13800.60 14328.09
    -2 1 10 o 10122.87 10120.55
    -1 1 10 o 9849.97 9795.40
    0 1 10 o 14726.69 15318.27
    1 1 10 o 6299.59 6421.45
    2 1 10 o 2491.19 2529.91
    3 1 10 o 4989.18 5081.15
    4 1 10 o 11024.25 11113.35
    5 1 10 o 442.90 422.46
    6 1 10 o 9035.67 9126.89
    7 1 10 o 58.13 65.52
    8 1 10 o 2008.53 2057.96
    9 1 10 o 1262.32 1182.00
    10 1 10 o 1702.39 1655.64
    -17 2 10 o 47.92 25.80
    -16 2 10 o 296.96 203.75
    -15 2 10 o 475.91 316.51
    -14 2 10 o 3012.49 3205.90
    -13 2 10 o 46.14 63.93
    -12 2 10 o 770.13 749.94
    -11 2 10 o 212.42 208.34
    -10 2 10 o 805.67 748.38
    -9 2 10 o 62.54 88.24
    -8 2 10 o 9306.27 9653.11
    -7 2 10 o 4073.38 3790.39
    -6 2 10 o 4652.40 4511.28
    -5 2 10 o 90.80 116.24
    -4 2 10 o 417.49 481.44
    -3 2 10 o 582.62 577.85
    -2 2 10 o 5040.27 5238.65
    -1 2 10 o 11106.73 10846.88
    0 2 10 o 4742.50 4640.57
    1 2 10 o 3044.46 3228.58
    2 2 10 o 3341.44 3655.26
    3 2 10 o 866.78 833.30
    4 2 10 o 1963.50 1896.87
    5 2 10 o 7461.80 7518.81
    6 2 10 o 16.27 0.21
    7 2 10 o 4488.55 4440.59
    8 2 10 o 275.43 292.43
    9 2 10 o 444.98 490.90
    10 2 10 o 255.96 246.32
    11 2 10 o 604.42 651.63
    -16 3 10 o 30.74 21.42
    -15 3 10 o 590.09 644.92
    -14 3 10 o 29.53 1.56
    -13 3 10 o 360.48 356.01
    -12 3 10 o 246.56 281.80
    -11 3 10 o 355.27 350.74
    -10 3 10 o 90.56 65.58
    -9 3 10 o 292.48 327.27
    -8 3 10 o 273.42 214.10
    -7 3 10 o 2376.01 2153.02
    -6 3 10 o 634.75 815.43
    -5 3 10 o 491.48 572.69
    -4 3 10 o 873.76 1044.03
    -3 3 10 o 13.33 10.13
    -2 3 10 o 1232.80 1384.84
    -1 3 10 o 108.23 124.17
    0 3 10 o 1453.71 1413.27
    1 3 10 o 50.24 44.39
    2 3 10 o 686.99 743.24
    3 3 10 o 627.77 621.19
    4 3 10 o 787.64 778.50
    5 3 10 o 730.30 704.98
    6 3 10 o 2142.74 2013.37
    7 3 10 o -13.43 2.93
    8 3 10 o -0.97 19.79
    9 3 10 o 522.90 539.70
    10 3 10 o 10.39 3.88
    -16 4 10 o 943.08 811.73
    -15 4 10 o 403.80 365.62
    -14 4 10 o 170.70 183.83
    -13 4 10 o 20.94 8.21
    -12 4 10 o 902.24 762.55
    -11 4 10 o 703.68 732.52
    -10 4 10 o 2900.03 3003.21
    -9 4 10 o 197.26 229.29
    -8 4 10 o 29.27 11.51
    -7 4 10 o 740.85 723.69
    -6 4 10 o 464.14 398.64
    -5 4 10 o 2219.00 2384.07
    -4 4 10 o 3646.88 3588.95
    -3 4 10 o 2554.96 2816.52
    -2 4 10 o 498.38 596.02
    -1 4 10 o 13.23 22.13
    0 4 10 o 608.41 515.58
    1 4 10 o 1833.83 2066.41
    2 4 10 o 161.47 203.63
    3 4 10 o 3510.73 3469.64
    4 4 10 o 21.41 0.66
    5 4 10 o 128.52 144.83
    6 4 10 o 188.36 207.25
    7 4 10 o 233.42 264.12
    8 4 10 o -14.91 4.28
    9 4 10 o 277.20 263.01
    10 4 10 o 31.42 30.08
    -16 5 10 o 95.93 151.19
    -15 5 10 o 1334.07 1401.17
    -14 5 10 o 124.01 118.81
    -13 5 10 o 2419.33 2268.53
    -12 5 10 o 345.47 385.41
    -11 5 10 o 8693.94 8961.65
    -10 5 10 o 141.70 94.71
    -9 5 10 o 5513.58 5296.01
    -8 5 10 o 8.30 2.35
    -7 5 10 o 5945.16 5932.31
    -6 5 10 o 3089.45 3253.44
    -5 5 10 o 15624.97 16465.35
    -4 5 10 o 5754.50 5335.25
    -3 5 10 o 6069.22 6021.43
    -2 5 10 o 1555.36 1692.29
    -1 5 10 o 5940.91 6187.11
    0 5 10 o 55.80 68.50
    1 5 10 o 1316.77 1391.98
    2 5 10 o 7838.57 7654.36
    3 5 10 o 1538.96 1396.03
    4 5 10 o 795.12 792.00
    5 5 10 o 2253.81 2310.43
    6 5 10 o 31.83 0.97
    7 5 10 o 1504.69 1530.59
    8 5 10 o 1575.02 1482.91
    9 5 10 o 17.71 16.45
    -17 6 10 o 255.27 190.76
    -16 6 10 o 1864.19 1687.60
    -15 6 10 o 326.19 400.15
    -14 6 10 o 496.22 413.28
    -13 6 10 o 1292.01 1401.33
    -12 6 10 o 5533.81 5387.92
    -11 6 10 o 378.53 418.22
    -10 6 10 o 12640.58 12225.57
    -9 6 10 o 31.49 10.88
    -8 6 10 o 6803.22 6850.75
    -7 6 10 o 474.73 458.67
    -6 6 10 o 6618.06 6627.96
    -5 6 10 o 663.01 665.34
    -4 6 10 o 11293.85 11701.07
    -3 6 10 o 4203.33 4292.92
    -2 6 10 o 10490.51 10151.86
    -1 6 10 o 662.91 641.56
    0 6 10 o 6332.52 6648.31
    1 6 10 o 3265.36 3178.38
    2 6 10 o 4387.65 4233.73
    3 6 10 o 8610.31 8846.65
    4 6 10 o 2910.21 2851.04
    5 6 10 o 4299.16 4116.18
    6 6 10 o 2082.83 2031.54
    7 6 10 o 1870.90 2132.70
    8 6 10 o 198.51 137.54
    -16 7 10 o 29.60 36.99
    -15 7 10 o 828.24 580.41
    -14 7 10 o 63.90 9.44
    -13 7 10 o 1932.70 2123.36
    -12 7 10 o 66.65 0.77
    -11 7 10 o 6752.76 6279.52
    -10 7 10 o 167.26 198.30
    -9 7 10 o 4895.12 5259.92
    -8 7 10 o 2.21 4.45
    -7 7 10 o 4952.56 4745.80
    -6 7 10 o 1029.08 1103.68
    -5 7 10 o 7058.39 6941.43
    -4 7 10 o 6601.91 6555.21
    -3 7 10 o 7577.65 7662.39
    -2 7 10 o 712.25 689.56
    -1 7 10 o 3666.08 3621.09
    0 7 10 o 3477.78 3421.28
    1 7 10 o 3695.78 3503.07
    2 7 10 o 8015.38 8105.10
    3 7 10 o 1220.54 1334.17
    4 7 10 o 4489.45 4240.65
    5 7 10 o 1965.30 1847.74
    6 7 10 o 2604.38 2637.53
    7 7 10 o 570.55 543.10
    -15 8 10 o 48.11 6.57
    -14 8 10 o 888.74 763.80
    -13 8 10 o 96.55 116.97
    -12 8 10 o 1993.28 1892.63
    -11 8 10 o 362.05 359.02
    -10 8 10 o 4619.66 4507.04
    -9 8 10 o 134.15 147.02
    -8 8 10 o 2769.41 2665.66
    -7 8 10 o 963.14 965.05
    -6 8 10 o 5230.84 5124.36
    -5 8 10 o 2854.05 2828.07
    -4 8 10 o 6721.94 6846.64
    -3 8 10 o 3501.25 3577.62
    -2 8 10 o 3158.27 3150.20
    -1 8 10 o 1066.74 1087.00
    0 8 10 o 1699.32 1655.81
    1 8 10 o 1544.95 1442.67
    2 8 10 o 1321.34 1305.50
    3 8 10 o 3995.40 3925.33
    4 8 10 o 1266.52 1320.17
    5 8 10 o 819.71 835.79
    6 8 10 o 486.45 484.46
    -14 9 10 o 648.58 757.39
    -13 9 10 o 489.03 433.65
    -12 9 10 o 170.94 117.82
    -11 9 10 o 975.02 1065.59
    -10 9 10 o 26.18 3.58
    -9 9 10 o 1063.65 985.23
    -8 9 10 o 785.37 724.78
    -7 9 10 o 422.13 463.13
    -6 9 10 o 111.94 95.14
    -5 9 10 o 150.42 163.96
    -4 9 10 o 598.30 621.01
    -3 9 10 o 490.04 483.91
    -2 9 10 o 18.25 7.67
    -1 9 10 o 712.84 730.55
    0 9 10 o 238.38 226.92
    1 9 10 o 19.57 32.16
    2 9 10 o 1613.11 1470.82
    3 9 10 o 86.77 118.14
    4 9 10 o 746.98 858.53
    5 9 10 o 46.51 47.21
    6 9 10 o 424.90 343.00
    -13 10 10 o 14.09 23.43
    -12 10 10 o 138.24 164.58
    -11 10 10 o 43.53 62.74
    -10 10 10 o 107.57 96.74
    -9 10 10 o 221.37 251.77
    -8 10 10 o 365.51 333.83
    -7 10 10 o 166.35 181.97
    -6 10 10 o 371.68 417.47
    -5 10 10 o 194.05 156.62
    -4 10 10 o 25.84 10.43
    -3 10 10 o 54.11 63.21
    -2 10 10 o 22.90 37.30
    -1 10 10 o 49.20 19.79
    0 10 10 o 602.37 665.85
    1 10 10 o 32.47 92.56
    2 10 10 o 238.96 256.69
    3 10 10 o 122.06 92.67
    4 10 10 o -17.47 30.77
    5 10 10 o 225.26 167.66
    -11 11 10 o 864.01 792.01
    -10 11 10 o 71.39 21.23
    -9 11 10 o 612.27 564.67
    -8 11 10 o 123.60 120.30
    -7 11 10 o 667.02 631.66
    -6 11 10 o 5.68 18.43
    -5 11 10 o 893.10 926.90
    -4 11 10 o 83.75 49.62
    -3 11 10 o 872.84 852.79
    -2 11 10 o 147.10 189.99
    -1 11 10 o 205.02 247.39
    0 11 10 o 313.93 344.99
    1 11 10 o 899.95 924.28
    2 11 10 o 29.14 19.06
    3 11 10 o 472.12 454.79
    4 11 10 o 196.52 148.07
    5 11 10 o 439.72 498.42
    -10 12 10 o 1702.18 1522.12
    -9 12 10 o 117.72 101.03
    -8 12 10 o 1390.68 1260.09
    -7 12 10 o 343.31 323.27
    -6 12 10 o 2228.44 2512.60
    -5 12 10 o 34.70 26.01
    -4 12 10 o 2414.76 2423.05
    -3 12 10 o 255.52 260.99
    -2 12 10 o 1196.81 1325.58
    -1 12 10 o 953.61 952.00
    0 12 10 o 1377.67 1585.13
    1 12 10 o 876.88 766.87
    2 12 10 o 758.92 705.75
    -7 13 10 o 865.06 1155.00
    -6 13 10 o 139.33 142.50
    -5 13 10 o 1804.10 1844.53
    -4 13 10 o 674.34 748.42
    -3 13 10 o 756.62 800.46
    -2 13 10 o 656.48 655.81
    -17 1 11 o 98.04 91.97
    -16 1 11 o 78.26 49.95
    -15 1 11 o 226.78 348.31
    -14 1 11 o 85.27 18.94
    -13 1 11 o 725.12 588.23
    -12 1 11 o 128.57 218.04
    -11 1 11 o 1080.09 1251.67
    -10 1 11 o 97.10 87.49
    -9 1 11 o 961.83 912.33
    -8 1 11 o 107.39 64.09
    -7 1 11 o 902.63 863.00
    -6 1 11 o 249.20 286.98
    -5 1 11 o 933.58 1033.68
    -4 1 11 o 82.58 54.26
    -3 1 11 o 514.86 522.81
    -2 1 11 o 91.73 78.36
    -1 1 11 o 15.48 0.90
    0 1 11 o 402.33 360.08
    1 1 11 o 292.92 283.42
    2 1 11 o 515.00 553.55
    3 1 11 o 696.76 705.46
    4 1 11 o 284.67 281.10
    5 1 11 o 601.80 560.39
    6 1 11 o 92.79 92.93
    7 1 11 o 1907.56 2024.02
    8 1 11 o 50.68 80.31
    9 1 11 o 135.98 128.66
    10 1 11 o 582.88 617.51
    -16 2 11 o 395.16 372.66
    -15 2 11 o 209.15 178.46
    -14 2 11 o 265.65 337.65
    -13 2 11 o 2.01 8.16
    -12 2 11 o 639.28 578.08
    -11 2 11 o 435.34 416.88
    -10 2 11 o 450.39 458.43
    -9 2 11 o 32.80 17.07
    -8 2 11 o 4531.26 4146.19
    -7 2 11 o 112.31 94.49
    -6 2 11 o 1599.90 1825.20
    -5 2 11 o 32.04 3.48
    -4 2 11 o 3232.54 3044.25
    -3 2 11 o 107.91 123.49
    -2 2 11 o 7473.25 8009.92
    -1 2 11 o 615.72 546.21
    0 2 11 o 2381.57 2350.58
    1 2 11 o 788.55 741.80
    2 2 11 o 3233.36 3427.03
    3 2 11 o 435.09 457.30
    4 2 11 o 5748.11 5819.78
    5 2 11 o 642.00 618.88
    6 2 11 o 2085.31 1958.57
    7 2 11 o 112.50 120.75
    8 2 11 o 1025.88 1029.13
    9 2 11 o 758.52 737.92
    10 2 11 o 2275.01 2201.54
    -16 3 11 o 151.91 204.15
    -15 3 11 o 368.55 296.36
    -14 3 11 o -0.36 0.00
    -13 3 11 o 294.09 323.09
    -12 3 11 o 81.03 94.73
    -11 3 11 o 1386.64 1329.09
    -10 3 11 o 724.27 753.18
    -9 3 11 o 4466.33 4398.66
    -8 3 11 o 113.98 87.72
    -7 3 11 o 673.56 748.53
    -6 3 11 o 359.66 256.36
    -5 3 11 o 3009.38 2915.64
    -4 3 11 o 4.34 0.87
    -3 3 11 o 6731.70 7026.64
    -2 3 11 o 264.32 268.95
    -1 3 11 o 2790.17 2796.53
    0 3 11 o 180.73 206.91
    1 3 11 o 2941.21 2809.66
    2 3 11 o 341.47 343.71
    3 3 11 o 3308.15 3312.05
    4 3 11 o 3055.41 3080.41
    5 3 11 o 3105.80 2913.43
    6 3 11 o 826.26 843.25
    7 3 11 o 1722.69 1624.84
    8 3 11 o 492.87 515.25
    9 3 11 o 1423.62 1385.52
    -16 4 11 o 9.81 19.37
    -15 4 11 o 737.46 714.85
    -14 4 11 o 781.00 796.18
    -13 4 11 o 160.81 143.29
    -12 4 11 o 330.03 326.97
    -11 4 11 o 320.47 281.52
    -10 4 11 o 2087.75 2105.28
    -9 4 11 o 2128.25 2111.05
    -8 4 11 o 2186.61 2187.49
    -7 4 11 o 88.29 35.18
    -6 4 11 o 3890.94 3865.82
    -5 4 11 o 473.95 377.99
    -4 4 11 o 5439.01 5837.53
    -3 4 11 o 402.69 467.44
    -2 4 11 o 6874.81 6996.74
    -1 4 11 o 14.35 16.76
    0 4 11 o 3438.30 3529.29
    1 4 11 o 4.21 0.10
    2 4 11 o 3560.56 3716.38
    3 4 11 o 205.76 161.67
    4 4 11 o 4838.04 4840.51
    5 4 11 o 144.40 148.85
    6 4 11 o 1061.72 1009.18
    7 4 11 o 325.13 291.59
    8 4 11 o 1244.28 1327.18
    9 4 11 o 284.84 356.56
    -17 5 11 o -18.43 3.25
    -16 5 11 o 1369.21 1529.76
    -15 5 11 o 496.94 509.40
    -14 5 11 o 614.15 608.78
    -13 5 11 o 712.42 806.57
    -12 5 11 o 187.02 242.87
    -11 5 11 o 784.61 636.37
    -10 5 11 o 2246.41 2118.22
    -9 5 11 o 1791.97 2009.34
    -8 5 11 o 1550.64 1678.82
    -7 5 11 o 1241.73 1244.69
    -6 5 11 o 1390.11 1345.01
    -5 5 11 o 661.96 739.84
    -4 5 11 o 2129.37 2198.26
    -3 5 11 o 7581.75 7602.18
    -2 5 11 o 591.89 643.85
    -1 5 11 o 4699.02 5032.06
    0 5 11 o 454.42 460.59
    1 5 11 o 899.48 938.54
    2 5 11 o 13.46 2.06
    3 5 11 o 5641.04 5492.82
    4 5 11 o 641.75 624.31
    5 5 11 o 3177.89 3286.29
    6 5 11 o 98.33 107.30
    7 5 11 o 377.92 361.72
    8 5 11 o 46.83 48.28
    -17 6 11 o 401.67 321.30
    -16 6 11 o 238.12 204.04
    -15 6 11 o 467.89 559.64
    -14 6 11 o 569.54 640.89
    -13 6 11 o 11.40 3.21
    -12 6 11 o 845.53 831.88
    -11 6 11 o 3008.20 3072.66
    -10 6 11 o 36.60 0.78
    -9 6 11 o 2716.97 2623.39
    -8 6 11 o 25.14 36.42
    -7 6 11 o 256.39 299.27
    -6 6 11 o 800.23 795.36
    -5 6 11 o 490.87 461.40
    -4 6 11 o 2022.86 2136.59
    -3 6 11 o 532.84 547.57
    -2 6 11 o 2387.58 2495.59
    -1 6 11 o 26.04 0.45
    0 6 11 o 26.79 42.73
    1 6 11 o 32.09 22.69
    2 6 11 o 1292.56 1082.05
    3 6 11 o 247.50 333.27
    4 6 11 o 939.83 942.40
    5 6 11 o 974.67 982.65
    6 6 11 o 141.66 133.90
    7 6 11 o 376.19 376.02
    -16 7 11 o 778.20 633.11
    -15 7 11 o 424.92 379.23
    -14 7 11 o 75.00 77.42
    -13 7 11 o 81.11 58.24
    -12 7 11 o 82.91 27.43
    -11 7 11 o 264.87 224.74
    -10 7 11 o 1977.77 1990.59
    -9 7 11 o 24.61 4.68
    -8 7 11 o 537.30 447.68
    -7 7 11 o 110.52 71.74
    -6 7 11 o 219.64 247.59
    -5 7 11 o 822.76 793.19
    -4 7 11 o 2599.92 2617.53
    -3 7 11 o 16.04 17.06
    -2 7 11 o 1897.45 1968.18
    -1 7 11 o 424.19 437.52
    0 7 11 o 1435.98 1437.03
    1 7 11 o 1390.91 1365.61
    2 7 11 o 1519.03 1547.83
    3 7 11 o 91.75 129.13
    4 7 11 o 594.02 651.95
    5 7 11 o 58.55 77.79
    6 7 11 o 437.02 508.61
    -15 8 11 o 147.02 171.70
    -14 8 11 o 117.90 97.12
    -13 8 11 o 250.67 172.32
    -12 8 11 o 1406.03 1525.93
    -11 8 11 o 188.39 132.98
    -10 8 11 o 470.72 391.89
    -9 8 11 o 1793.88 1890.39
    -8 8 11 o 612.44 613.54
    -7 8 11 o 227.54 201.37
    -6 8 11 o 3362.89 3164.08
    -5 8 11 o 237.39 311.11
    -4 8 11 o 65.33 25.40
    -3 8 11 o 791.69 766.63
    -2 8 11 o 183.79 246.03
    -1 8 11 o 370.12 462.36
    0 8 11 o 1496.23 1628.94
    1 8 11 o 1373.71 1321.64
    2 8 11 o 771.73 660.27
    3 8 11 o 211.50 252.68
    4 8 11 o 190.16 187.28
    5 8 11 o 224.37 211.91
    -14 9 11 o 236.98 283.27
    -13 9 11 o 539.21 517.48
    -12 9 11 o 83.61 56.61
    -11 9 11 o 646.33 584.29
    -10 9 11 o 694.18 676.42
    -9 9 11 o -8.85 18.75
    -8 9 11 o 6.31 2.03
    -7 9 11 o 2911.20 2792.19
    -6 9 11 o 143.74 119.76
    -5 9 11 o 2658.24 2545.96
    -4 9 11 o 285.98 281.70
    -3 9 11 o 402.98 375.25
    -2 9 11 o 67.17 35.39
    -1 9 11 o 4310.26 4537.57
    0 9 11 o 581.54 503.60
    1 9 11 o 3485.85 3412.90
    2 9 11 o 1491.09 1491.34
    3 9 11 o 87.57 123.72
    4 9 11 o 23.20 0.39
    5 9 11 o 109.34 183.15
    -13 10 11 o 818.01 917.36
    -12 10 11 o 438.64 403.08
    -11 10 11 o 56.14 3.83
    -10 10 11 o 215.86 242.60
    -9 10 11 o 201.70 163.17
    -8 10 11 o 194.01 140.87
    -7 10 11 o 1072.44 1096.91
    -6 10 11 o 1691.11 1627.52
    -5 10 11 o 174.38 145.53
    -4 10 11 o 862.95 906.99
    -3 10 11 o -7.34 21.01
    -2 10 11 o 130.39 99.77
    -1 10 11 o 6.38 19.34
    0 10 11 o 3796.54 3930.03
    1 10 11 o 7.18 34.46
    2 10 11 o 2332.58 2549.43
    3 10 11 o -8.46 16.31
    4 10 11 o 467.02 476.90
    5 10 11 o 47.43 104.15
    -11 11 11 o -2.58 3.86
    -10 11 11 o 430.70 465.01
    -9 11 11 o -18.43 1.24
    -8 11 11 o 1112.10 1015.85
    -7 11 11 o 1826.49 1922.85
    -6 11 11 o 1435.12 1478.61
    -5 11 11 o 1276.80 1246.78
    -4 11 11 o 319.32 368.74
    -3 11 11 o 117.73 106.64
    -2 11 11 o 568.91 526.37
    -1 11 11 o 606.64 544.06
    0 11 11 o 186.25 167.27
    1 11 11 o 2254.14 2451.12
    2 11 11 o 364.69 385.73
    3 11 11 o 386.62 371.40
    4 11 11 o 685.95 605.15
    -10 12 11 o 179.72 154.29
    -9 12 11 o 345.83 433.23
    -8 12 11 o 96.30 89.11
    -7 12 11 o 2148.68 1993.35
    -6 12 11 o 956.13 1043.42
    -5 12 11 o 946.00 1045.00
    -4 12 11 o 72.25 47.71
    -3 12 11 o 573.65 570.28
    -2 12 11 o -38.38 77.84
    -6 13 11 o 2906.08 3149.50
    -16 0 12 o 64.59 6.28
    -15 0 12 o 1692.23 1964.64
    -14 0 12 o 73.21 110.73
    -13 0 12 o 4182.38 3708.57
    -12 0 12 o 1494.60 1580.36
    -11 0 12 o 910.33 1099.17
    -10 0 12 o 922.51 819.02
    -9 0 12 o 4745.66 4357.76
    -8 0 12 o 467.97 487.67
    -7 0 12 o 11088.41 11243.36
    -6 0 12 o 2041.86 1923.71
    -5 0 12 o 1936.70 2129.23
    -4 0 12 o 4156.61 4475.02
    -3 0 12 o 224.36 233.28
    -2 0 12 o 88.72 46.26
    -1 0 12 o 70.38 36.71
    0 0 12 o 180.47 205.39
    1 0 12 o 1885.09 1951.00
    2 0 12 o 3535.58 3616.70
    3 0 12 o 102.44 60.67
    4 0 12 o 191.19 200.31
    5 0 12 o 2292.92 2316.78
    6 0 12 o -1.41 16.18
    7 0 12 o 8.42 6.85
    8 0 12 o 783.26 860.08
    -16 1 12 o 687.58 783.37
    -15 1 12 o 225.26 195.20
    -14 1 12 o 1560.63 1406.33
    -13 1 12 o 708.53 847.41
    -12 1 12 o 225.59 176.95
    -11 1 12 o 2251.24 2262.44
    -10 1 12 o 791.03 759.90
    -9 1 12 o 47.16 45.58
    -8 1 12 o 1445.57 1388.24
    -7 1 12 o 705.02 737.47
    -6 1 12 o 1170.19 1039.39
    -5 1 12 o 1993.24 1946.07
    -4 1 12 o 178.99 194.17
    -3 1 12 o 703.13 818.03
    -2 1 12 o 1180.69 1298.02
    -1 1 12 o 1285.93 1226.03
    0 1 12 o 56.83 76.28
    1 1 12 o 21.46 1.15
    2 1 12 o 1481.01 1461.17
    3 1 12 o 44.04 28.05
    4 1 12 o 11.20 0.18
    5 1 12 o 1313.06 1357.89
    6 1 12 o 95.39 57.01
    7 1 12 o 110.24 127.23
    8 1 12 o -9.59 0.09
    9 1 12 o 426.44 532.36
    -16 2 12 o 132.87 126.32
    -15 2 12 o 419.16 383.99
    -14 2 12 o 119.95 54.98
    -13 2 12 o 435.20 528.30
    -12 2 12 o 3550.15 3433.56
    -11 2 12 o 97.74 88.95
    -10 2 12 o 1209.90 1226.67
    -9 2 12 o 1442.74 1466.82
    -8 2 12 o 116.21 107.12
    -7 2 12 o 447.64 470.21
    -6 2 12 o 4232.02 4302.55
    -5 2 12 o 813.24 826.21
    -4 2 12 o 201.68 175.44
    -3 2 12 o 367.05 369.16
    -2 2 12 o 856.05 899.94
    -1 2 12 o 4355.83 4421.48
    0 2 12 o 1373.89 1407.74
    1 2 12 o 1315.16 1250.89
    2 2 12 o 75.03 61.29
    3 2 12 o 739.45 730.73
    4 2 12 o 29.29 12.95
    5 2 12 o 32.55 54.41
    6 2 12 o 54.29 23.43
    7 2 12 o 134.84 132.36
    8 2 12 o 749.85 794.79
    9 2 12 o -9.32 12.03
    -16 3 12 o 174.64 80.76
    -15 3 12 o 20.97 4.02
    -14 3 12 o 20.11 20.25
    -13 3 12 o 112.20 40.73
    -12 3 12 o 89.34 101.30
    -11 3 12 o 643.10 611.67
    -10 3 12 o 124.82 104.38
    -9 3 12 o 194.85 110.39
    -8 3 12 o 570.70 646.37
    -7 3 12 o 503.54 583.62
    -6 3 12 o 153.49 188.27
    -5 3 12 o 56.33 9.44
    -4 3 12 o 2111.99 2052.48
    -3 3 12 o 422.27 304.56
    -2 3 12 o 595.11 509.46
    -1 3 12 o 53.25 39.96
    0 3 12 o 191.99 150.42
    1 3 12 o 309.03 348.67
    2 3 12 o 1619.67 1558.69
    3 3 12 o 75.74 71.88
    4 3 12 o 49.43 62.39
    5 3 12 o 1655.37 1708.09
    6 3 12 o 44.60 16.25
    7 3 12 o 32.85 8.40
    8 3 12 o 524.16 527.76
    -16 4 12 o 130.26 217.71
    -15 4 12 o 209.50 232.53
    -14 4 12 o 74.41 45.59
    -13 4 12 o 846.85 918.18
    -12 4 12 o 1468.80 1391.75
    -11 4 12 o 2463.92 2550.91
    -10 4 12 o 107.95 40.28
    -9 4 12 o 245.24 182.11
    -8 4 12 o 372.19 443.73
    -7 4 12 o 664.09 764.05
    -6 4 12 o 385.90 413.66
    -5 4 12 o 4782.65 4578.15
    -4 4 12 o 142.05 128.16
    -3 4 12 o 200.78 189.57
    -2 4 12 o -15.47 0.70
    -1 4 12 o 31.13 49.58
    0 4 12 o 26.08 18.08
    1 4 12 o 2522.89 2448.61
    2 4 12 o 264.46 251.28
    3 4 12 o 1386.85 1397.76
    4 4 12 o 225.66 247.49
    5 4 12 o 38.64 63.23
    6 4 12 o 422.59 450.16
    7 4 12 o 213.45 199.98
    8 4 12 o 389.30 413.95
    -17 5 12 o 151.94 179.73
    -16 5 12 o 1299.05 1098.35
    -15 5 12 o 154.02 167.99
    -14 5 12 o 879.45 980.25
    -13 5 12 o 38.44 25.01
    -12 5 12 o 2245.40 2131.86
    -11 5 12 o 351.40 300.86
    -10 5 12 o 2278.66 2368.35
    -9 5 12 o 84.10 72.20
    -8 5 12 o 209.98 227.10
    -7 5 12 o 153.67 159.04
    -6 5 12 o 2346.53 2195.95
    -5 5 12 o 158.60 183.68
    -4 5 12 o 2189.67 2139.42
    -3 5 12 o 309.55 300.91
    -2 5 12 o 458.98 611.80
    -1 5 12 o 35.84 31.84
    0 5 12 o 4.72 0.44
    1 5 12 o 24.95 7.18
    2 5 12 o 1228.37 1268.98
    3 5 12 o 23.68 0.18
    4 5 12 o 26.40 15.82
    5 5 12 o 114.90 120.72
    6 5 12 o 316.41 375.00
    7 5 12 o 79.86 22.86
    -16 6 12 o 106.30 91.20
    -15 6 12 o 800.03 738.73
    -14 6 12 o 70.59 76.37
    -13 6 12 o 771.95 798.69
    -12 6 12 o 64.35 72.87
    -11 6 12 o 2060.83 1916.87
    -10 6 12 o 77.62 95.45
    -9 6 12 o 67.36 105.90
    -8 6 12 o 1232.90 1012.89
    -7 6 12 o 155.92 69.67
    -6 6 12 o 229.89 259.71
    -5 6 12 o 3362.95 3546.72
    -4 6 12 o 23.53 12.24
    -3 6 12 o 163.47 115.84
    -2 6 12 o 266.61 276.45
    -1 6 12 o 198.17 146.23
    0 6 12 o 280.92 344.14
    1 6 12 o 675.12 704.53
    2 6 12 o 577.50 641.11
    3 6 12 o 422.00 434.95
    4 6 12 o 284.69 226.23
    5 6 12 o 500.75 526.85
    6 6 12 o 135.70 131.11
    -16 7 12 o 249.53 311.51
    -15 7 12 o 323.31 312.90
    -14 7 12 o 906.58 804.75
    -13 7 12 o 114.13 162.24
    -12 7 12 o 1816.75 1874.43
    -11 7 12 o 161.78 120.93
    -10 7 12 o 346.26 341.74
    -9 7 12 o 988.90 1022.06
    -8 7 12 o 129.21 121.52
    -7 7 12 o 805.75 752.36
    -6 7 12 o 1059.83 987.33
    -5 7 12 o 325.18 367.72
    -4 7 12 o 338.83 334.89
    -3 7 12 o 172.36 153.04
    -2 7 12 o 96.70 122.17
    -1 7 12 o 282.43 313.58
    0 7 12 o 239.36 379.85
    1 7 12 o 1683.25 1658.76
    2 7 12 o 35.64 22.05
    3 7 12 o 243.47 322.29
    4 7 12 o 163.56 121.19
    5 7 12 o 101.79 158.84
    -15 8 12 o 133.55 70.61
    -14 8 12 o 1320.27 1335.15
    -13 8 12 o 72.44 66.99
    -12 8 12 o 318.46 294.95
    -11 8 12 o 511.41 490.59
    -10 8 12 o 1093.30 1053.59
    -9 8 12 o 30.82 32.28
    -8 8 12 o 2066.65 2189.53
    -7 8 12 o 275.86 246.25
    -6 8 12 o 492.73 460.08
    -5 8 12 o 189.63 123.62
    -4 8 12 o 1488.17 1405.59
    -3 8 12 o 95.82 54.62
    -2 8 12 o 809.10 846.86
    -1 8 12 o 2744.12 2899.07
    0 8 12 o 531.15 549.03
    1 8 12 o 19.19 5.28
    2 8 12 o 238.46 208.14
    3 8 12 o 229.20 223.04
    4 8 12 o 240.62 250.00
    5 8 12 o 877.08 1020.43
    -14 9 12 o 25.50 5.63
    -13 9 12 o 617.21 638.87
    -12 9 12 o 15.22 10.62
    -11 9 12 o 408.60 458.94
    -10 9 12 o 754.57 662.35
    -9 9 12 o 614.33 513.64
    -8 9 12 o 1064.07 1079.05
    -7 9 12 o 1379.08 1396.42
    -6 9 12 o 301.48 291.06
    -5 9 12 o 973.06 1043.20
    -4 9 12 o 1610.93 1638.19
    -3 9 12 o 128.56 124.64
    -2 9 12 o 3751.63 3818.15
    -1 9 12 o 305.66 255.38
    0 9 12 o 1910.36 1969.97
    1 9 12 o 382.63 430.74
    2 9 12 o 933.66 873.34
    3 9 12 o 39.78 51.96
    4 9 12 o 677.75 735.88
    -13 10 12 o 249.45 324.54
    -12 10 12 o 368.79 439.06
    -11 10 12 o 363.39 263.46
    -10 10 12 o 890.11 831.45
    -9 10 12 o 571.23 649.90
    -8 10 12 o 1284.59 1225.52
    -7 10 12 o 1569.85 1537.13
    -6 10 12 o 1797.31 1869.87
    -5 10 12 o 898.07 927.02
    -4 10 12 o 411.64 418.88
    -3 10 12 o 2133.11 2078.22
    -2 10 12 o 194.70 158.64
    -1 10 12 o 1664.75 1521.52
    0 10 12 o -8.71 3.70
    1 10 12 o 1309.80 1233.41
    2 10 12 o 23.44 6.00
    3 10 12 o 896.27 959.94
    4 10 12 o 116.54 86.06
    -11 11 12 o 232.87 204.92
    -10 11 12 o 1499.69 1596.83
    -9 11 12 o 84.58 126.17
    -8 11 12 o 1531.66 1613.12
    -7 11 12 o 73.98 85.81
    -6 11 12 o 1151.08 1161.98
    -5 11 12 o 40.95 1.93
    -4 11 12 o 1290.15 1290.49
    -3 11 12 o -9.83 4.10
    -2 11 12 o 1556.80 1595.26
    -1 11 12 o 294.37 301.47
    0 11 12 o 1191.58 1195.70
    1 11 12 o 642.13 612.53
    2 11 12 o 649.32 659.30
    -9 12 12 o 1344.56 1381.49
    -8 12 12 o 26.16 0.00
    -7 12 12 o 398.38 443.30
    -6 12 12 o 25.21 14.65
    -5 12 12 o 299.15 242.34
    -16 1 13 o 1276.81 1252.16
    -15 1 13 o 422.02 297.28
    -14 1 13 o 851.34 964.45
    -13 1 13 o 29.17 93.20
    -12 1 13 o 2363.76 2010.96
    -11 1 13 o 58.77 22.30
    -10 1 13 o 750.11 730.78
    -9 1 13 o 660.41 584.50
    -8 1 13 o 263.97 160.45
    -7 1 13 o 569.47 449.58
    -6 1 13 o 411.77 313.20
    -5 1 13 o 1248.28 1316.67
    -4 1 13 o 102.08 40.60
    -3 1 13 o 331.53 330.48
    -2 1 13 o 1488.97 1593.16
    -1 1 13 o 328.49 376.28
    0 1 13 o 1081.46 992.54
    1 1 13 o 250.51 257.28
    2 1 13 o 1646.84 1649.66
    3 1 13 o 542.51 535.28
    4 1 13 o 163.11 161.70
    5 1 13 o 653.90 687.00
    6 1 13 o 121.08 102.42
    7 1 13 o 162.80 147.95
    8 1 13 o 182.32 156.01
    -16 2 13 o 144.00 103.59
    -15 2 13 o 2142.01 2376.65
    -14 2 13 o 42.98 12.78
    -13 2 13 o 4581.07 4137.61
    -12 2 13 o 288.03 363.40
    -11 2 13 o 2880.58 3165.92
    -10 2 13 o 80.17 88.09
    -9 2 13 o 4383.25 4392.66
    -8 2 13 o 473.30 515.61
    -7 2 13 o 10500.14 10427.58
    -6 2 13 o 3375.66 3401.46
    -5 2 13 o 10546.66 10684.36
    -4 2 13 o 178.64 158.63
    -3 2 13 o 7620.03 7554.57
    -2 2 13 o 1285.78 1322.65
    -1 2 13 o 6472.96 6553.23
    0 2 13 o 3211.33 3189.88
    1 2 13 o 3609.59 3606.53
    2 2 13 o 1014.39 1023.48
    3 2 13 o 4214.70 4144.72
    4 2 13 o 1033.90 964.82
    5 2 13 o 1896.22 1851.44
    6 2 13 o 1651.57 1649.79
    7 2 13 o 308.12 285.85
    8 2 13 o 521.56 603.70
    -16 3 13 o 1912.16 2118.16
    -15 3 13 o 89.99 106.99
    -14 3 13 o 6326.74 6049.63
    -13 3 13 o 37.53 20.26
    -12 3 13 o 3967.41 3975.18
    -11 3 13 o 59.59 15.94
    -10 3 13 o 6466.22 6491.23
    -9 3 13 o -8.72 0.84
    -8 3 13 o 12148.77 11961.77
    -7 3 13 o 614.70 666.21
    -6 3 13 o 8175.58 8425.41
    -5 3 13 o 1433.20 1305.29
    -4 3 13 o 6614.07 6779.05
    -3 3 13 o 1610.25 1678.86
    -2 3 13 o 4529.07 4826.03
    -1 3 13 o 3233.62 3214.45
    0 3 13 o 3110.70 3242.74
    1 3 13 o 1696.98 1668.76
    2 3 13 o 3190.14 3279.74
    3 3 13 o 1249.01 1122.79
    4 3 13 o 2582.13 2476.90
    5 3 13 o 1847.97 1863.59
    6 3 13 o 442.35 495.64
    7 3 13 o 2548.37 2632.08
    -16 4 13 o 104.22 114.42
    -15 4 13 o 3337.36 2889.54
    -14 4 13 o 280.05 139.28
    -13 4 13 o 4534.95 4946.28
    -12 4 13 o 56.61 65.86
    -11 4 13 o 3649.87 3417.11
    -10 4 13 o -5.93 3.39
    -9 4 13 o 4623.74 4934.55
    -8 4 13 o 596.62 560.75
    -7 4 13 o 4691.06 4487.68
    -6 4 13 o 531.82 501.25
    -5 4 13 o 3838.21 3668.09
    -4 4 13 o 84.00 37.37
    -3 4 13 o 6750.01 6649.94
    -2 4 13 o 1106.96 958.12
    -1 4 13 o 3588.38 3566.00
    0 4 13 o 3955.33 3870.94
    1 4 13 o 2220.36 2195.62
    2 4 13 o 1922.88 1885.66
    3 4 13 o 2251.06 2154.29
    4 4 13 o 2957.75 2988.18
    5 4 13 o 778.86 755.72
    6 4 13 o 1172.78 1113.69
    7 4 13 o -35.78 0.90
    -16 5 13 o 737.55 785.64
    -15 5 13 o 445.84 531.64
    -14 5 13 o 4376.68 4059.44
    -13 5 13 o 15.08 0.01
    -12 5 13 o 3641.64 3777.76
    -11 5 13 o 55.65 37.17
    -10 5 13 o 3176.50 3086.06
    -9 5 13 o 102.49 30.82
    -8 5 13 o 5635.83 5880.74
    -7 5 13 o 3706.52 3419.28
    -6 5 13 o 6251.59 5744.77
    -5 5 13 o 863.41 1005.71
    -4 5 13 o 2344.42 2585.91
    -3 5 13 o 419.56 386.27
    -2 5 13 o 1925.25 1759.73
    -1 5 13 o 5117.37 5203.82
    0 5 13 o 391.72 414.47
    1 5 13 o 2226.69 2291.82
    2 5 13 o 496.41 386.28
    3 5 13 o 371.01 364.87
    4 5 13 o 547.95 479.63
    5 5 13 o 1112.10 1149.43
    6 5 13 o 11.19 53.32
    -16 6 13 o 62.05 48.23
    -15 6 13 o 119.01 174.29
    -14 6 13 o 128.99 80.15
    -13 6 13 o 167.33 104.58
    -12 6 13 o 65.36 33.69
    -11 6 13 o 110.75 100.25
    -10 6 13 o 227.50 254.98
    -9 6 13 o 932.30 904.29
    -8 6 13 o 297.15 324.97
    -7 6 13 o 2291.17 2477.84
    -6 6 13 o 1456.11 1430.71
    -5 6 13 o 610.06 682.24
    -4 6 13 o 556.67 542.52
    -3 6 13 o 564.38 674.32
    -2 6 13 o 1721.56 1763.12
    -1 6 13 o 79.78 69.01
    0 6 13 o 1741.72 1873.06
    1 6 13 o 179.18 118.99
    2 6 13 o 210.25 251.51
    3 6 13 o 266.15 223.54
    4 6 13 o 52.91 0.38
    -15 7 13 o -16.02 2.59
    -14 7 13 o 99.89 89.50
    -13 7 13 o 321.36 271.87
    -12 7 13 o 16.15 2.96
    -11 7 13 o 17.38 5.72
    -10 7 13 o 1268.37 1088.25
    -9 7 13 o 141.12 105.14
    -8 7 13 o 170.37 223.00
    -7 7 13 o 1165.98 1156.89
    -6 7 13 o 1254.75 1168.35
    -5 7 13 o -4.46 3.43
    -4 7 13 o 1278.11 1330.09
    -3 7 13 o 264.77 204.87
    -2 7 13 o 887.43 918.48
    -1 7 13 o 696.81 711.83
    0 7 13 o 2317.60 2559.32
    1 7 13 o 253.73 212.60
    2 7 13 o 334.66 398.69
    3 7 13 o 18.74 1.20
    4 7 13 o -2.87 24.58
    -15 8 13 o 641.77 539.77
    -14 8 13 o 282.95 304.47
    -13 8 13 o 230.12 253.49
    -12 8 13 o 281.56 303.92
    -11 8 13 o 2667.10 2613.07
    -10 8 13 o 68.40 11.28
    -9 8 13 o 1616.42 1616.69
    -8 8 13 o 334.19 322.10
    -7 8 13 o 1204.45 1352.06
    -6 8 13 o 119.51 156.69
    -5 8 13 o 2462.58 2373.00
    -4 8 13 o 1439.15 1568.86
    -3 8 13 o 582.61 636.52
    -2 8 13 o 97.07 89.71
    -1 8 13 o 900.13 861.08
    0 8 13 o 705.83 522.18
    1 8 13 o 825.03 806.23
    2 8 13 o 687.88 531.18
    3 8 13 o 313.72 326.79
    4 8 13 o 338.15 389.72
    -14 9 13 o 229.95 143.23
    -13 9 13 o 228.93 166.61
    -12 9 13 o 2922.46 2785.94
    -11 9 13 o 52.88 0.57
    -10 9 13 o 4357.36 3960.33
    -9 9 13 o 76.68 92.32
    -8 9 13 o 2426.83 2384.81
    -7 9 13 o 499.82 511.62
    -6 9 13 o 3549.59 3630.71
    -5 9 13 o 303.65 269.14
    -4 9 13 o 4134.53 4030.66
    -3 9 13 o 2027.12 1979.51
    -2 9 13 o 3247.59 3182.08
    -1 9 13 o 134.36 247.19
    0 9 13 o 3339.41 3559.87
    1 9 13 o 781.38 736.37
    2 9 13 o 1076.30 1050.45
    3 9 13 o 1402.56 1526.42
    -12 10 13 o 324.83 274.98
    -11 10 13 o 4471.30 4279.59
    -10 10 13 o 286.32 328.23
    -9 10 13 o 2750.67 2818.53
    -8 10 13 o 58.97 12.17
    -7 10 13 o 1213.30 1348.00
    -6 10 13 o 82.03 42.71
    -5 10 13 o 3336.08 3332.81
    -4 10 13 o 1344.24 1481.66
    -3 10 13 o 1814.85 2002.21
    -2 10 13 o 152.70 194.91
    -1 10 13 o 2026.01 2062.09
    0 10 13 o 26.24 0.62
    1 10 13 o 2237.50 2069.78
    2 10 13 o 1384.41 1399.43
    -10 11 13 o 1141.68 1290.73
    -9 11 13 o 128.80 69.28
    -8 11 13 o 328.38 380.31
    -7 11 13 o 14.15 26.70
    -6 11 13 o 695.93 813.19
    -5 11 13 o 458.75 531.84
    -17 0 14 o 628.27 478.60
    -16 0 14 o 927.29 858.68
    -15 0 14 o 1589.39 1452.42
    -14 0 14 o 82.41 85.48
    -13 0 14 o 87.88 59.30
    -12 0 14 o 59.93 11.73
    -11 0 14 o 154.25 65.67
    -10 0 14 o 4199.52 3814.20
    -9 0 14 o 5598.38 5976.10
    -8 0 14 o 3374.12 3643.16
    -7 0 14 o 1084.45 844.65
    -6 0 14 o 2218.02 2120.37
    -5 0 14 o 1617.35 1724.58
    -4 0 14 o 546.21 757.08
    -3 0 14 o 22894.13 23199.81
    -2 0 14 o 45.42 47.55
    -1 0 14 o 8325.85 8282.65
    0 0 14 o 109.96 102.40
    1 0 14 o 2434.30 2253.45
    2 0 14 o 85.52 105.83
    3 0 14 o 8573.25 8275.25
    4 0 14 o 2956.73 2980.68
    5 0 14 o 6405.63 6160.93
    6 0 14 o 540.67 539.45
    -17 1 14 o 407.80 509.97
    -16 1 14 o 370.27 259.60
    -15 1 14 o 2246.17 2012.92
    -14 1 14 o 488.06 674.35
    -13 1 14 o 365.77 503.72
    -12 1 14 o 494.44 473.18
    -11 1 14 o 1838.77 1697.17
    -10 1 14 o 4152.48 4260.36
    -9 1 14 o 3433.96 3552.44
    -8 1 14 o 8392.81 7988.98
    -7 1 14 o 1152.69 1128.30
    -6 1 14 o 4953.77 4998.47
    -5 1 14 o 1016.10 1091.65
    -4 1 14 o 6324.81 6310.95
    -3 1 14 o 7.27 5.92
    -2 1 14 o 11965.96 12095.70
    -1 1 14 o 115.84 77.92
    0 1 14 o 4301.57 4250.47
    1 1 14 o 13.49 0.32
    2 1 14 o 2313.52 2288.97
    3 1 14 o 1218.99 1280.27
    4 1 14 o 3290.53 3084.42
    5 1 14 o 1382.24 1361.10
    6 1 14 o 1315.29 1227.02
    7 1 14 o 79.14 118.22
    -17 2 14 o 55.94 41.08
    -16 2 14 o 2181.67 2243.91
    -15 2 14 o 369.35 469.21
    -14 2 14 o 267.74 301.00
    -13 2 14 o 302.62 249.79
    -12 2 14 o 42.22 2.58
    -11 2 14 o 642.55 668.60
    -10 2 14 o 443.45 400.67
    -9 2 14 o 6455.73 6218.49
    -8 2 14 o 30.26 35.16
    -7 2 14 o 615.81 672.20
    -6 2 14 o 282.83 220.36
    -5 2 14 o 144.35 105.84
    -4 2 14 o 83.75 54.03
    -3 2 14 o 5932.10 6137.03
    -2 2 14 o 188.41 180.63
    -1 2 14 o 3884.39 3788.29
    0 2 14 o 151.36 117.07
    1 2 14 o 552.37 497.00
    2 2 14 o 87.05 100.85
    3 2 14 o 2320.67 2379.50
    4 2 14 o 1244.10 1231.74
    5 2 14 o 1482.61 1522.78
    6 2 14 o 174.81 234.13
    7 2 14 o 473.53 509.51
    -16 3 14 o 61.63 168.68
    -15 3 14 o 215.95 301.14
    -14 3 14 o 71.32 33.06
    -13 3 14 o 92.35 170.53
    -12 3 14 o 507.00 362.70
    -11 3 14 o 26.38 3.96
    -10 3 14 o 143.16 78.88
    -9 3 14 o 729.53 663.90
    -8 3 14 o 308.00 372.32
    -7 3 14 o 775.74 823.12
    -6 3 14 o 2765.81 2885.06
    -5 3 14 o 44.63 32.33
    -4 3 14 o 113.49 124.57
    -3 3 14 o 86.00 89.60
    -2 3 14 o 843.48 893.92
    -1 3 14 o 75.10 56.44
    0 3 14 o 237.05 283.08
    1 3 14 o 731.97 712.74
    2 3 14 o 18.08 3.75
    3 3 14 o 171.69 146.68
    4 3 14 o 488.73 440.44
    5 3 14 o 416.44 443.17
    6 3 14 o 90.62 149.38
    -16 4 14 o 535.29 577.12
    -15 4 14 o 57.11 39.38
    -14 4 14 o -11.99 1.56
    -13 4 14 o 495.20 461.22
    -12 4 14 o 32.21 23.38
    -11 4 14 o 173.76 135.47
    -10 4 14 o 135.72 106.33
    -9 4 14 o 114.60 78.78
    -8 4 14 o 157.91 176.38
    -7 4 14 o 664.50 626.31
    -6 4 14 o 19.25 20.15
    -5 4 14 o 1859.23 2054.26
    -4 4 14 o 158.46 92.01
    -3 4 14 o 191.66 191.51
    -2 4 14 o 123.24 70.58
    -1 4 14 o 352.33 441.17
    0 4 14 o 974.40 869.95
    1 4 14 o 1939.64 1769.33
    2 4 14 o 733.91 873.32
    3 4 14 o 69.99 100.85
    4 4 14 o 17.51 24.82
    5 4 14 o 48.25 33.21
    -16 5 14 o 823.42 940.33
    -15 5 14 o 139.25 162.52
    -14 5 14 o 214.14 188.58
    -13 5 14 o 544.15 428.79
    -12 5 14 o 1474.76 1629.17
    -11 5 14 o 703.94 784.24
    -10 5 14 o 297.45 279.46
    -9 5 14 o 32.70 37.53
    -8 5 14 o 798.28 831.08
    -7 5 14 o 738.84 780.35
    -6 5 14 o 4775.48 4669.79
    -5 5 14 o 383.09 340.29
    -4 5 14 o 3073.70 3237.16
    -3 5 14 o 118.62 130.04
    -2 5 14 o 649.83 613.64
    -1 5 14 o 60.54 56.73
    0 5 14 o 4173.92 4128.19
    1 5 14 o 590.55 600.15
    2 5 14 o 3776.49 3847.02
    3 5 14 o 86.71 52.17
    4 5 14 o 1832.15 1685.34
    -16 6 14 o 275.98 290.30
    -15 6 14 o 56.67 56.82
    -14 6 14 o 1011.96 1076.57
    -13 6 14 o 2496.52 2346.54
    -12 6 14 o 1757.38 1462.57
    -11 6 14 o 2360.16 2370.85
    -10 6 14 o 483.14 547.85
    -9 6 14 o 989.63 822.56
    -8 6 14 o 697.30 590.19
    -7 6 14 o 5175.87 5354.17
    -6 6 14 o 91.02 49.73
    -5 6 14 o 8738.75 7990.81
    -4 6 14 o 98.96 52.26
    -3 6 14 o 1219.24 1404.18
    -2 6 14 o 73.23 116.49
    -1 6 14 o 3989.33 3701.53
    0 6 14 o 193.81 185.20
    1 6 14 o 5353.08 5378.16
    2 6 14 o 452.14 452.49
    3 6 14 o 1070.07 1063.10
    4 6 14 o 22.56 4.93
    -15 7 14 o 250.36 202.55
    -14 7 14 o 963.86 836.00
    -13 7 14 o 783.01 769.71
    -12 7 14 o 1220.45 1190.22
    -11 7 14 o 189.40 156.87
    -10 7 14 o 1059.23 1105.07
    -9 7 14 o 214.26 139.65
    -8 7 14 o 960.34 964.92
    -7 7 14 o 58.01 7.91
    -6 7 14 o 2975.31 2999.38
    -5 7 14 o 419.95 274.72
    -4 7 14 o 2306.93 2238.80
    -3 7 14 o 571.45 483.71
    -2 7 14 o 1887.55 2035.76
    -1 7 14 o 7.59 0.63
    0 7 14 o 3254.94 3208.65
    1 7 14 o 235.76 285.14
    2 7 14 o 3374.48 3379.02
    3 7 14 o 5.80 0.52
    -13 8 14 o 409.54 416.75
    -12 8 14 o 1000.42 1022.21
    -11 8 14 o 1072.58 1014.83
    -10 8 14 o 385.93 326.95
    -9 8 14 o 104.77 72.55
    -8 8 14 o 209.12 265.62
    -7 8 14 o 2087.26 1840.29
    -6 8 14 o 757.25 713.39
    -5 8 14 o 2457.89 2319.46
    -4 8 14 o 36.79 87.73
    -3 8 14 o 473.89 480.33
    -2 8 14 o 318.56 321.85
    -1 8 14 o 1633.85 1750.52
    0 8 14 o 14.92 6.67
    1 8 14 o 4168.48 3983.67
    2 8 14 o 108.64 101.97
    3 8 14 o 1680.88 1824.26
    -12 9 14 o -5.72 6.07
    -11 9 14 o 2886.45 2556.02
    -10 9 14 o 47.36 0.00
    -9 9 14 o 1923.45 2037.25
    -8 9 14 o 298.81 209.42
    -7 9 14 o 738.63 739.36
    -6 9 14 o 921.12 823.82
    -5 9 14 o 539.06 703.73
    -4 9 14 o 791.15 751.35
    -3 9 14 o 685.94 693.87
    -2 9 14 o 113.78 129.91
    -1 9 14 o 82.79 5.58
    0 9 14 o 113.07 145.83
    1 9 14 o -26.65 13.84
    2 9 14 o 333.05 289.33
    -11 10 14 o 618.87 537.99
    -10 10 14 o 67.48 27.37
    -9 10 14 o 679.87 667.38
    -8 10 14 o 369.80 352.26
    -7 10 14 o 27.22 5.81
    -6 10 14 o 276.86 309.06
    -5 10 14 o 15.35 36.66
    -1 10 14 o 45.50 51.12
    0 10 14 o 65.07 64.70
    1 10 14 o 91.47 58.19
    -17 1 15 o 165.78 112.56
    -16 1 15 o 177.66 42.07
    -15 1 15 o 20.41 23.21
    -14 1 15 o 92.85 66.20
    -13 1 15 o 72.23 71.79
    -12 1 15 o 53.50 31.62
    -11 1 15 o 249.45 248.12
    -10 1 15 o 56.73 28.66
    -9 1 15 o 241.50 251.19
    -8 1 15 o 19.99 1.28
    -7 1 15 o 23.64 46.08
    -6 1 15 o 24.59 0.84
    -5 1 15 o 52.09 41.81
    -4 1 15 o 147.47 128.35
    -3 1 15 o 24.02 43.96
    -2 1 15 o 175.79 229.21
    -1 1 15 o 31.04 17.78
    0 1 15 o 55.53 44.27
    1 1 15 o 51.44 51.83
    2 1 15 o 108.05 52.29
    3 1 15 o 41.39 1.47
    4 1 15 o 438.64 388.56
    5 1 15 o -9.82 6.47
    6 1 15 o 47.16 51.03
    -17 2 15 o 579.18 355.92
    -16 2 15 o 34.69 34.53
    -15 2 15 o 130.33 62.93
    -14 2 15 o 4.36 1.14
    -13 2 15 o 64.58 119.43
    -12 2 15 o 9.57 0.35
    -11 2 15 o 216.19 130.66
    -10 2 15 o 14.33 13.10
    -9 2 15 o 940.61 1093.11
    -8 2 15 o 1194.27 1048.48
    -7 2 15 o 1054.17 913.96
    -6 2 15 o 45.84 60.34
    -5 2 15 o 84.80 130.84
    -4 2 15 o 47.56 26.28
    -3 2 15 o 398.74 364.34
    -2 2 15 o 646.03 728.29
    -1 2 15 o 455.74 555.58
    0 2 15 o 19.67 3.30
    1 2 15 o 325.39 336.62
    2 2 15 o 40.40 17.89
    3 2 15 o 290.62 331.88
    4 2 15 o 31.10 21.26
    5 2 15 o 93.94 65.48
    6 2 15 o 28.63 48.63
    -17 3 15 o 314.71 318.89
    -16 3 15 o 3.59 24.76
    -15 3 15 o 419.90 340.21
    -14 3 15 o 121.15 134.35
    -13 3 15 o 393.74 504.61
    -12 3 15 o -5.34 3.87
    -11 3 15 o 258.48 240.97
    -10 3 15 o 21.10 0.40
    -9 3 15 o 366.20 321.52
    -8 3 15 o 32.07 14.20
    -7 3 15 o 745.68 821.56
    -6 3 15 o 23.50 21.76
    -5 3 15 o 41.18 2.94
    -4 3 15 o 48.80 18.41
    -3 3 15 o 91.99 116.68
    -2 3 15 o -0.32 2.77
    -1 3 15 o 17.29 6.50
    0 3 15 o 2.21 15.85
    1 3 15 o -6.16 2.54
    2 3 15 o 527.01 412.69
    3 3 15 o 48.88 7.76
    4 3 15 o 241.02 304.63
    5 3 15 o 8.74 39.61
    -16 4 15 o 6.71 27.76
    -15 4 15 o 10.04 20.72
    -14 4 15 o 501.40 374.53
    -13 4 15 o 335.60 559.38
    -12 4 15 o 111.28 74.74
    -11 4 15 o 996.32 882.09
    -10 4 15 o 112.60 182.46
    -9 4 15 o 28.68 75.75
    -8 4 15 o 50.83 7.10
    -7 4 15 o 528.27 435.96
    -6 4 15 o 344.31 416.43
    -5 4 15 o 84.35 95.80
    -4 4 15 o 257.76 221.04
    -3 4 15 o 96.89 99.47
    -2 4 15 o 27.07 23.66
    -1 4 15 o 383.70 436.50
    0 4 15 o 27.37 13.92
    1 4 15 o 90.07 75.83
    2 4 15 o 799.62 846.10
    3 4 15 o 467.78 551.51
    4 4 15 o 120.37 149.47
    -16 5 15 o 21.13 12.49
    -15 5 15 o 147.89 110.79
    -14 5 15 o 128.01 130.87
    -13 5 15 o 78.15 87.05
    -12 5 15 o 433.29 394.86
    -11 5 15 o 426.25 422.50
    -10 5 15 o 220.91 230.66
    -9 5 15 o 24.65 8.30
    -8 5 15 o 12.72 3.96
    -7 5 15 o 11.24 34.42
    -6 5 15 o 205.02 177.65
    -5 5 15 o 2594.27 2715.23
    -4 5 15 o 13.30 2.05
    -3 5 15 o 971.54 902.88
    -2 5 15 o -4.86 0.05
    -1 5 15 o 95.21 154.79
    0 5 15 o 21.60 8.34
    1 5 15 o 887.47 802.06
    2 5 15 o 133.38 238.27
    3 5 15 o 238.02 280.23
    -14 6 15 o 97.78 11.71
    -13 6 15 o 982.47 825.55
    -12 6 15 o 17.74 0.03
    -11 6 15 o 1071.19 1102.91
    -10 6 15 o 189.16 94.87
    -9 6 15 o 761.37 720.68
    -8 6 15 o 100.00 94.09
    -7 6 15 o 655.33 629.15
    -6 6 15 o 2.78 9.32
    -5 6 15 o 80.78 75.36
    -4 6 15 o 1711.52 1626.73
    -3 6 15 o 178.88 178.53
    -2 6 15 o 166.92 115.84
    -1 6 15 o 79.81 138.44
    0 6 15 o 115.78 134.75
    1 6 15 o -22.78 6.08
    2 6 15 o 533.20 554.26
    3 6 15 o 176.75 132.44
    -13 7 15 o 58.15 0.30
    -12 7 15 o 1246.11 1346.17
    -11 7 15 o 1169.81 1093.55
    -10 7 15 o 682.57 691.72
    -9 7 15 o 212.12 239.93
    -8 7 15 o 736.59 637.10
    -7 7 15 o 629.71 696.59
    -6 7 15 o 2492.04 2556.11
    -5 7 15 o 3635.11 3503.41
    -4 7 15 o 386.23 322.51
    -3 7 15 o 1100.33 1243.58
    -2 7 15 o 535.77 590.49
    -1 7 15 o 408.85 359.87
    0 7 15 o 670.60 711.37
    1 7 15 o 1667.14 1838.58
    2 7 15 o 266.53 215.15
    3 7 15 o 799.48 755.33
    -11 8 15 o 542.26 484.98
    -10 8 15 o 1867.00 1676.95
    -9 8 15 o 22.41 3.14
    -8 8 15 o 78.77 35.91
    -7 8 15 o 35.19 2.04
    -6 8 15 o 503.19 400.72
    -5 8 15 o 73.81 10.65
    -4 8 15 o 1289.96 1238.84
    -3 8 15 o 45.55 13.79
    -2 8 15 o 3.27 26.71
    -1 8 15 o 544.79 420.04
    0 8 15 o 50.77 8.93
    1 8 15 o 2.19 3.08
    2 8 15 o 390.18 419.27
    -8 9 15 o 118.67 14.95
    -7 9 15 o 99.74 35.78
    -6 9 15 o 22.80 15.42
    0 9 15 o 90.18 99.14
    1 9 15 o 264.50 286.81
    -17 0 16 o 2218.31 1911.35
    -16 0 16 o 294.99 238.57
    -15 0 16 o 852.52 635.66
    -14 0 16 o 3547.56 3550.85
    -13 0 16 o 5.43 0.06
    -12 0 16 o 2745.17 2420.43
    -11 0 16 o 1457.96 1334.19
    -10 0 16 o 6537.64 6344.70
    -9 0 16 o 492.72 526.51
    -8 0 16 o 10246.37 9833.88
    -7 0 16 o 4438.68 4404.70
    -6 0 16 o 4342.21 4294.66
    -5 0 16 o 425.85 434.97
    -4 0 16 o 3792.09 3913.21
    -3 0 16 o 39.79 2.45
    -2 0 16 o 4325.97 4244.31
    -1 0 16 o 1246.60 1199.51
    0 0 16 o 496.86 542.52
    1 0 16 o 70.77 81.08
    2 0 16 o 2138.56 2105.08
    3 0 16 o 44.52 28.80
    4 0 16 o 2480.20 2499.69
    -17 1 16 o 12.41 121.22
    -16 1 16 o 741.68 856.38
    -15 1 16 o 1807.48 1486.48
    -14 1 16 o 468.20 413.40
    -13 1 16 o 4124.21 3978.23
    -12 1 16 o 24.63 8.07
    -11 1 16 o 2977.10 2707.23
    -10 1 16 o 1210.07 1068.41
    -9 1 16 o 2291.18 2336.58
    -8 1 16 o 45.91 3.03
    -7 1 16 o 3199.04 2802.17
    -6 1 16 o 1552.65 1626.75
    -5 1 16 o 3081.60 3094.19
    -4 1 16 o 42.70 9.44
    -3 1 16 o 4078.72 3824.40
    -2 1 16 o 95.38 94.93
    -1 1 16 o 746.62 687.65
    0 1 16 o 3393.44 3232.47
    1 1 16 o 213.87 170.87
    2 1 16 o 1957.64 1867.64
    3 1 16 o 1218.95 1229.59
    4 1 16 o 741.38 841.47
    5 1 16 o 220.70 339.32
    -16 2 16 o 680.00 803.21
    -15 2 16 o 161.86 178.51
    -14 2 16 o 2594.66 2493.46
    -13 2 16 o 721.53 718.28
    -12 2 16 o 2583.24 2615.52
    -11 2 16 o 36.00 17.14
    -10 2 16 o 1219.34 1201.61
    -9 2 16 o 67.45 75.60
    -8 2 16 o 1388.72 1355.53
    -7 2 16 o 1037.25 1012.01
    -6 2 16 o 298.96 319.10
    -5 2 16 o 158.99 135.36
    -4 2 16 o 2343.63 2383.19
    -3 2 16 o 31.48 5.24
    -2 2 16 o 1591.06 1505.96
    -1 2 16 o 874.11 847.88
    0 2 16 o 136.81 130.57
    1 2 16 o 458.47 462.06
    2 2 16 o 439.33 459.70
    3 2 16 o 28.03 1.20
    4 2 16 o 967.61 1048.99
    -16 3 16 o 108.39 46.26
    -15 3 16 o -64.67 9.34
    -14 3 16 o 933.36 731.70
    -13 3 16 o 373.28 270.44
    -12 3 16 o 90.72 232.94
    -11 3 16 o 353.18 275.94
    -10 3 16 o 769.07 1023.23
    -9 3 16 o 223.75 130.13
    -8 3 16 o 64.46 86.24
    -7 3 16 o 229.65 334.54
    -6 3 16 o 2513.94 2153.29
    -5 3 16 o 58.50 17.48
    -4 3 16 o 56.10 32.45
    -3 3 16 o 68.91 128.64
    -2 3 16 o 175.19 92.20
    -1 3 16 o 67.07 48.49
    0 3 16 o 616.72 621.97
    1 3 16 o 493.47 393.70
    2 3 16 o 36.09 0.00
    3 3 16 o 146.88 226.44
    -15 4 16 o 402.86 447.95
    -14 4 16 o 249.84 360.57
    -13 4 16 o 677.27 859.42
    -12 4 16 o 1101.24 1106.59
    -11 4 16 o 120.57 80.54
    -10 4 16 o 922.20 939.54
    -9 4 16 o 29.93 0.12
    -8 4 16 o 1819.45 1782.40
    -7 4 16 o 1608.62 1528.14
    -6 4 16 o 1603.52 1802.83
    -5 4 16 o 193.39 209.75
    -4 4 16 o 330.39 314.74
    -3 4 16 o 503.45 471.52
    -2 4 16 o 695.86 707.72
    -1 4 16 o 195.66 143.86
    0 4 16 o 2067.93 1984.80
    1 4 16 o 175.08 234.95
    2 4 16 o 368.91 314.35
    -14 5 16 o 349.89 402.30
    -13 5 16 o 245.94 237.68
    -12 5 16 o 1219.33 1207.74
    -11 5 16 o 1330.01 1505.77
    -10 5 16 o 30.43 7.61
    -9 5 16 o 2644.42 2489.08
    -8 5 16 o -7.70 0.86
    -7 5 16 o 2081.29 2338.95
    -6 5 16 o 25.11 13.62
    -5 5 16 o 3222.56 2878.85
    -4 5 16 o 281.93 352.66
    -3 5 16 o 432.87 415.46
    -2 5 16 o 229.85 198.55
    -1 5 16 o 1607.77 1487.84
    0 5 16 o 3.85 15.81
    1 5 16 o 1505.80 1545.30
    2 5 16 o -5.07 13.44
    -12 6 16 o 1859.68 1666.40
    -11 6 16 o 44.48 0.73
    -10 6 16 o 2488.93 2130.64
    -9 6 16 o 60.86 10.60
    -8 6 16 o 2594.48 2519.57
    -7 6 16 o 1182.05 1232.72
    -6 6 16 o 2363.58 2108.15
    -5 6 16 o 35.13 30.58
    -4 6 16 o 1060.27 928.51
    -3 6 16 o 1019.31 948.59
    -2 6 16 o 1282.31 1259.63
    -1 6 16 o 65.22 62.11
    0 6 16 o 2414.81 2223.31
    1 6 16 o 483.61 403.44
    2 6 16 o 158.52 146.91
    -10 7 16 o 225.54 178.13
    -9 7 16 o 2437.98 2304.16
    -8 7 16 o 98.60 83.67
    -7 7 16 o 2682.32 2619.87
    -6 7 16 o 108.43 100.25
    -5 7 16 o 2538.23 2348.95
    -4 7 16 o 609.55 510.43
    -3 7 16 o 1390.33 1554.57
    -2 7 16 o 1196.08 1151.79
    -1 7 16 o 854.52 957.41
    0 7 16 o 140.50 150.73
    1 7 16 o 433.81 528.56
    -7 8 16 o 477.17 495.34
    -6 8 16 o 2629.92 2415.11
    -5 8 16 o 1214.00 1246.48
    -15 1 17 o 249.74 145.81
    -14 1 17 o 821.98 750.60
    -13 1 17 o 348.21 472.45
    -12 1 17 o 286.48 350.17
    -11 1 17 o 121.20 67.59
    -10 1 17 o 293.54 236.65
    -9 1 17 o 311.80 307.48
    -8 1 17 o 461.68 519.05
    -7 1 17 o 468.98 392.08
    -6 1 17 o 148.67 140.36
    -5 1 17 o 626.08 601.38
    -4 1 17 o 266.09 285.51
    -3 1 17 o 1000.91 991.48
    -2 1 17 o 12.68 8.01
    -1 1 17 o 1307.55 1332.93
    0 1 17 o 51.97 32.74
    1 1 17 o 54.73 51.84
    2 1 17 o -10.39 0.29
    3 1 17 o 46.62 32.97
    -14 2 17 o 1243.40 1244.02
    -13 2 17 o 184.46 123.56
    -12 2 17 o 1135.77 1238.82
    -11 2 17 o 407.26 464.75
    -10 2 17 o 3469.36 3129.02
    -9 2 17 o 337.14 255.38
    -8 2 17 o 3587.65 3865.45
    -7 2 17 o 178.88 212.94
    -6 2 17 o 3794.15 3243.73
    -5 2 17 o 481.79 387.46
    -4 2 17 o 4350.54 4664.14
    -3 2 17 o 76.54 5.28
    -2 2 17 o 3560.75 3187.95
    -1 2 17 o 122.15 161.75
    0 2 17 o 2323.24 2480.42
    1 2 17 o 76.33 0.13
    2 2 17 o 2422.98 2485.96
    3 2 17 o 161.07 168.55
    -14 3 17 o 722.74 773.20
    -13 3 17 o 1653.66 1626.42
    -12 3 17 o 869.98 870.27
    -11 3 17 o 2059.34 2083.35
    -10 3 17 o 1333.00 1325.25
    -9 3 17 o 3828.25 3845.65
    -8 3 17 o 947.23 1022.34
    -7 3 17 o 2992.20 3009.30
    -6 3 17 o 559.02 562.85
    -5 3 17 o 1440.36 1478.24
    -4 3 17 o 284.07 295.96
    -3 3 17 o 3954.41 4203.75
    -2 3 17 o 400.99 415.32
    -1 3 17 o 4005.36 3944.95
    0 3 17 o 138.42 132.77
    1 3 17 o 3660.17 3354.04
    2 3 17 o -4.67 6.04
    -14 4 17 o 649.43 611.55
    -13 4 17 o 1012.37 1016.88
    -12 4 17 o 215.03 167.80
    -11 4 17 o 1215.49 1057.21
    -10 4 17 o 1329.64 1335.54
    -9 4 17 o 626.38 833.74
    -8 4 17 o 3891.60 3520.79
    -7 4 17 o 206.91 151.79
    -6 4 17 o 2810.83 2874.98
    -5 4 17 o 942.87 1104.00
    -4 4 17 o 3071.75 2803.94
    -3 4 17 o 144.57 94.34
    -2 4 17 o 4834.83 4999.05
    -1 4 17 o 53.40 41.51
    0 4 17 o 3210.29 3035.81
    1 4 17 o 232.76 154.63
    2 4 17 o 2185.12 1982.51
    -12 5 17 o 161.34 175.03
    -11 5 17 o 402.54 428.47
    -10 5 17 o 773.61 848.69
    -9 5 17 o 2328.80 2038.91
    -8 5 17 o 544.53 455.80
    -7 5 17 o 604.15 646.75
    -6 5 17 o 573.95 583.00
    -5 5 17 o 516.00 456.65
    -4 5 17 o 400.60 338.27
    -3 5 17 o 1929.61 2015.12
    -2 5 17 o 105.76 39.13
    -1 5 17 o 907.23 902.35
    0 5 17 o 82.48 13.42
    1 5 17 o 455.13 508.83
    -10 6 17 o 312.01 215.41
    -9 6 17 o 312.48 333.09
    -8 6 17 o 1144.51 1173.76
    -7 6 17 o 167.73 158.69
    -6 6 17 o 20.29 0.00
    -5 6 17 o 38.24 10.24
    -4 6 17 o 145.59 184.32
    -3 6 17 o 22.18 10.85
    -2 6 17 o 669.18 664.86
    -1 6 17 o -32.13 0.02
    0 6 17 o 189.73 165.03
    1 6 17 o 182.37 149.63
    -9 7 17 o 35.00 57.76
    -8 7 17 o 304.70 218.97
    -7 7 17 o 45.47 16.16
    -6 7 17 o 34.61 0.76
    -5 7 17 o 488.06 458.97
    -4 7 17 o 400.52 330.35
    -13 0 18 o 3.83 0.99
    -12 0 18 o 554.90 342.65
    -11 0 18 o 544.76 677.11
    -10 0 18 o 20.10 8.47
    -9 0 18 o 142.63 44.50
    -8 0 18 o 30.57 22.02
    -7 0 18 o 287.52 177.45
    -6 0 18 o 247.52 255.95
    -5 0 18 o 1026.32 829.82
    -4 0 18 o 1379.42 1451.94
    -3 0 18 o 911.47 919.00
    -2 0 18 o 170.57 128.34
    -1 0 18 o 576.31 455.12
    0 0 18 o 246.21 276.34
    1 0 18 o 263.78 444.96
    -14 1 18 o 198.69 142.89
    -13 1 18 o 113.89 54.20
    -12 1 18 o 316.08 338.54
    -11 1 18 o 22.07 45.81
    -10 1 18 o 1765.51 1838.22
    -9 1 18 o 437.33 479.90
    -8 1 18 o 37.83 1.41
    -7 1 18 o 5.01 21.49
    -6 1 18 o 141.25 139.29
    -5 1 18 o 179.27 126.31
    -4 1 18 o 1237.00 1166.40
    -3 1 18 o 580.13 600.67
    -2 1 18 o 72.32 32.33
    -1 1 18 o 69.91 93.07
    0 1 18 o 45.98 31.86
    1 1 18 o 64.40 70.90
    2 1 18 o 449.90 392.58
    -14 2 18 o -109.87 0.09
    -13 2 18 o 124.60 156.89
    -12 2 18 o -18.00 2.63
    -11 2 18 o 606.31 450.94
    -10 2 18 o 98.82 49.68
    -9 2 18 o 56.19 26.43
    -8 2 18 o 356.09 405.73
    -7 2 18 o 28.66 12.81
    -6 2 18 o 37.76 12.19
    -5 2 18 o 1079.07 970.84
    -4 2 18 o 1580.13 1472.88
    -3 2 18 o 647.87 593.27
    -2 2 18 o 61.75 61.73
    -1 2 18 o 25.12 6.86
    0 2 18 o -0.95 13.87
    1 2 18 o 28.46 14.97
    -14 3 18 o 65.93 54.74
    -13 3 18 o 215.28 297.91
    -12 3 18 o 280.70 252.45
    -11 3 18 o 240.92 227.48
    -10 3 18 o 1019.22 1033.81
    -9 3 18 o 22.73 0.95
    -8 3 18 o 113.06 91.61
    -7 3 18 o 91.85 118.14
    -6 3 18 o 181.19 118.90
    -5 3 18 o 89.35 69.11
    -4 3 18 o 1719.46 1670.57
    -3 3 18 o 330.73 267.09
    -2 3 18 o 80.33 71.74
    -1 3 18 o -7.51 6.65
    0 3 18 o 26.51 8.11
    1 3 18 o 76.52 29.32
    -14 4 18 o 74.68 54.00
    -13 4 18 o -5.40 21.21
    -12 4 18 o 69.82 47.27
    -11 4 18 o 471.28 367.00
    -10 4 18 o 144.24 100.29
    -9 4 18 o 14.79 24.31
    -8 4 18 o 218.73 217.19
    -7 4 18 o 130.65 161.92
    -6 4 18 o 477.55 422.77
    -5 4 18 o 106.16 114.60
    -4 4 18 o 138.09 142.06
    -3 4 18 o 108.50 100.50
    -2 4 18 o 522.88 569.10
    -1 4 18 o 15.24 38.83
    0 4 18 o 978.38 786.09
    -11 5 18 o 59.85 98.72
    -10 5 18 o 125.40 148.08
    -9 5 18 o 136.98 147.38
    -8 5 18 o 399.52 327.68
    -7 5 18 o 1376.29 1306.20
    -6 5 18 o 257.93 160.45
    -5 5 18 o 61.61 42.36
    -4 5 18 o -17.83 23.08
    -3 5 18 o 131.38 89.53
    -2 5 18 o 72.59 83.23
    -1 5 18 o 3034.57 3026.43
    -10 6 18 o 4.96 5.29
    -9 6 18 o 170.97 247.89
    -8 6 18 o 75.07 64.90
    -7 6 18 o 662.17 443.17
    -6 6 18 o -19.91 6.87
    -5 6 18 o 20.83 0.83
    -4 6 18 o 6.39 0.02
    -3 6 18 o 155.70 165.36
    -2 6 18 o 192.95 97.93
    -10 7 18 o 77.36 46.51
    -9 7 18 o 134.58 76.83
    -8 7 18 o 1196.37 1112.08
    -13 1 19 o 42.96 13.19
    -12 1 19 o 341.78 487.84
    -11 1 19 o 162.66 58.22
    -10 1 19 o 130.18 99.38
    -9 1 19 o 28.83 0.52
    -8 1 19 o 109.10 152.40
    -7 1 19 o 15.68 9.58
    -6 1 19 o 39.53 2.45
    -5 1 19 o -0.19 53.60
    -4 1 19 o 38.76 14.02
    -3 1 19 o 31.91 3.65
    -2 1 19 o 12.73 19.69
    -1 1 19 o 49.17 35.14
    0 1 19 o -34.18 6.68
    -13 2 19 o 445.38 592.36
    -12 2 19 o 634.70 717.60
    -11 2 19 o 753.30 750.98
    -10 2 19 o 350.66 440.96
    -9 2 19 o 2086.63 2140.60
    -8 2 19 o 16.30 5.67
    -7 2 19 o 956.98 1050.53
    -6 2 19 o 328.46 275.00
    -5 2 19 o 1563.58 1441.93
    -4 2 19 o 13.91 0.83
    -3 2 19 o 602.08 726.53
    -2 2 19 o 108.33 39.73
    -1 2 19 o 156.50 165.14
    -13 3 19 o 24.75 26.32
    -12 3 19 o 769.19 938.91
    -11 3 19 o 48.37 80.13
    -10 3 19 o 905.87 957.58
    -9 3 19 o 365.79 334.07
    -8 3 19 o 1332.96 1343.80
    -7 3 19 o 6.63 3.96
    -6 3 19 o 655.52 601.17
    -5 3 19 o 75.13 25.24
    -4 3 19 o 650.43 573.70
    -3 3 19 o -4.70 10.70
    -10 4 19 o 64.76 71.42
    -9 4 19 o 248.65 304.73
    -8 4 19 o 51.60 52.32
    -7 4 19 o 467.29 454.42
    -6 4 19 o -3.44 0.29
    -5 4 19 o 371.11 413.54
    -4 4 19 o 13.31 0.60
    -10 5 19 o 374.66 380.97
    -9 5 19 o -58.63 0.06
    -8 5 19 o 604.82 505.58
    -7 5 19 o 720.98 744.39
    -6 5 19 o 80.49 29.32
    -5 5 19 o 567.72 403.61
    -4 5 19 o 103.61 126.45
    -3 5 19 o 172.74 138.22
    -9 6 19 o 267.38 352.72
    -8 6 19 o 99.24 97.27
    -12 0 20 o 709.78 669.31
    -11 0 20 o 819.92 1011.61
    -10 0 20 o 595.97 524.89
    -12 1 20 o 56.46 28.25
    -11 1 20 o 1290.63 1660.07
    -10 1 20 o 1281.52 1097.58
    -9 1 20 o 537.83 533.60
    -7 1 20 o 95.87 17.90
    -6 1 20 o 1390.67 1202.21
    -5 1 20 o 1326.64 1333.16
    -4 1 20 o 1420.84 1150.18
    -3 1 20 o 82.34 20.62
    -11 2 20 o 81.48 8.33
    -10 2 20 o 634.84 542.04
    -9 2 20 o 1807.47 1622.25
    -8 2 20 o 31.57 97.93
    -7 2 20 o 2229.93 2016.83
    -6 2 20 o 317.60 257.69
    -5 2 20 o 1154.39 1106.45
    -4 2 20 o 121.44 250.09
    -10 3 20 o 162.64 164.38
    -9 3 20 o 9.15 55.71
    -8 3 20 o 548.88 588.48
    -7 3 20 o 76.44 33.46
    -6 3 20 o 2.43 4.45
    -5 3 20 o 326.80 229.32
    -8 4 20 o 1426.30 1235.34
    -7 4 20 o 71.71 114.14
    -6 4 20 o 161.31 180.89
_reflns_number_total     5308
_reflns_number_gt     4127
_reflns_threshold_expression     I>2.0\s(I)
_refine_ls_structure_factor_coef     Fsqd
_refine_ls_matrix_type     full
_refine_ls_R_factor_all     0.0436
_refine_ls_R_factor_gt     0.0309
_refine_ls_wR_factor_all     0.0802
_refine_ls_wR_factor_gt     0.0781
_refine_ls_wR_factor_ref     0.0802
_refine_ls_goodness_of_fit_ref     0.9717
_refine_ls_number_reflns     5308
_refine_ls_number_parameters     263
_refine_ls_number_restraints     58
_refine_ls_hydrogen_treatment     noref
_refine_ls_weighting_scheme     calc
_refine_ls_weighting_details
;
 Method= Modified Sheldrick
 w=1/[\s^2^(F^2^) + ( 0.05P)^2^ + 0.00P]
 ,where P=(max(Fo^2^,0) + 2Fc^2^)/3
;
_atom_sites_solution_hydrogens     difmap
_atom_sites_solution_primary     direct
_refine_ls_shift/su_max     0.0205921
_refine_ls_shift/su_mean     0.0004606
_refine_diff_density_max     1.67
_refine_diff_density_min     -1.68
_refine_ls_extinction_method
;
Larson (1970), Equation 22
;
_refine_ls_extinction_coef     50(10)
loop_
    _atom_type_symbol
    _atom_type_scat_Cromer_Mann_a1
    _atom_type_scat_Cromer_Mann_a2
    _atom_type_scat_Cromer_Mann_a3
    _atom_type_scat_Cromer_Mann_a4
    _atom_type_scat_Cromer_Mann_b1
    _atom_type_scat_Cromer_Mann_b2
    _atom_type_scat_Cromer_Mann_b3
    _atom_type_scat_Cromer_Mann_b4
    _atom_type_scat_Cromer_Mann_c
    _atom_type_scat_dispersion_real
    _atom_type_scat_dispersion_imag
    _atom_type_scat_source
    C 2.3100 1.0200 1.5886 0.8650 20.8439 10.2075 0.5687 51.6512 0.2156 0.0033
                                                                          0.0016
                                'International Tables Vol C 4.2.6.8 and 6.1.1.4'
    H 0.4930 0.3229 0.1402 0.0408 10.5109 26.1257 3.1424 57.7998 0.0030 0.0000
                                                                          0.0000
                                'International Tables Vol C 4.2.6.8 and 6.1.1.4'
    N 12.2126 3.1322 2.0125 1.1663 0.0057 9.8933 28.9975 0.5826 -11.5290 0.0061
                                                                          0.0033
                                'International Tables Vol C 4.2.6.8 and 6.1.1.4'
    Cl 11.4604 7.1964 6.2556 1.6455 0.0104 1.1662 18.5194 47.7784 -9.5574 0.1484
                                                                          0.1585
                                'International Tables Vol C 4.2.6.8 and 6.1.1.4'
    Zn 14.0743 7.0318 5.1652 2.4100 3.2655 0.2333 10.3163 58.7097 1.3041 0.2839
                                                                          1.4301
                                'International Tables Vol C 4.2.6.8 and 6.1.1.4'
    Br 17.1789 5.2358 5.6377 3.9851 2.1723 16.5796 0.2609 41.4328 2.9557 -0.2901
                                                                          2.4595
                                'International Tables Vol C 4.2.6.8 and 6.1.1.4'
_computing_data_collection
;
CrysAlis PRO (Oxford Diffraction, 2007)
;
_computing_cell_refinement
;
CrysAlis PRO (Oxford Diffraction, 2007)
;
_computing_data_reduction
;
CrysAlis PRO (Oxford Diffraction, 2007)
;
_computing_structure_solution
;
SIR92 (Altomare <i>et al.</i>,  1994)
;
_computing_structure_refinement
;
CRYSTALS (Betteridge <i>et al.</i>,  2003)
;
_computing_molecular_graphics
;
Mercury (Macrae <i>et al.</i>,  2006) and ORTEP-3 (Farrugia,
2012)
;
_computing_publication_material
;
CRYSTALS (Betteridge <i>et al.</i>,  2003)
;
loop_
    _atom_site_type_symbol
    _atom_site_label
    _atom_site_fract_x
    _atom_site_fract_y
    _atom_site_fract_z
    _atom_site_U_iso_or_equiv
    _atom_site_adp_type
    _atom_site_occupancy
    _atom_site_disorder_assembly
    _atom_site_disorder_group
    Zn Zn1 0.24497(2) 0.66355(2) 0.19030(2) 0.0137 Uani 1.0000 . .
    N N2 0.21816(15) 0.59443(17) 0.05484(14) 0.0135 Uani 1.0000 . .
    C C3 0.20764(19) 0.6512(2) -0.02501(18) 0.0160 Uani 1.0000 . .
    C C4 0.1773(2) 0.5966(2) -0.11413(18) 0.0208 Uani 1.0000 . .
    C C5 0.1573(2) 0.4766(2) -0.11927(18) 0.0212 Uani 1.0000 . .
    C C6 0.1680(2) 0.4147(2) -0.03669(18) 0.0174 Uani 1.0000 . .
    C C7 0.19888(18) 0.4754(2) 0.04920(17) 0.0131 Uani 1.0000 . .
    C C8 0.22025(19) 0.4160(2) 0.14363(17) 0.0125 Uani 1.0000 . .
    C C9 0.20005(19) 0.2860(2) 0.14404(17) 0.0142 Uani 1.0000 . .
    C C10 0.0955(2) 0.2442(2) 0.09284(18) 0.0183 Uani 1.0000 . .
    C C11 0.0740(2) 0.1235(2) 0.09313(19) 0.0213 Uani 1.0000 . .
    C C12 0.1553(2) 0.0442(2) 0.14188(19) 0.0223 Uani 1.0000 . .
    C C13 0.2597(2) 0.0854(2) 0.19275(19) 0.0209 Uani 1.0000 . .
    C C14 0.2819(2) 0.2055(2) 0.19430(18) 0.0168 Uani 1.0000 . .
    N N15 0.25598(15) 0.48235(17) 0.21897(14) 0.0123 Uani 1.0000 . .
    C C16 0.29039(19) 0.4345(2) 0.31477(17) 0.0129 Uani 1.0000 . .
    C C17 0.2158(2) 0.4167(2) 0.35422(17) 0.0149 Uani 1.0000 . .
    C C18 0.2548(2) 0.3766(2) 0.44935(19) 0.0194 Uani 1.0000 . .
    C C19 0.3632(2) 0.3522(2) 0.50168(18) 0.0224 Uani 1.0000 . .
    C C20 0.4345(2) 0.3712(2) 0.46047(18) 0.0211 Uani 1.0000 . .
    C C21 0.40003(19) 0.4153(2) 0.36666(17) 0.0161 Uani 1.0000 . .
    C C22 0.4773(2) 0.4419(2) 0.32364(18) 0.0209 Uani 1.0000 . .
    C C23 0.0983(2) 0.4407(2) 0.2971(2) 0.0217 Uani 1.0000 . .
    Cl Cl24 0.38192(5) 0.76686(6) 0.28643(5) 0.0258 Uani 1.0000 . .
    Cl Cl25 0.08112(5) 0.72624(5) 0.16364(5) 0.0192 Uani 1.0000 . .
    Br Br26 0.23574(2) 0.81580(2) -0.013723(19) 0.0209 Uani 1.0000 . .
    C C27 0.4520(5) 0.0542(4) 0.4947(5) 0.0980 Uani 0.5000 . .
    Cl Cl28 0.5144(3) 0.0784(2) 0.4268(2) 0.1155 Uani 0.5000 . .
    Cl Cl29 0.4668(2) -0.0462(2) 0.5761(2) 0.0653 Uani 0.5000 . .
    H H41 0.1690 0.6395 -0.1703 0.0212 Uiso 1.0000 . .
    H H51 0.1381 0.4360 -0.1755 0.0243 Uiso 1.0000 . .
    H H61 0.1547 0.3338 -0.0417 0.0201 Uiso 1.0000 . .
    H H141 0.3514 0.2333 0.2278 0.0201 Uiso 1.0000 . .
    H H131 0.3119 0.0332 0.2240 0.0264 Uiso 1.0000 . .
    H H121 0.1414 -0.0357 0.1418 0.0274 Uiso 1.0000 . .
    H H111 0.0035 0.0963 0.0592 0.0263 Uiso 1.0000 . .
    H H101 0.0408 0.2963 0.0596 0.0203 Uiso 1.0000 . .
    H H231 0.0610 0.4295 0.3361 0.0276 Uiso 1.0000 . .
    H H232 0.0836 0.5196 0.2717 0.0276 Uiso 1.0000 . .
    H H233 0.0684 0.3865 0.2432 0.0276 Uiso 1.0000 . .
    H H181 0.2047 0.3684 0.4760 0.0250 Uiso 1.0000 . .
    H H191 0.3882 0.3236 0.5652 0.0242 Uiso 1.0000 . .
    H H201 0.5076 0.3558 0.4952 0.0231 Uiso 1.0000 . .
    H H221 0.5491 0.4250 0.3692 0.0243 Uiso 1.0000 . .
    H H223 0.4709 0.5244 0.3045 0.0243 Uiso 1.0000 . .
    H H222 0.4612 0.3942 0.2662 0.0243 Uiso 1.0000 . .
    H H271 0.3807 0.0434 0.4461 0.0989 Uiso 0.5000 . .
    H H272 0.4780 0.1254 0.5360 0.0989 Uiso 0.5000 . .
loop_
    _atom_site_aniso_label
    _atom_site_aniso_U_11
    _atom_site_aniso_U_22
    _atom_site_aniso_U_33
    _atom_site_aniso_U_12
    _atom_site_aniso_U_13
    _atom_site_aniso_U_23
    Zn1 0.01653(16) 0.01006(14) 0.01384(15) -0.00110(11) 0.00568(12)
                                                                    -0.00071(11)
    N2 0.0140(10) 0.0133(10) 0.0141(10) 0.0004(8) 0.0066(8) 0.0013(8)
    C3 0.0145(12) 0.0143(12) 0.0191(13) 0.0003(9) 0.0070(10) 0.0031(10)
    C4 0.0238(14) 0.0236(13) 0.0143(12) -0.0008(11) 0.0073(11) 0.0049(11)
    C5 0.0285(15) 0.0218(13) 0.0115(12) -0.0015(11) 0.0068(11) -0.0007(10)
    C6 0.0186(13) 0.0163(12) 0.0171(13) 0.0000(10) 0.0072(10) 0.0002(10)
    C7 0.0121(12) 0.0133(11) 0.0148(12) 0.0011(9) 0.0064(9) 0.0008(9)
    C8 0.0106(11) 0.0141(11) 0.0135(12) 0.0015(9) 0.0057(9) 0.0005(9)
    C9 0.0202(13) 0.0126(11) 0.0124(12) -0.0012(10) 0.0094(10) -0.0013(9)
    C10 0.0218(13) 0.0160(12) 0.0185(13) -0.0023(10) 0.0097(11) -0.0019(10)
    C11 0.0249(14) 0.0207(13) 0.0208(14) -0.0071(11) 0.0119(11) -0.0047(11)
    C12 0.0410(17) 0.0109(12) 0.0219(14) -0.0064(11) 0.0201(12) -0.0026(10)
    C13 0.0327(16) 0.0158(12) 0.0168(13) 0.0062(11) 0.0128(12) 0.0029(10)
    C14 0.0201(13) 0.0171(12) 0.0130(12) 0.0004(10) 0.0067(10) -0.0012(10)
    N15 0.0120(10) 0.0132(10) 0.0129(10) 0.0007(8) 0.0062(8) 0.0010(8)
    C16 0.0194(13) 0.0086(11) 0.0115(11) -0.0007(9) 0.0072(10) -0.0010(9)
    C17 0.0212(13) 0.0094(11) 0.0170(12) -0.0026(9) 0.0110(10) -0.0027(9)
    C18 0.0293(15) 0.0152(12) 0.0206(13) -0.0055(11) 0.0171(12) -0.0021(11)
    C19 0.0336(16) 0.0184(13) 0.0125(12) -0.0038(11) 0.0069(11) 0.0030(10)
    C20 0.0205(14) 0.0210(13) 0.0163(13) -0.0005(11) 0.0023(11) 0.0004(11)
    C21 0.0188(13) 0.0144(12) 0.0145(12) -0.0023(10) 0.0064(10) -0.0024(10)
    C22 0.0164(13) 0.0271(14) 0.0187(13) -0.0003(11) 0.0069(11) 0.0009(11)
    C23 0.0193(14) 0.0225(14) 0.0283(15) -0.0021(11) 0.0149(11) 0.0013(11)
    Cl24 0.0251(4) 0.0216(3) 0.0236(3) -0.0094(3) 0.0032(3) -0.0017(3)
    Cl25 0.0188(3) 0.0157(3) 0.0221(3) 0.0015(2) 0.0076(3) -0.0023(2)
    Br26 0.02633(16) 0.01324(14) 0.02203(15) -0.00216(10) 0.00906(12)
                                                                     0.00460(10)
    C27 0.058(3) 0.062(3) 0.133(3) 0.017(2) 0.000(2) -0.027(3)
    Cl28 0.065(2) 0.0416(13) 0.160(3) 0.0215(12) -0.0322(17) -0.0336(16)
    Cl29 0.0343(12) 0.0717(18) 0.0902(17) -0.0027(12) 0.0261(12) -0.0279(14)
loop_
    _geom_bond_atom_site_label_1
    _geom_bond_atom_site_label_2
    _geom_bond_site_symmetry_1
    _geom_bond_site_symmetry_2
    _geom_bond_distance
    _geom_bond_publ_flag
    Zn1 N2 . . 2.088(2) yes
    Zn1 N15 . . 2.0778(19) yes
    Zn1 Cl24 . . 2.1761(7) yes
    Zn1 Cl25 . . 2.2281(7) yes
    N2 C3 . . 1.327(3) ?
    N2 C7 . . 1.361(3) ?
    C3 C4 . . 1.386(4) ?
    C3 Br26 . . 1.885(2) ?
    C4 C5 . . 1.374(4) ?
    C4 H41 . . 0.947 no
    C5 C6 . . 1.391(3) ?
    C5 H51 . . 0.907 no
    C6 C7 . . 1.376(3) ?
    C6 H61 . . 0.926 no
    C7 C8 . . 1.500(3) ?
    C8 C9 . . 1.490(3) ?
    C8 N15 . . 1.283(3) ?
    C9 C10 . . 1.399(4) ?
    C9 C14 . . 1.397(3) ?
    C10 C11 . . 1.390(4) ?
    C10 H101 . . 0.921 no
    C11 C12 . . 1.380(4) ?
    C11 H111 . . 0.938 no
    C12 C13 . . 1.394(4) ?
    C12 H121 . . 0.919 no
    C13 C14 . . 1.384(3) ?
    C13 H131 . . 0.894 no
    C14 H141 . . 0.929 no
    N15 C16 . . 1.438(3) ?
    C16 C17 . . 1.401(3) ?
    C16 C21 . . 1.395(3) ?
    C17 C18 . . 1.393(3) ?
    C17 C23 . . 1.504(4) ?
    C18 C19 . . 1.391(4) ?
    C18 H181 . . 0.938 no
    C19 C20 . . 1.382(4) ?
    C19 H191 . . 0.939 no
    C20 C21 . . 1.395(3) ?
    C20 H201 . . 0.936 no
    C21 C22 . . 1.492(4) ?
    C22 H221 . . 0.959 no
    C22 H223 . . 0.966 no
    C22 H222 . . 0.970 no
    C23 H231 . . 0.941 no
    C23 H232 . . 0.956 no
    C23 H233 . . 0.966 no
    C27 Cl29 . 2_656 1.849(2) ?
    C27 Cl28 . 2_656 1.846(2) ?
    C27 C27 . 2_656 1.753(2) ?
    C27 Cl28 . . 1.618(2) ?
    C27 Cl29 . . 1.626(2) ?
    C27 H271 . . 0.958 no
    C27 H272 . . 0.989 no
loop_
    _geom_angle_atom_site_label_1
    _geom_angle_atom_site_label_2
    _geom_angle_atom_site_label_3
    _geom_angle_site_symmetry_1
    _geom_angle_site_symmetry_2
    _geom_angle_site_symmetry_3
    _geom_angle
    _geom_angle_publ_flag
    N2 Zn1 N15 . . . 79.01(8) yes
    N2 Zn1 Cl24 . . . 127.60(6) yes
    N15 Zn1 Cl24 . . . 114.61(6) yes
    N2 Zn1 Cl25 . . . 100.92(6) yes
    N15 Zn1 Cl25 . . . 109.18(6) yes
    Cl24 Zn1 Cl25 . . . 118.50(3) yes
    Zn1 N2 C3 . . . 129.22(17) ?
    Zn1 N2 C7 . . . 112.23(15) ?
    C3 N2 C7 . . . 118.2(2) ?
    N2 C3 C4 . . . 123.8(2) ?
    N2 C3 Br26 . . . 116.74(18) ?
    C4 C3 Br26 . . . 119.45(19) ?
    C3 C4 C5 . . . 117.6(2) ?
    C3 C4 H41 . . . 122.2 no
    C5 C4 H41 . . . 120.2 no
    C4 C5 C6 . . . 119.8(2) ?
    C4 C5 H51 . . . 121.5 no
    C6 C5 H51 . . . 118.7 no
    C5 C6 C7 . . . 119.0(2) ?
    C5 C6 H61 . . . 118.4 no
    C7 C6 H61 . . . 122.6 no
    C6 C7 N2 . . . 121.5(2) ?
    C6 C7 C8 . . . 123.3(2) ?
    N2 C7 C8 . . . 115.0(2) ?
    C7 C8 C9 . . . 118.7(2) ?
    C7 C8 N15 . . . 116.5(2) ?
    C9 C8 N15 . . . 124.8(2) ?
    C8 C9 C10 . . . 118.5(2) ?
    C8 C9 C14 . . . 122.0(2) ?
    C10 C9 C14 . . . 119.4(2) ?
    C9 C10 C11 . . . 119.8(2) ?
    C9 C10 H101 . . . 120.3 no
    C11 C10 H101 . . . 119.9 no
    C10 C11 C12 . . . 120.5(2) ?
    C10 C11 H111 . . . 119.3 no
    C12 C11 H111 . . . 120.2 no
    C11 C12 C13 . . . 119.9(2) ?
    C11 C12 H121 . . . 120.7 no
    C13 C12 H121 . . . 119.4 no
    C12 C13 C14 . . . 120.1(2) ?
    C12 C13 H131 . . . 119.2 no
    C14 C13 H131 . . . 120.7 no
    C9 C14 C13 . . . 120.2(2) ?
    C9 C14 H141 . . . 119.3 no
    C13 C14 H141 . . . 120.5 no
    Zn1 N15 C8 . . . 114.62(16) ?
    Zn1 N15 C16 . . . 123.06(15) ?
    C8 N15 C16 . . . 122.0(2) ?
    N15 C16 C17 . . . 119.9(2) ?
    N15 C16 C21 . . . 116.9(2) ?
    C17 C16 C21 . . . 123.0(2) ?
    C16 C17 C18 . . . 117.3(2) ?
    C16 C17 C23 . . . 121.8(2) ?
    C18 C17 C23 . . . 120.9(2) ?
    C17 C18 C19 . . . 121.0(2) ?
    C17 C18 H181 . . . 116.6 no
    C19 C18 H181 . . . 122.3 no
    C18 C19 C20 . . . 120.0(2) ?
    C18 C19 H191 . . . 120.2 no
    C20 C19 H191 . . . 119.8 no
    C19 C20 C21 . . . 121.2(2) ?
    C19 C20 H201 . . . 120.7 no
    C21 C20 H201 . . . 118.1 no
    C20 C21 C16 . . . 117.4(2) ?
    C20 C21 C22 . . . 121.4(2) ?
    C16 C21 C22 . . . 121.2(2) ?
    C21 C22 H221 . . . 110.4 no
    C21 C22 H223 . . . 109.5 no
    H221 C22 H223 . . . 110.2 no
    C21 C22 H222 . . . 110.4 no
    H221 C22 H222 . . . 108.8 no
    H223 C22 H222 . . . 107.5 no
    C17 C23 H231 . . . 110.3 no
    C17 C23 H232 . . . 113.3 no
    H231 C23 H232 . . . 107.6 no
    C17 C23 H233 . . . 110.6 no
    H231 C23 H233 . . . 107.6 no
    H232 C23 H233 . . . 107.4 no
    Cl29 C27 Cl28 2_656 . 2_656 106.86(4) ?
    Cl29 C27 C27 2_656 . 2_656 53.59(5) ?
    Cl28 C27 C27 2_656 . 2_656 53.36(5) ?
    Cl29 C27 Cl28 2_656 . . 13.11(5) ?
    Cl28 C27 Cl28 2_656 . . 119.62(4) ?
    C27 C27 Cl28 2_656 . . 66.26(4) ?
    Cl29 C27 Cl29 2_656 . . 119.83(4) ?
    Cl28 C27 Cl29 2_656 . . 13.31(5) ?
    C27 C27 Cl29 2_656 . . 66.24(4) ?
    Cl28 C27 Cl29 . . . 132.35(5) ?
    Cl29 C27 H271 2_656 . . 102.3 no
    Cl28 C27 H271 2_656 . . 107.3 no
    C27 C27 H271 2_656 . . 118.0 no
    Cl28 C27 H271 . . . 99.8 no
    Cl29 C27 H271 . . . 105.3 no
    Cl29 C27 H272 2_656 . . 105.3 no
    Cl28 C27 H272 2_656 . . 108.5 no
    C27 C27 H272 2_656 . . 116.6 no
    Cl28 C27 H272 . . . 97.1 no
    Cl29 C27 H272 . . . 100.4 no
    H271 C27 H272 . . . 125.2 no
    C27 Cl28 C27 2_656 . . 60.38(4) ?
    C27 Cl29 C27 2_656 . . 60.17(4) ?
loop_
    _geom_hbond_atom_site_label_D
    _geom_hbond_atom_site_label_H
    _geom_hbond_atom_site_label_A
    _geom_hbond_site_symmetry_A
    _geom_hbond_distance_DH
    _geom_hbond_distance_HA
    _geom_hbond_distance_DA
    _geom_hbond_angle_DHA
    _geom_hbond_publ_flag
    C4 H41 Cl25 4_564 0.95 2.75 3.666(3) 162 yes
data_global
_journal_data_validation_number     ?
_journal_date_recd_electronic     2017-05-15
_journal_date_accepted     2017-05-25
_journal_name_full     'Acta Crystallographica, Section E'
_journal_year     2017
_journal_volume     73
_journal_issue      7
_journal_page_first     932
_journal_page_last     935
_journal_paper_category     GM
_journal_paper_doi     10.1107/S2056989017007812
_journal_coeditor_code     WM5393
_publ_contact_author_name
;
Bradley M. Wile
;
_publ_contact_author_address
;
Donald J. Bettinger Department of Chemistry and Biochemistry
Ohio Northern University
525 S. Main Street
Ada, OH 45810
USA
;
_publ_contact_author_email     'b-wile@onu.edu'
_publ_contact_author_fax     '419-772-2985'
_publ_contact_author_phone     '419-772-2986'
_publ_section_title
;\
Crystal structure of
{<i>N</i>-[(6-bromopyridin-2-yl)(phenyl)methylidene]-2,6-\
dimethylaniline-\k^2^<i>N</i>,<i>N</i>'}dichloridozinc
dichloromethane hemisolvate
;
_publ_section_title_footnote     .
loop_
    _publ_author_name
    _publ_author_footnote
    _publ_author_address
    'Bradley M. Wile' .
;
Donald J. Bettinger Department of Chemistry and Biochemistry
Ohio Northern University
525 S. Main Street
Ada, OH 45810
USA
;
_publ_section_synopsis
;
The title compound consists of a bidentate \a-iminopyridine ligand and two Cl
atoms bound to a zinc(II) cation. Chelate bond lengths are consistent with an
unreduced ligand bound to the <i>d</i>^10^ zinc(II) cation.
;
