# Supplementary material for: Crystal structure of {N-[(6-bromo­pyridin-2-yl)(phen­yl)methyl­idene]-2,6-di­methyl­aniline-κ2 N,N′}di­chlorido­zinc di­chloro­methane hemisolvate
Source: Acta Crystallogr E Crystallogr Commun. 2017 Jun 2;73(Pt 7):932–5. doi: 10.1107/S2056989017007812 (PMC5499262; doi:10.1107/S2056989017007812)
Supplement: Supplementary file 2 [file e-73-00932-Isup2.hkl]

data_I
#  20090722bmw-1-12-4_faces in P2(1)/c     
_audit_creation_date        "15-05-21"
_audit_creation_method      CRYSTALS 

_cell_length_a                    13.7338(3)
_cell_angle_alpha                 90
_cell_length_b                    11.25476(16)
_cell_angle_beta                  114.654(3)
_cell_length_c                    15.2274(3)
_cell_angle_gamma                 90
loop_
 _symmetry_equiv_pos_as_xyz
 'x,y,z'
 '-x,-y,-z'
 '-x,y+1/2,-z+1/2'
 'x,-y+1/2,z+1/2'

# NOTE FO on scale of Fc,      0.26931
# Status flags: 
#    o - used in refinement 
#    < - excluded by I/sigmaI cutoff 
#    l - excluded at low resolution  
#    h - excluded at high resolution  
#    x - excluded for another reason  

loop_
_refln_index_h
_refln_index_k
_refln_index_l
_refln_F_squared_meas
_refln_F_squared_calc
_refln_F_squared_sigma
_refln_observed_status
_refln_refinement_weight
   3   0   0    37590.87    36639.80      147.88 o   0.2846E-06
   4   0   0    46288.91    43840.41      200.28 o   0.1949E-06
   5   0   0     5453.58     5197.63       56.64 o   0.1320E-04
   6   0   0    49249.28    49528.17      205.66 o   0.1579E-06
   7   0   0    24096.70    23618.86      137.53 o   0.6841E-06
   8   0   0    16582.32    16194.35      109.70 o   0.1446E-05
   9   0   0      757.46      789.80       32.91 o   0.3759E-03
  10   0   0     3225.84     3295.97       61.29 o   0.3202E-04
  11   0   0      158.63      125.84       31.14 o   0.9823E-03
  12   0   0     3772.95     3893.95       91.63 o   0.2147E-04
  13   0   0     8756.24     8888.59      244.32 o   0.3851E-05
  14   0   0     1119.64     1069.74      132.97 o   0.4836E-04
  15   0   0     1311.38     1262.50      138.76 o   0.4260E-04
  16   0   0      104.72      101.43      113.32 o   0.7770E-04
  17   0   0      202.53       43.03      132.80 o   0.5662E-04
   3   1   0    13830.04    13877.40       55.77 o   0.2007E-05
   4   1   0     1441.05     1460.95       16.85 o   0.1777E-03
   5   1   0    19110.19    19228.51       61.68 o   0.1058E-05
   6   1   0     9866.43    10230.04       46.21 o   0.3782E-05
   7   1   0    19771.69    20126.83       76.13 o   0.9688E-06
   8   1   0     6929.00     6958.74       50.04 o   0.7926E-05
   9   1   0     7229.32     7290.59       54.85 o   0.7212E-05
  10   1   0      562.84      579.06       21.73 o   0.7644E-03
  11   1   0     2963.35     3005.56       47.34 o   0.3981E-04
  12   1   0     6047.91     5949.24      101.24 o   0.9795E-05
  13   1   0     2605.43     2488.36      108.91 o   0.3540E-04
  14   1   0     4215.38     4095.35      136.05 o   0.1605E-04
  15   1   0     1093.93     1113.20       97.71 o   0.7889E-04
  16   1   0      255.43      202.19       83.99 o   0.1393E-03
  17   1   0      983.20      817.81      165.10 o   0.3424E-04
   1   2   0     2973.45     2813.55       21.21 o   0.4689E-04
   2   2   0     7582.74     7714.44       56.19 o   0.6541E-05
   3   2   0    12280.64    11982.63       47.99 o   0.2671E-05
   4   2   0       78.84        3.33       11.06 o   0.8045E-02
   5   2   0     1544.19     1613.94       22.12 o   0.1453E-03
   6   2   0    22919.52    23112.23       70.37 o   0.7343E-06
   7   2   0     7775.90     7649.64       40.62 o   0.6500E-05
   8   2   0     4422.98     4570.42       33.94 o   0.1863E-04
   9   2   0      517.02      514.79       19.45 o   0.9462E-03
  10   2   0      320.42      290.24       24.38 o   0.1208E-02
  11   2   0      107.58      113.90       22.02 o   0.1936E-02
  12   2   0     1046.92     1026.79       46.63 o   0.2044E-03
  13   2   0     2823.33     2597.98      110.34 o   0.3269E-04
  14   2   0      122.37       94.26       75.15 o   0.1762E-03
  15   2   0      937.95      816.26       92.31 o   0.9627E-04
  16   2   0      695.27      627.52      153.18 o   0.4074E-04
   1   3   0    31849.54    29972.45      112.21 o   0.4131E-06
   2   3   0       46.17        6.86       11.29 o   0.7777E-02
   3   3   0     2647.96     2488.99       27.63 o   0.5672E-04
   4   3   0      385.11      423.07       17.15 o   0.1408E-02
   5   3   0     1361.54     1203.94       22.25 o   0.2172E-03
   6   3   0     2370.75     2393.95       27.80 o   0.6529E-04
   7   3   0     7359.60     7292.62       45.30 o   0.7177E-05
   8   3   0       19.36        2.20       14.71 o   0.4618E-02
   9   3   0       24.13       11.23       16.08 o   0.3855E-02
  10   3   0      605.04      617.27       22.78 o   0.6828E-03
  11   3   0      466.54      477.59       22.97 o   0.8970E-03
  12   3   0      829.63      868.95       34.74 o   0.3263E-03
  13   3   0       76.98       76.48       52.51 o   0.3607E-03
  14   3   0     1472.43     1503.95      100.60 o   0.6307E-04
  15   3   0       62.56       11.16      122.63 o   0.6649E-04
  16   3   0       67.92      120.69      137.71 o   0.2980E-04
   0   4   0     1491.19     1409.77       26.22 o   0.1642E-03
   1   4   0      526.63      528.23       13.40 o   0.1095E-02
   2   4   0     8928.75     8792.34       48.86 o   0.4969E-05
   3   4   0     1278.88     1244.31       21.78 o   0.2196E-03
   4   4   0    15705.59    15063.42       58.21 o   0.1663E-05
   5   4   0     2111.01     2018.01       30.84 o   0.8516E-04
   6   4   0      612.86      608.41       24.92 o   0.6302E-03
   7   4   0       15.70        0.63       15.13 o   0.4365E-02
   8   4   0      611.87      595.17       19.93 o   0.7643E-03
   9   4   0     1682.91     1711.92       32.24 o   0.1171E-03
  10   4   0     2280.62     2371.72       30.36 o   0.6612E-04
  11   4   0     1798.55     1756.98       29.72 o   0.1127E-03
  12   4   0      356.98      400.18       35.83 o   0.6015E-03
  13   4   0      159.81      158.10       59.02 o   0.2819E-03
  14   4   0       50.27       22.51       82.54 o   0.1467E-03
  15   4   0      189.28      254.65      133.25 o   0.5588E-04
   1   5   0    27160.16    25648.63       75.84 o   0.5680E-06
   2   5   0     7292.17     6720.35       44.54 o   0.8057E-05
   3   5   0    42514.74    41739.69      168.88 o   0.2199E-06
   4   5   0     3434.13     3056.12       33.16 o   0.3696E-04
   5   5   0     8482.23     8487.32       53.84 o   0.5348E-05
   6   5   0       91.64       94.10       17.63 o   0.2996E-02
   7   5   0     3666.10     3785.31       41.07 o   0.2637E-04
   8   5   0      517.39      499.31       25.24 o   0.7826E-03
   9   5   0     3155.30     3154.01       41.30 o   0.3712E-04
  10   5   0     4603.95     4588.79       45.84 o   0.1770E-04
  11   5   0     1714.69     1605.36       32.99 o   0.1243E-03
  12   5   0      369.89      343.56       54.71 o   0.3025E-03
  13   5   0     1433.75     1402.92      105.32 o   0.6172E-04
  14   5   0       69.06       83.04       86.60 o   0.1331E-03
  15   5   0      247.26      201.00      127.41 o   0.6116E-04
   0   6   0      315.96      301.05       24.24 o   0.1222E-02
   1   6   0      276.02      274.94       16.47 o   0.2119E-02
   2   6   0    26510.43    27331.01       87.35 o   0.5294E-06
   3   6   0       20.03        8.82       17.26 o   0.3354E-02
   4   6   0    20866.93    21202.82       86.88 o   0.8694E-06
   5   6   0     1753.07     1811.69       27.22 o   0.1126E-03
   6   6   0     6670.46     6612.96       49.18 o   0.8757E-05
   7   6   0       33.30       27.60       19.46 o   0.2624E-02
   8   6   0     5975.16     6389.12       52.18 o   0.9658E-05
   9   6   0     4049.52     3871.60       43.52 o   0.2429E-04
  10   6   0    10881.76    10755.98       79.51 o   0.3288E-05
  11   6   0     2652.28     2590.89       56.59 o   0.4825E-04
  12   6   0     2140.06     2058.50      113.67 o   0.4160E-04
  13   6   0       81.93       33.11       86.20 o   0.1345E-03
  14   6   0      780.38      890.95       98.16 o   0.8683E-04
   1   7   0    10578.34    10581.66       61.68 o   0.3435E-05
   2   7   0      191.56      223.62       19.54 o   0.2020E-02
   3   7   0    20562.98    20736.09       83.91 o   0.9099E-06
   4   7   0      815.55      781.77       24.04 o   0.4494E-03
   5   7   0    18827.17    18979.89       82.50 o   0.1075E-05
   6   7   0      572.91      587.96       29.22 o   0.5878E-03
   7   7   0     7408.68     7376.19       73.46 o   0.6927E-05
   8   7   0     3245.75     3345.27       49.76 o   0.3239E-04
   9   7   0     5399.41     5290.90       62.77 o   0.1298E-04
  10   7   0     5489.92     5428.70       68.26 o   0.1240E-04
  11   7   0     4000.40     3866.53       82.72 o   0.2169E-04
  12   7   0     1339.01     1222.24       99.62 o   0.7146E-04
  13   7   0     1097.25     1102.19      103.31 o   0.7269E-04
   0   8   0     8047.36     7961.20       89.77 o   0.5810E-05
   1   8   0       84.90       91.70       20.86 o   0.2193E-02
   2   8   0     9453.10     9411.13       60.29 o   0.4329E-05
   3   8   0     2570.88     2438.58       36.62 o   0.5842E-04
   4   8   0    15073.65    15028.16       89.72 o   0.1705E-05
   5   8   0      126.11      132.73       22.05 o   0.1883E-02
   6   8   0     1089.87     1107.58       38.86 o   0.2150E-03
   7   8   0      533.98      516.89       30.89 o   0.6082E-03
   8   8   0     3043.88     3009.22       73.62 o   0.3481E-04
   9   8   0     1847.92     1813.62       64.88 o   0.7837E-04
  10   8   0     1254.09     1231.75       59.49 o   0.1342E-03
  11   8   0     2460.11     2549.20       88.98 o   0.4121E-04
  12   8   0      166.91      186.75       77.02 o   0.1662E-03
   1   9   0     1190.69     1225.52       32.58 o   0.2082E-03
   2   9   0      742.53      757.44       27.86 o   0.4436E-03
   3   9   0     1824.96     1846.75       35.66 o   0.9912E-04
   4   9   0      287.54      305.67       29.38 o   0.9236E-03
   5   9   0     1086.38     1103.56       30.85 o   0.2512E-03
   6   9   0       49.93       46.79       31.84 o   0.9803E-03
   7   9   0      125.91       97.10       40.93 o   0.5864E-03
   8   9   0     1099.50     1151.04       59.85 o   0.1459E-03
   9   9   0     1023.12      959.33       59.91 o   0.1653E-03
  10   9   0      755.26      741.39       57.84 o   0.2101E-03
  11   9   0     1418.28     1372.17      108.81 o   0.5980E-04
  12   9   0       49.44       43.11      144.27 o   0.2257E-04
   0  10   0      241.53      199.29       35.20 o   0.7384E-03
   1  10   0      192.13      220.20       28.56 o   0.1078E-02
   2  10   0      823.39      901.71       32.11 o   0.3352E-03
   3  10   0       64.87      103.09       27.38 o   0.1297E-02
   4  10   0      604.24      686.54       34.37 o   0.4340E-03
   5  10   0      508.74      505.97       34.34 o   0.5456E-03
   6  10   0       18.13       15.17       40.22 o   0.5025E-03
   7  10   0       13.75       11.19       48.19 o   0.1403E-03
   8  10   0      295.97      261.36       53.94 o   0.3223E-03
   9  10   0      119.09      123.43       51.25 o   0.3750E-03
  10  10   0       -7.12        0.98       49.04 o   0.3511E-04
  11  10   0      301.01      216.08      127.66 o   0.6081E-04
   1  11   0     2441.51     2564.04       45.35 o   0.5462E-04
   2  11   0        5.24        0.78       34.93 o   0.7370E-04
   3  11   0     2028.65     2310.93       48.34 o   0.6636E-04
   4  11   0      339.58      372.14       41.64 o   0.4855E-03
   5  11   0     1668.24     1586.45       62.87 o   0.9461E-04
   6  11   0      191.55      238.12       53.89 o   0.3296E-03
   7  11   0      895.11      937.40       63.45 o   0.1608E-03
   8  11   0       36.84       43.67       54.23 o   0.3395E-03
   9  11   0      706.76      640.86       76.14 o   0.1443E-03
  10  11   0       -3.62        4.74       74.84 o   0.1668E-05
   0  12   0     4593.20     4447.00      102.51 o   0.1597E-04
   1  12   0       75.95       41.94       36.34 o   0.7528E-03
   2  12   0     4337.76     4306.99       76.56 o   0.1875E-04
   3  12   0      199.90      159.16       52.46 o   0.3533E-03
   4  12   0     2739.85     2706.95       83.84 o   0.3840E-04
   5  12   0     1136.15     1081.33       69.85 o   0.1255E-03
   6  12   0     2286.26     2154.47       85.22 o   0.5085E-04
   7  12   0      698.07      666.50       66.92 o   0.1772E-03
   8  12   0     2778.45     2718.68      107.49 o   0.3255E-04
   9  12   0      415.60      315.03       86.40 o   0.1285E-03
   1  13   0     3323.24     3477.69       89.69 o   0.2620E-04
   2  13   0       46.35       31.84       67.53 o   0.2191E-03
   3  13   0     2934.79     2651.60      110.15 o   0.3191E-04
   4  13   0      354.48      327.83       77.27 o   0.1597E-03
   5  13   0     2352.39     2351.29       89.59 o   0.4498E-04
   6  13   0      135.52      108.97       62.46 o   0.2540E-03
   7  13   0     1048.07      986.27       89.21 o   0.9473E-04
   8  13   0      224.86      265.15      135.60 o   0.5392E-04
   0  14   0      518.54      471.78      152.56 o   0.4189E-04
   1  14   0       53.20       49.76       90.76 o   0.1213E-03
   2  14   0     1576.18     1516.95      113.57 o   0.5258E-04
   3  14   0      265.26      254.43       92.48 o   0.1147E-03
   4  14   0      856.69      887.42      110.65 o   0.7040E-04
   5  14   0      724.42      573.02      108.58 o   0.7819E-04
   6  14   0      705.15      733.30      106.86 o   0.7834E-04
   7  14   0       28.08       37.02      151.68 o   0.5960E-05
 -17   1   1       19.95        1.81      128.58 o   0.5821E-05
 -16   1   1      176.15      122.20       80.98 o   0.1514E-03
 -15   1   1      132.49       91.28       78.10 o   0.1632E-03
 -14   1   1       91.48       20.20       72.72 o   0.1889E-03
 -13   1   1      338.39      287.42       75.08 o   0.1704E-03
 -12   1   1      836.63      809.51       51.36 o   0.2305E-03
 -11   1   1      293.87      332.47       31.96 o   0.7799E-03
 -10   1   1      597.32      567.74       26.41 o   0.6441E-03
  -9   1   1      287.79      309.75       19.90 o   0.1585E-02
  -8   1   1     7345.11     7501.40       45.79 o   0.6898E-05
  -7   1   1     4932.56     4489.45       36.55 o   0.1791E-04
  -6   1   1     5785.85     5244.17       39.93 o   0.1314E-04
  -5   1   1    21269.96    21148.08       79.13 o   0.8594E-06
  -4   1   1       94.41       34.92        9.59 o   0.1011E-01
  -3   1   1    28159.26    25899.35       88.66 o   0.5490E-06
   2   1   1     1070.67     1122.83       12.90 o   0.3062E-03
   3   1   1     1503.33     1509.67       13.97 o   0.1688E-03
   4   1   1      680.11      697.50       13.23 o   0.7349E-03
   5   1   1    12028.54    12352.50       48.64 o   0.2605E-05
   6   1   1     3301.16     3143.15       27.70 o   0.3755E-04
   7   1   1     1406.16     1408.28       22.54 o   0.1764E-03
   8   1   1      866.77      867.29       21.55 o   0.4225E-03
   9   1   1     1425.03     1383.94       29.06 o   0.1724E-03
  10   1   1        5.09        0.36       24.38 o   0.2934E-03
  11   1   1      170.71      193.30       30.64 o   0.9750E-03
  12   1   1       47.08       43.64       63.28 o   0.2494E-03
  13   1   1      874.88      763.99       82.46 o   0.1182E-03
  14   1   1       20.96       26.63       71.20 o   0.6837E-04
  15   1   1      332.57      246.20       84.14 o   0.1375E-03
  16   1   1       -0.34        8.97      101.79 o   0.2329E-08
 -17   2   1       11.53        0.71      142.68 o   0.1282E-05
 -16   2   1      -12.71        2.57       84.65 o   0.1258E-04
 -15   2   1      184.70      210.96       73.60 o   0.1811E-03
 -14   2   1       18.20        0.01       58.93 o   0.1099E-03
 -13   2   1      539.21      536.81       64.55 o   0.2041E-03
 -12   2   1     1050.80     1060.13       41.03 o   0.2184E-03
 -11   2   1      491.79      544.94       26.55 o   0.7001E-03
 -10   2   1      494.12      498.50       26.00 o   0.7681E-03
  -9   2   1      492.75      521.33       19.09 o   0.9732E-03
  -8   2   1     3423.64     3392.86       32.39 o   0.3243E-04
  -7   2   1      389.16      448.55       17.43 o   0.1289E-02
  -6   2   1     2694.15     2718.94       28.31 o   0.5051E-04
  -5   2   1     2715.44     2359.64       28.12 o   0.6137E-04
  -4   2   1     6402.71     6426.49       43.98 o   0.9402E-05
  -3   2   1     4967.12     4889.29       44.72 o   0.1591E-04
  -2   2   1      867.68      850.55       28.90 o   0.3588E-03
  -1   2   1      849.20      774.73       18.03 o   0.5202E-03
   0   2   1     3246.86     3267.27       25.50 o   0.3599E-04
   1   2   1     7498.20     6641.37       45.20 o   0.8029E-05
   2   2   1    10873.25    10694.21       51.73 o   0.3366E-05
   3   2   1     4031.14     3932.64       20.21 o   0.2484E-04
   4   2   1     8631.01     8897.22       32.03 o   0.4967E-05
   5   2   1      188.68      186.36       11.02 o   0.4692E-02
   6   2   1     7001.10     7087.33       38.86 o   0.7756E-05
   7   2   1       20.63       14.18       12.50 o   0.6374E-02
   8   2   1     3075.67     3054.51       31.01 o   0.4016E-04
   9   2   1       36.12       15.57       17.09 o   0.3408E-02
  10   2   1     9974.07     9859.06       77.57 o   0.3874E-05
  11   2   1        1.42        3.62       28.03 o   0.1311E-04
  12   2   1     4629.44     4589.16      124.79 o   0.1438E-04
  13   2   1      273.85      233.48       75.09 o   0.1725E-03
  14   2   1     1624.32     1592.60      101.00 o   0.5953E-04
  15   2   1       13.01        5.77      112.11 o   0.4285E-05
  16   2   1     1269.74     1320.08      173.28 o   0.2908E-04
 -16   3   1      187.73      137.63      136.51 o   0.5349E-04
 -15   3   1       63.12       29.08       63.30 o   0.2493E-03
 -14   3   1      538.72      597.36       68.84 o   0.1790E-03
 -13   3   1       95.44      128.89       58.40 o   0.2901E-03
 -12   3   1      917.72      924.54       35.43 o   0.2898E-03
 -11   3   1     1396.65     1498.46       33.14 o   0.1529E-03
 -10   3   1     4548.77     4421.15       43.01 o   0.1900E-04
  -9   3   1       47.00       32.69       16.15 o   0.3781E-02
  -8   3   1     3044.25     3144.03       33.22 o   0.3847E-04
  -7   3   1      937.36      986.63       22.05 o   0.3466E-03
  -6   3   1     4956.97     4667.55       43.82 o   0.1663E-04
  -5   3   1     1369.41     1490.84       24.88 o   0.1671E-03
  -4   3   1     7910.10     7798.84       58.18 o   0.6249E-05
  -3   3   1     3803.81     3971.35       36.82 o   0.2438E-04
  -2   3   1    11413.36    11511.99       61.59 o   0.2908E-05
  -1   3   1    14583.19    14226.62       64.75 o   0.1893E-05
   0   3   1    14722.18    13683.71       44.87 o   0.1985E-05
   1   3   1     1555.25     1516.13       17.01 o   0.1565E-03
   2   3   1       39.09        0.06       13.15 o   0.5767E-02
   3   3   1     9011.55     9212.07       47.36 o   0.4635E-05
   4   3   1     1507.63     1619.67       17.13 o   0.1498E-03
   5   3   1     8225.08     8593.51       38.13 o   0.5390E-05
   6   3   1      453.16      396.47       14.10 o   0.1565E-02
   7   3   1     6268.76     6499.76       37.16 o   0.9315E-05
   8   3   1      127.10      108.53       14.89 o   0.3908E-02
   9   3   1     5154.71     5097.20       40.32 o   0.1459E-04
  10   3   1       13.17        3.66       17.02 o   0.3449E-02
  11   3   1     7079.65     6980.60       89.68 o   0.7432E-05
  12   3   1      247.37      278.31       52.10 o   0.3452E-03
  13   3   1     2717.49     2830.80      113.21 o   0.3055E-04
  14   3   1      449.39      415.84       81.13 o   0.1418E-03
  15   3   1     1525.52     1288.21      163.39 o   0.3175E-04
 -16   4   1      453.71      532.27      141.47 o   0.4839E-04
 -15   4   1      115.85      123.47       89.72 o   0.1237E-03
 -14   4   1        5.91        2.31       57.30 o   0.1297E-04
 -13   4   1      943.29      940.23       69.37 o   0.1408E-03
 -12   4   1       22.47       16.93       27.88 o   0.1285E-02
 -11   4   1       45.38       44.74       22.75 o   0.1915E-02
 -10   4   1      452.07      446.10       24.37 o   0.9114E-03
  -9   4   1     4287.88     4362.34       43.72 o   0.1983E-04
  -8   4   1      171.72      197.68       19.41 o   0.2119E-02
  -7   4   1     2470.60     2567.17       40.75 o   0.5543E-04
  -6   4   1     8288.85     8312.91       70.67 o   0.5503E-05
  -5   4   1     2825.36     2949.11       38.58 o   0.4334E-04
  -4   4   1     1517.79     1532.40       27.01 o   0.1476E-03
  -3   4   1     5377.55     5299.31       54.41 o   0.1312E-04
  -2   4   1     7199.65     7064.04       43.87 o   0.7663E-05
  -1   4   1    11902.72    11687.21       46.49 o   0.2818E-05
   0   4   1    16113.57    15516.58       55.55 o   0.1570E-05
   1   4   1     2001.29     1680.77       22.42 o   0.1156E-03
   2   4   1     8780.69     8734.75       62.68 o   0.4976E-05
   3   4   1     6514.44     6146.09       46.71 o   0.9669E-05
   4   4   1    17719.83    17169.12       82.73 o   0.1287E-05
   5   4   1     9508.15     9288.99       47.75 o   0.4413E-05
   6   4   1    13881.79    13857.01       60.69 o   0.2016E-05
   7   4   1       29.80        3.67       13.86 o   0.5192E-02
   8   4   1     5542.07     5649.49       42.71 o   0.1206E-04
   9   4   1      261.18      229.58       18.02 o   0.2099E-02
  10   4   1     3097.90     3043.17       31.00 o   0.4038E-04
  11   4   1      147.34      177.15       25.16 o   0.1415E-02
  12   4   1     6913.76     6633.01      123.66 o   0.7603E-05
  13   4   1       47.92        7.42       52.82 o   0.3582E-03
  14   4   1      665.03      745.47      145.99 o   0.4418E-04
  15   4   1      392.09      196.36      151.63 o   0.4316E-04
 -15   5   1      378.18      421.73       91.94 o   0.1126E-03
 -14   5   1       83.60       95.56       84.88 o   0.1384E-03
 -13   5   1       11.93       39.80       83.06 o   0.1196E-04
 -12   5   1       27.24        1.09       43.59 o   0.5262E-03
 -11   5   1      122.21      103.50       23.33 o   0.1736E-02
 -10   5   1      452.58      452.65       24.73 o   0.8730E-03
  -9   5   1      837.67      846.79       30.63 o   0.3591E-03
  -8   5   1     3991.51     3898.62       59.84 o   0.2339E-04
  -7   5   1      106.93       30.33       25.60 o   0.1509E-02
  -6   5   1      145.27      136.67       19.78 o   0.2256E-02
  -5   5   1      716.51      661.62       24.96 o   0.5575E-03
  -4   5   1     3572.77     3235.18       44.45 o   0.3263E-04
  -3   5   1       50.39       18.40       17.45 o   0.3262E-02
  -2   5   1    19795.47    19051.08       76.65 o   0.1045E-05
  -1   5   1     1203.10     1099.43       21.98 o   0.2591E-03
   0   5   1     1628.59     1546.38       22.10 o   0.1437E-03
   1   5   1      481.07      499.93       15.85 o   0.1169E-02
   2   5   1      345.88      332.41       14.81 o   0.1987E-02
   3   5   1     7086.50     6874.49       59.60 o   0.7860E-05
   4   5   1     7944.60     7742.28       62.82 o   0.6262E-05
   5   5   1     6235.07     6590.90       50.23 o   0.9049E-05
   6   5   1       66.64       60.08       16.28 o   0.3629E-02
   7   5   1     2925.96     2682.52       41.21 o   0.4753E-04
   8   5   1      421.18      376.87       25.96 o   0.9453E-03
   9   5   1     1422.60     1476.02       37.21 o   0.1450E-03
  10   5   1      507.84      559.72       25.22 o   0.7139E-03
  11   5   1     8348.32     7888.27       98.95 o   0.5706E-05
  12   5   1      159.83      155.61       78.58 o   0.1603E-03
  13   5   1     2427.41     2805.92      117.56 o   0.3105E-04
  14   5   1       53.79       45.92      137.00 o   0.3285E-04
 -15   6   1      168.53      163.66      127.11 o   0.6163E-04
 -14   6   1      505.64      515.63       89.47 o   0.1153E-03
 -13   6   1       70.03       65.97       80.28 o   0.1549E-03
 -12   6   1      208.39      162.64       57.48 o   0.2953E-03
 -11   6   1      518.83      579.27       40.55 o   0.4077E-03
 -10   6   1     1216.52     1290.36       36.49 o   0.1826E-03
  -9   6   1      550.53      515.32       27.53 o   0.6866E-03
  -8   6   1     2457.32     2411.94       38.84 o   0.6085E-04
  -7   6   1      515.26      510.52       24.30 o   0.7821E-03
  -6   6   1     2672.69     2626.68       34.42 o   0.5184E-04
  -5   6   1      512.15      491.90       19.99 o   0.9809E-03
  -4   6   1     3203.31     2952.49       41.87 o   0.3967E-04
  -3   6   1    10552.01    10500.47       62.61 o   0.3470E-05
  -2   6   1     1032.15      884.22       24.54 o   0.3502E-03
  -1   6   1    14561.72    14005.73       62.54 o   0.1923E-05
   0   6   1       11.08        0.01       13.93 o   0.5152E-02
   1   6   1     4114.01     3637.87       35.21 o   0.2622E-04
   2   6   1       24.08       18.98       16.11 o   0.3837E-02
   3   6   1     4024.84     3826.98       40.31 o   0.2465E-04
   4   6   1     1863.49     1841.52       34.10 o   0.1014E-03
   5   6   1     5452.27     5558.32       53.45 o   0.1240E-04
   6   6   1     2123.41     2128.80       43.88 o   0.7345E-04
   7   6   1     1607.55     1645.52       31.74 o   0.1266E-03
   8   6   1       64.44       48.80       20.77 o   0.2277E-02
   9   6   1      299.82      316.09       26.36 o   0.1066E-02
  10   6   1     2220.79     2067.16       50.70 o   0.7073E-04
  11   6   1      649.15      645.86       61.22 o   0.2074E-03
  12   6   1      913.09      749.45       84.91 o   0.1127E-03
  13   6   1       93.03       65.68       88.33 o   0.1279E-03
  14   6   1      -26.03       35.42      119.96 o   0.1309E-04
 -14   7   1      136.63      128.03      119.86 o   0.6939E-04
 -13   7   1      142.44      196.93       89.32 o   0.1240E-03
 -12   7   1      169.86      117.97       59.93 o   0.2749E-03
 -11   7   1     2399.10     2444.69       53.50 o   0.5572E-04
 -10   7   1       31.44       32.24       31.30 o   0.1018E-02
  -9   7   1     6526.40     6449.82       70.32 o   0.8909E-05
  -8   7   1     3571.76     3872.80       53.45 o   0.2528E-04
  -7   7   1      905.82      963.26       33.18 o   0.2921E-03
  -6   7   1      360.87      336.46       24.14 o   0.1135E-02
  -5   7   1      718.47      705.06       23.24 o   0.5524E-03
  -4   7   1      522.24      562.27       24.86 o   0.7167E-03
  -3   7   1     3343.29     3406.95       44.37 o   0.3191E-04
  -2   7   1    11869.00    12025.73       68.55 o   0.2680E-05
  -1   7   1     1983.14     2067.04       29.61 o   0.8596E-04
   0   7   1       73.15       52.45       17.60 o   0.3132E-02
   1   7   1      442.66      481.91       21.46 o   0.9870E-03
   2   7   1      277.45      246.92       18.93 o   0.1886E-02
   3   7   1     4396.24     4341.86       43.31 o   0.1978E-04
   4   7   1     1838.36     2112.24       39.81 o   0.8264E-04
   5   7   1       68.47       41.43       28.07 o   0.1260E-02
   6   7   1     1137.64     1035.12       39.53 o   0.2248E-03
   7   7   1     4080.84     3782.52       73.55 o   0.2284E-04
   8   7   1      105.95       68.77       33.81 o   0.8628E-03
   9   7   1     2035.78     2122.00       61.91 o   0.6609E-04
  10   7   1      188.39      156.92       39.85 o   0.6026E-03
  11   7   1       25.03       15.40       77.21 o   0.7054E-04
  12   7   1       31.32       59.40       77.36 o   0.8638E-04
  13   7   1      151.78      195.18      136.32 o   0.5358E-04
 -13   8   1      183.08      228.31       91.87 o   0.1168E-03
 -12   8   1      110.37       62.59       85.67 o   0.1360E-03
 -11   8   1      327.40      290.20       44.90 o   0.4448E-03
 -10   8   1     1530.25     1482.02       56.64 o   0.1116E-03
  -9   8   1      403.93      387.09       40.64 o   0.4878E-03
  -8   8   1     2070.66     2076.03       44.20 o   0.7658E-04
  -7   8   1      150.87      152.97       28.41 o   0.1150E-02
  -6   8   1      146.19      119.22       28.33 o   0.1187E-02
  -5   8   1     4851.19     4724.14       56.10 o   0.1649E-04
  -4   8   1     1163.28     1214.09       32.21 o   0.2083E-03
  -3   8   1       91.44      107.37       19.58 o   0.2448E-02
  -2   8   1     2881.17     2957.00       41.04 o   0.4259E-04
  -1   8   1      387.94      404.13       26.54 o   0.8949E-03
   0   8   1     3862.44     3915.84       43.41 o   0.2449E-04
   1   8   1     1381.19     1288.01       30.76 o   0.1857E-03
   2   8   1     6477.62     6504.83       50.46 o   0.8977E-05
   3   8   1      815.99      842.58       28.02 o   0.3950E-03
   4   8   1      428.73      409.65       33.36 o   0.6487E-03
   5   8   1     3540.39     3464.72       59.67 o   0.2848E-04
   6   8   1      565.00      513.85       38.03 o   0.4580E-03
   7   8   1        5.60        8.29       35.72 o   0.7713E-04
   8   8   1     3729.60     3571.63       72.67 o   0.2575E-04
   9   8   1      817.43      774.86       49.61 o   0.2461E-03
  10   8   1      585.80      488.37       52.24 o   0.2922E-03
  11   8   1     1236.13     1276.31      103.70 o   0.6727E-04
  12   8   1       36.93       35.02      120.74 o   0.2566E-04
 -12   9   1       84.69       81.59       93.02 o   0.1154E-03
 -11   9   1       25.32       15.78       44.08 o   0.5145E-03
 -10   9   1       59.40       44.92       46.73 o   0.4566E-03
  -9   9   1     2384.51     2489.57       88.58 o   0.4306E-04
  -8   9   1       31.54       12.84       37.81 o   0.6989E-03
  -7   9   1      412.55      414.78       32.38 o   0.6718E-03
  -6   9   1      299.23      270.37       28.74 o   0.9747E-03
  -5   9   1      255.36      251.12       28.98 o   0.9958E-03
  -4   9   1       43.14       20.46       27.72 o   0.1298E-02
  -3   9   1     2130.16     2140.80       37.52 o   0.7642E-04
  -2   9   1      245.63      210.32       26.80 o   0.1184E-02
  -1   9   1     1906.09     1776.74       42.92 o   0.9673E-04
   0   9   1     1105.37     1067.08       34.67 o   0.2394E-03
   1   9   1     6947.91     6852.74       56.43 o   0.8020E-05
   2   9   1     3600.56     3448.04       43.56 o   0.3009E-04
   3   9   1     3333.14     3356.83       47.43 o   0.3226E-04
   4   9   1      457.30      459.38       41.90 o   0.4366E-03
   5   9   1     2480.88     2287.98       56.82 o   0.5762E-04
   6   9   1       26.80        1.76       39.56 o   0.6388E-03
   7   9   1     5362.73     5244.40       85.71 o   0.1265E-04
   8   9   1       15.27        3.83       42.50 o   0.2859E-03
   9   9   1     4120.40     3767.28       88.06 o   0.2153E-04
  10   9   1       66.42       67.36       54.15 o   0.3398E-03
  11   9   1      132.69       45.62      118.77 o   0.7082E-04
 -11  10   1     1548.38     1592.36       87.45 o   0.7086E-04
 -10  10   1      763.31      749.68       63.77 o   0.1814E-03
  -9  10   1       79.02       88.90       48.47 o   0.4223E-03
  -8  10   1     1276.11     1299.35       66.62 o   0.1147E-03
  -7  10   1     1227.26     1149.60       62.57 o   0.1348E-03
  -6  10   1       21.51       25.63       31.19 o   0.1026E-02
  -5  10   1     6011.36     6010.26       78.15 o   0.1005E-04
  -4  10   1     2419.83     2441.76       54.57 o   0.5562E-04
  -3  10   1       74.35       11.90       30.58 o   0.1066E-02
  -2  10   1     1799.65     1768.64       41.89 o   0.1005E-03
  -1  10   1       51.12       20.78       25.16 o   0.1573E-02
   0  10   1     1037.42      995.98       36.56 o   0.2531E-03
   1  10   1     5918.48     5787.06       61.01 o   0.1096E-04
   2  10   1     4986.25     4820.26       55.53 o   0.1571E-04
   3  10   1      201.38      157.96       36.01 o   0.7303E-03
   4  10   1     1420.58     1526.20       41.48 o   0.1330E-03
   5  10   1       53.40       16.58       35.83 o   0.7777E-03
   6  10   1     1463.62     1291.52       56.79 o   0.1278E-03
   7  10   1      854.88      844.66       52.18 o   0.2201E-03
   8  10   1     7497.16     7238.59      116.19 o   0.6608E-05
   9  10   1       56.55       64.26       60.26 o   0.2747E-03
  10  10   1     1991.24     2089.30      181.73 o   0.2278E-04
 -10  11   1      434.17      476.60       75.04 o   0.1622E-03
  -9  11   1       60.32       36.81       52.80 o   0.3581E-03
  -8  11   1      347.30      300.48       60.00 o   0.2590E-03
  -7  11   1      100.85       88.95       52.73 o   0.3568E-03
  -6  11   1     6394.39     6268.85      114.15 o   0.8704E-05
  -5  11   1      536.76      474.52       52.84 o   0.2922E-03
  -4  11   1     3821.48     4046.16       69.70 o   0.2215E-04
  -3  11   1      393.78      476.29       47.23 o   0.3634E-03
  -2  11   1       99.28       72.76       31.94 o   0.9638E-03
  -1  11   1      362.19      415.56       30.84 o   0.7408E-03
   0  11   1     1888.50     1841.04       41.50 o   0.9526E-04
   1  11   1     1195.26     1137.43       49.20 o   0.1698E-03
   2  11   1     4696.09     4432.27       71.10 o   0.1732E-04
   3  11   1      535.38      525.02       42.06 o   0.4034E-03
   4  11   1      117.47       97.43       48.38 o   0.4224E-03
   5  11   1      169.69      162.31       42.08 o   0.5431E-03
   6  11   1      345.75      376.13       49.85 o   0.3536E-03
   7  11   1     3286.56     3164.74       81.23 o   0.3037E-04
   8  11   1      958.18      919.01       74.67 o   0.1280E-03
   9  11   1     2848.40     2757.70      126.02 o   0.2799E-04
 -10  12   1      504.71      510.93      121.65 o   0.6470E-04
  -9  12   1      124.30      131.92       73.04 o   0.1859E-03
  -8  12   1      478.11      466.61       64.10 o   0.2137E-03
  -7  12   1      931.49     1015.74       69.05 o   0.1376E-03
  -6  12   1     1843.83     2049.50       79.41 o   0.6105E-04
  -5  12   1     3995.40     3618.10      114.37 o   0.2044E-04
  -4  12   1      739.47      568.00       77.10 o   0.1441E-03
  -3  12   1      609.93      623.95       54.98 o   0.2490E-03
  -2  12   1      118.05      180.65       42.45 o   0.5352E-03
  -1  12   1     2153.60     2056.39       59.97 o   0.6784E-04
   0  12   1       19.20        5.00       36.81 o   0.7381E-03
   1  12   1     9324.28     9551.62      119.62 o   0.4099E-05
   2  12   1      218.01      256.33       52.90 o   0.3387E-03
   3  12   1     1672.04     1674.21       72.36 o   0.8013E-04
   4  12   1       10.59       31.19       54.84 o   0.4960E-04
   5  12   1      532.06      474.08       60.70 o   0.2327E-03
   6  12   1       43.90       35.26       56.65 o   0.3112E-03
   7  12   1     1705.13     1865.41      111.58 o   0.4787E-04
   8  12   1     1846.78     1608.34      122.42 o   0.4489E-04
  -9  13   1      128.35      106.81       89.28 o   0.1249E-03
  -8  13   1      101.60      104.25       74.07 o   0.1814E-03
  -7  13   1     1546.26     1547.92       84.30 o   0.7563E-04
  -6  13   1     2521.29     2369.61       92.75 o   0.4225E-04
  -5  13   1     1999.92     1974.58       98.22 o   0.5069E-04
  -4  13   1     2481.36     2763.36      103.04 o   0.3451E-04
  -3  13   1     1500.17     1612.59       91.37 o   0.6780E-04
  -2  13   1      179.33      170.29       67.40 o   0.2166E-03
  -1  13   1     1744.03     1888.85       59.34 o   0.8261E-04
   0  13   1     4663.96     4412.90      102.32 o   0.1594E-04
   1  13   1      415.64      317.87       62.48 o   0.2365E-03
   2  13   1     5118.89     5190.18      108.35 o   0.1254E-04
   3  13   1       42.84        1.03       57.76 o   0.2997E-03
   4  13   1     1152.21     1054.62       75.39 o   0.1145E-03
   5  13   1      632.13      620.21       77.19 o   0.1436E-03
   6  13   1     1129.28     1081.33      113.33 o   0.6277E-04
   7  13   1      250.24      213.60       89.00 o   0.1242E-03
   8  13   1     1364.09     1346.69      164.56 o   0.3149E-04
  -7  14   1      858.14      776.91      113.44 o   0.6882E-04
  -6  14   1     2915.72     2685.23      143.75 o   0.2486E-04
  -5  14   1     3121.02     3185.90      122.30 o   0.2465E-04
  -4  14   1     1138.17     1231.68       94.88 o   0.7875E-04
  -3  14   1      223.88      140.24       76.68 o   0.1680E-03
  -2  14   1      253.17      252.54      158.46 o   0.3957E-04
  -1  14   1      110.12      161.83      142.90 o   0.4884E-04
   0  14   1      547.32      601.51      159.26 o   0.3812E-04
   1  14   1     2584.79     2553.92      112.67 o   0.3385E-04
   2  14   1      189.42      231.12       65.66 o   0.2256E-03
   3  14   1      909.79      927.02      104.53 o   0.7634E-04
   4  14   1      947.66      979.41      109.51 o   0.6951E-04
   5  14   1       20.67        0.21       91.02 o   0.2491E-04
   6  14   1      106.64       74.34      102.12 o   0.9571E-04
 -17   0   2     2683.95     2418.90      194.69 o   0.1854E-04
 -16   0   2      -42.45        0.01      118.35 o   0.3673E-04
 -15   0   2      210.96      176.34      119.27 o   0.6985E-04
 -14   0   2      912.99      918.81      122.36 o   0.5832E-04
 -13   0   2      751.89      706.82      111.98 o   0.7219E-04
 -12   0   2      398.47      328.87       67.31 o   0.2064E-03
 -11   0   2     7226.92     8175.32      149.10 o   0.5526E-05
 -10   0   2      560.72      549.02       37.22 o   0.4611E-03
  -9   0   2     8771.60     8745.41       76.08 o   0.4944E-05
  -8   0   2    13570.87    13111.74      101.78 o   0.2160E-05
  -7   0   2     8305.86     7814.90       65.12 o   0.6025E-05
  -6   0   2     1771.83     1472.69       31.58 o   0.1379E-03
  -5   0   2    49971.62    48390.52      510.98 o   0.1555E-06
  -4   0   2    21157.06    19413.54       89.38 o   0.9740E-06
  -3   0   2    30465.42    29728.49      136.68 o   0.4316E-06
   1   0   2     8457.82     8555.29       57.74 o   0.5272E-05
   2   0   2    12769.61    11410.61       74.24 o   0.2728E-05
   3   0   2     5805.69     5845.67       34.12 o   0.1140E-04
   4   0   2      205.60      263.09       17.93 o   0.2129E-02
   5   0   2     1879.49     2208.12       37.14 o   0.8006E-04
   6   0   2     2357.11     2443.96       45.02 o   0.5974E-04
   7   0   2       -8.21        1.85       27.98 o   0.4400E-03
   8   0   2     1547.07     1441.19       53.02 o   0.1200E-03
   9   0   2     3158.81     3195.11       73.94 o   0.3174E-04
  10   0   2       15.53        0.26       38.30 o   0.4480E-03
  11   0   2       58.84       15.59       79.49 o   0.1582E-03
  12   0   2      -34.25       26.70       86.15 o   0.8517E-04
  13   0   2      310.28      242.09      101.57 o   0.9525E-04
  14   0   2      256.38      291.98      108.20 o   0.8394E-04
  15   0   2      664.69      627.05      126.07 o   0.5901E-04
 -17   1   2     1087.62      903.44      107.99 o   0.7119E-04
 -16   1   2      951.07      892.93       96.78 o   0.8698E-04
 -15   1   2      650.41      792.30       88.57 o   0.1079E-03
 -14   1   2       45.00        8.26       59.27 o   0.2846E-03
 -13   1   2     1194.70     1210.79       75.86 o   0.1056E-03
 -12   1   2     5312.98     5363.23       96.86 o   0.1210E-04
 -11   1   2      339.01      350.66       33.07 o   0.7116E-03
 -10   1   2     9794.75     9630.15       67.61 o   0.4091E-05
  -9   1   2       99.33      118.77       16.73 o   0.3202E-02
  -8   1   2     3673.87     3514.27       37.29 o   0.2939E-04
  -7   1   2     1502.13     1561.12       25.94 o   0.1484E-03
  -6   1   2     3009.99     3053.56       31.13 o   0.4036E-04
  -5   1   2    13040.05    12216.42       56.35 o   0.2492E-05
  -4   1   2    10609.78    10417.48       53.04 o   0.3540E-05
  -3   1   2    20526.20    19515.05       69.25 o   0.9800E-06
  -2   1   2     1282.35     1257.20       21.28 o   0.2154E-03
   1   1   2      196.71      159.06       12.82 o   0.4180E-02
   2   1   2     4823.27     4537.71       22.75 o   0.1793E-04
   3   1   2    24103.59    23810.79       50.73 o   0.6800E-06
   4   1   2      198.70      217.17        9.23 o   0.4967E-02
   5   1   2       41.78       20.86       11.53 o   0.7419E-02
   6   1   2     3645.32     3786.16       43.82 o   0.2649E-04
   7   1   2      157.44      131.01       20.75 o   0.2081E-02
   8   1   2      487.41      456.05       27.65 o   0.7544E-03
   9   1   2      192.73      187.24       26.58 o   0.1251E-02
  10   1   2      818.41      815.36       45.14 o   0.2677E-03
  11   1   2       57.63       89.46       57.40 o   0.3020E-03
  12   1   2      555.98      520.12       71.80 o   0.1702E-03
  13   1   2       16.17       13.00       69.00 o   0.4615E-04
  14   1   2      182.50      153.46       75.70 o   0.1725E-03
  15   1   2      470.69      442.01       88.79 o   0.1190E-03
  16   1   2      274.40      268.41      133.66 o   0.5539E-04
 -17   2   2      787.74      846.19      167.58 o   0.3350E-04
 -16   2   2       76.79       70.05       85.54 o   0.1364E-03
 -15   2   2       57.44       11.75       67.68 o   0.2182E-03
 -14   2   2      145.22      149.77       64.10 o   0.2402E-03
 -13   2   2      292.86      287.95       48.90 o   0.3831E-03
 -12   2   2      688.89      675.72       35.80 o   0.4083E-03
 -11   2   2     3930.72     4102.27       47.42 o   0.2274E-04
 -10   2   2     1963.19     1919.70       33.46 o   0.9326E-04
  -9   2   2      123.18       87.92       18.55 o   0.2706E-02
  -8   2   2       36.73       14.60       17.83 o   0.3133E-02
  -7   2   2      369.97      365.44       18.80 o   0.1421E-02
  -6   2   2     2255.61     2023.14       30.87 o   0.8224E-04
  -5   2   2      159.83      133.41       13.53 o   0.4308E-02
  -4   2   2    20219.15    20014.70       87.97 o   0.9551E-06
  -3   2   2      489.24      322.06       23.21 o   0.1119E-02
  -2   2   2      127.25      158.72       27.63 o   0.1216E-02
  -1   2   2    12021.32    11291.26       80.81 o   0.2888E-05
   0   2   2      203.84      149.64       12.61 o   0.4359E-02
   1   2   2      230.65      140.88       31.42 o   0.9400E-03
   2   2   2    21973.06    22009.92       85.28 o   0.8033E-06
   3   2   2     1959.91     1780.07       19.81 o   0.1093E-03
   4   2   2      283.06      222.84       13.91 o   0.2881E-02
   5   2   2     1812.30     1584.09       26.20 o   0.1280E-03
   6   2   2      233.64      239.08       15.03 o   0.2725E-02
   7   2   2      631.98      635.96       21.67 o   0.6689E-03
   8   2   2      692.43      732.22       22.00 o   0.5511E-03
   9   2   2     6511.31     6259.23       97.45 o   0.8882E-05
  10   2   2       51.56       38.35       33.77 o   0.8734E-03
  11   2   2       32.26       61.45       44.77 o   0.4973E-03
  12   2   2       67.05       59.19       64.63 o   0.2388E-03
  13   2   2      537.51      536.85       78.70 o   0.1444E-03
  14   2   2      132.27       82.81       74.73 o   0.1782E-03
  15   2   2     1165.64      962.13      149.47 o   0.3992E-04
  16   2   2      164.30      102.78      125.97 o   0.6286E-04
 -16   3   2      902.08      803.49      110.78 o   0.7108E-04
 -15   3   2      174.49      167.32       67.69 o   0.2148E-03
 -14   3   2      518.85      459.01       68.00 o   0.1920E-03
 -13   3   2       21.94        0.54       59.00 o   0.1590E-03
 -12   3   2      557.15      572.40       29.89 o   0.5845E-03
 -11   3   2     3712.23     3739.05       51.14 o   0.2599E-04
 -10   3   2     3277.84     3207.35       44.50 o   0.3452E-04
  -9   3   2      236.67      244.84       20.79 o   0.1724E-02
  -8   3   2     3092.40     2950.84       38.05 o   0.4068E-04
  -7   3   2      621.67      560.11       20.49 o   0.7789E-03
  -6   3   2       39.86       38.60       15.42 o   0.4143E-02
  -5   3   2      715.45      725.27       22.73 o   0.5328E-03
  -4   3   2       13.38        1.69       17.77 o   0.3167E-02
  -3   3   2    11933.63    11608.67      108.63 o   0.2778E-05
  -2   3   2      350.43      404.06       16.97 o   0.1538E-02
  -1   3   2    18890.44    18444.56       85.47 o   0.1125E-05
   0   3   2     9989.27     9466.29       49.56 o   0.4168E-05
   1   3   2     6966.64     7089.11       53.49 o   0.7667E-05
   2   3   2      168.52      127.49       11.24 o   0.5692E-02
   3   3   2     2723.59     2515.32       30.05 o   0.5595E-04
   4   3   2     2526.11     2519.68       25.20 o   0.5866E-04
   5   3   2      135.13       98.71       12.21 o   0.5567E-02
   6   3   2      260.92      307.23       16.01 o   0.2104E-02
   7   3   2       63.59       69.56       16.15 o   0.3673E-02
   8   3   2      544.36      519.57       21.51 o   0.8583E-03
   9   3   2      215.72      187.59       25.83 o   0.1310E-02
  10   3   2      587.45      591.50       27.47 o   0.6031E-03
  11   3   2      632.87      708.31       45.78 o   0.3022E-03
  12   3   2     1301.43     1444.10       88.78 o   0.7731E-04
  13   3   2      -21.21       13.22       70.54 o   0.7270E-04
  14   3   2      122.81      149.02      129.32 o   0.5961E-04
  15   3   2        6.61       10.61      122.17 o   0.7833E-06
 -17   4   2      277.66      273.15      143.73 o   0.4796E-04
 -16   4   2      297.67      223.01      101.63 o   0.9535E-04
 -15   4   2      453.69      378.83      101.57 o   0.9317E-04
 -14   4   2      403.55      501.67       69.74 o   0.1844E-03
 -13   4   2      312.16      236.60       62.90 o   0.2419E-03
 -12   4   2     1613.34     1545.91       35.52 o   0.1315E-03
 -11   4   2      142.26      120.33       22.59 o   0.1808E-02
 -10   4   2     1516.89     1525.96       32.49 o   0.1438E-03
  -9   4   2     1109.62     1096.92       30.34 o   0.2460E-03
  -8   4   2      102.69       89.06       21.84 o   0.2005E-02
  -7   4   2     3113.16     2952.19       50.03 o   0.3915E-04
  -6   4   2       98.91       92.34       21.82 o   0.2006E-02
  -5   4   2     1140.18     1147.04       27.40 o   0.2437E-03
  -4   4   2     3280.66     3484.23       42.12 o   0.3171E-04
  -3   4   2      646.94      649.98       27.68 o   0.5351E-03
  -2   4   2     1459.12     1493.17       25.83 o   0.1618E-03
  -1   4   2     1684.00     1392.01       24.54 o   0.1559E-03
   0   4   2    10541.30     9546.66       53.40 o   0.3920E-05
   1   4   2      242.84      251.07       12.86 o   0.3027E-02
   2   4   2     3518.07     3557.55       35.35 o   0.2965E-04
   3   4   2     3751.57     3654.75       39.55 o   0.2755E-04
   4   4   2     1790.99     1685.31       30.55 o   0.1173E-03
   5   4   2      146.91      143.13       14.76 o   0.3679E-02
   6   4   2      310.57      307.50       18.12 o   0.1735E-02
   7   4   2       21.52        6.72       16.48 o   0.3676E-02
   8   4   2       96.39      103.55       21.07 o   0.2122E-02
   9   4   2     5396.35     5367.46       50.84 o   0.1309E-04
  10   4   2       23.02       11.68       26.70 o   0.1401E-02
  11   4   2      341.71      371.19       41.58 o   0.4839E-03
  12   4   2       68.48       79.86       65.29 o   0.2338E-03
  13   4   2      194.17      150.75      111.57 o   0.7988E-04
  14   4   2       40.26       86.44      113.75 o   0.3560E-04
 -16   5   2      265.79      222.24      139.06 o   0.5133E-04
 -15   5   2      620.66      529.28      100.53 o   0.9164E-04
 -14   5   2     2171.18     2085.53      123.34 o   0.3750E-04
 -13   5   2      160.63      139.16       83.54 o   0.1422E-03
 -12   5   2      919.46      898.98       53.73 o   0.2013E-03
 -11   5   2     2072.66     2149.57       40.94 o   0.7626E-04
 -10   5   2     1395.76     1500.33       41.29 o   0.1376E-03
  -9   5   2     2737.59     2867.22       49.55 o   0.4323E-04
  -8   5   2     3987.79     4045.09       61.41 o   0.2229E-04
  -7   5   2      144.04      170.84       20.83 o   0.1987E-02
  -6   5   2     8805.07     9139.03       70.52 o   0.4659E-05
  -5   5   2     9576.94     9739.51       82.86 o   0.4032E-05
  -4   5   2     2630.90     2488.51       52.22 o   0.5199E-04
  -3   5   2      648.37      667.33       23.62 o   0.5939E-03
  -2   5   2    13472.86    13109.67       84.00 o   0.2198E-05
  -1   5   2      360.84      347.24       18.24 o   0.1549E-02
   0   5   2      125.70       89.61       14.68 o   0.4131E-02
   1   5   2      658.64      602.51       16.91 o   0.7862E-03
   2   5   2     6421.02     6534.81       56.26 o   0.8970E-05
   3   5   2     3294.89     3469.60       42.45 o   0.3164E-04
   4   5   2      219.75      224.60       21.46 o   0.1700E-02
   5   5   2       98.50       94.79       21.67 o   0.2029E-02
   6   5   2      378.62      319.21       19.79 o   0.1450E-02
   7   5   2      272.13      293.58       24.78 o   0.1220E-02
   8   5   2     1855.44     1721.98       40.21 o   0.1032E-03
   9   5   2      835.71      798.90       39.24 o   0.3083E-03
  10   5   2      979.20     1044.04       37.30 o   0.2472E-03
  11   5   2      320.54      324.82       41.98 o   0.4933E-03
  12   5   2       32.93       30.09       74.91 o   0.1377E-03
  13   5   2      708.53      711.88      139.96 o   0.4789E-04
  14   5   2      171.44      130.75      125.07 o   0.6371E-04
 -15   6   2     2162.99     1853.63      178.42 o   0.2404E-04
 -14   6   2      311.91      240.05       93.52 o   0.1121E-03
 -13   6   2     2223.37     2362.82       91.15 o   0.4531E-04
 -12   6   2     1271.57     1406.08       75.95 o   0.9515E-04
 -11   6   2      435.88      389.12       46.38 o   0.3884E-03
 -10   6   2      938.22     1013.92       40.13 o   0.2416E-03
  -9   6   2     2197.76     2235.39       52.13 o   0.6548E-04
  -8   6   2     1206.88     1340.44       37.18 o   0.1739E-03
  -7   6   2     5617.03     6020.25       61.94 o   0.1073E-04
  -6   6   2       15.22        0.56       18.38 o   0.2960E-02
  -5   6   2     2719.40     2491.58       37.78 o   0.5487E-04
  -4   6   2     3217.55     3007.65       60.15 o   0.3588E-04
  -3   6   2      991.37     1182.49       30.62 o   0.2428E-03
  -2   6   2     3206.59     2821.95       36.64 o   0.4191E-04
  -1   6   2     1361.91     1328.15       26.25 o   0.1859E-03
   0   6   2     3127.67     3063.28       38.53 o   0.3917E-04
   1   6   2     2760.22     2759.96       32.15 o   0.4922E-04
   2   6   2      931.08      870.17       24.07 o   0.3856E-03
   3   6   2     4135.96     4106.35       49.28 o   0.2182E-04
   4   6   2       89.17       81.68       23.55 o   0.1747E-02
   5   6   2      567.46      541.47       28.14 o   0.6433E-03
   6   6   2     1353.11     1308.15       37.16 o   0.1725E-03
   7   6   2       24.98       33.07       27.98 o   0.1273E-02
   8   6   2      981.77      857.45       41.44 o   0.2662E-03
   9   6   2      336.13      438.55       34.35 o   0.6226E-03
  10   6   2      499.44      541.96       78.86 o   0.1441E-03
  11   6   2       23.27        0.41       71.92 o   0.8096E-04
  12   6   2      660.63      669.78       80.59 o   0.1309E-03
  13   6   2       92.22       14.76      145.04 o   0.4753E-04
 -15   7   2      168.09      100.02      132.65 o   0.5671E-04
 -14   7   2     3260.40     3201.69      149.97 o   0.2033E-04
 -13   7   2       29.46        1.87       85.88 o   0.6383E-04
 -12   7   2     1408.79     1385.84       53.51 o   0.1274E-03
 -11   7   2       29.52       26.30       33.65 o   0.8816E-03
 -10   7   2      497.79      474.88       38.04 o   0.4911E-03
  -9   7   2      220.53      268.45       27.71 o   0.1069E-02
  -8   7   2     2653.56     2756.11       49.98 o   0.4600E-04
  -7   7   2     1741.75     1681.80       44.95 o   0.1074E-03
  -6   7   2      960.37     1033.39       29.87 o   0.2910E-03
  -5   7   2     1211.26     1237.18       32.01 o   0.2003E-03
  -4   7   2      500.47      549.10       24.89 o   0.7312E-03
  -3   7   2       16.93        5.50       21.35 o   0.2193E-02
  -2   7   2      136.76      157.82       25.10 o   0.1458E-02
  -1   7   2     4752.07     4659.97       50.84 o   0.1691E-04
   0   7   2      800.94      730.74       24.34 o   0.4868E-03
   1   7   2     2786.52     2685.12       36.55 o   0.4920E-04
   2   7   2      238.75      216.06       20.61 o   0.1800E-02
   3   7   2       23.23        0.38       24.23 o   0.1703E-02
   4   7   2       23.65        7.20       23.74 o   0.1773E-02
   5   7   2      637.42      558.58       34.08 o   0.4864E-03
   6   7   2       85.25       95.96       29.61 o   0.1114E-02
   7   7   2      982.49     1058.50       45.24 o   0.2108E-03
   8   7   2       87.02       75.92       37.56 o   0.7009E-03
   9   7   2       13.07       11.41       52.46 o   0.9020E-04
  10   7   2      257.80      198.53       75.65 o   0.1711E-03
  11   7   2        6.58       16.55       73.88 o   0.5812E-05
  12   7   2      301.23      240.06      130.77 o   0.5790E-04
 -14   8   2      398.29      334.56      134.88 o   0.5402E-04
 -13   8   2     1325.02     1348.13      116.89 o   0.5489E-04
 -12   8   2       93.90       64.22       49.13 o   0.4119E-03
 -11   8   2     1395.84     1476.87       56.46 o   0.1163E-03
 -10   8   2      135.64      151.18       36.07 o   0.7379E-03
  -9   8   2     1902.08     1899.49       54.26 o   0.8192E-04
  -8   8   2     3986.98     3963.27       60.33 o   0.2275E-04
  -7   8   2     1393.28     1303.07       42.10 o   0.1594E-03
  -6   8   2      782.77      928.57       36.06 o   0.3024E-03
  -5   8   2     1137.86     1171.85       39.05 o   0.2000E-03
  -4   8   2       50.88        7.93       31.74 o   0.9916E-03
  -3   8   2     1279.59     1233.75       36.92 o   0.1863E-03
  -2   8   2     3656.73     3710.89       54.17 o   0.2645E-04
  -1   8   2       47.83       33.10       19.97 o   0.2483E-02
   0   8   2     2260.78     2358.45       38.16 o   0.6489E-04
   1   8   2      155.44      152.72       24.00 o   0.1569E-02
   2   8   2      150.98      107.14       22.45 o   0.1846E-02
   3   8   2       76.96       59.38       28.34 o   0.1228E-02
   4   8   2     3544.20     3450.91       55.40 o   0.2937E-04
   5   8   2     1630.83     1713.54       47.17 o   0.1044E-03
   6   8   2      844.80      857.52       40.54 o   0.2834E-03
   7   8   2     1578.14     1419.92       54.11 o   0.1186E-03
   8   8   2      432.16      356.59       46.54 o   0.3944E-03
   9   8   2      272.48      249.96       52.80 o   0.3381E-03
  10   8   2      305.32      376.54       72.23 o   0.1806E-03
  11   8   2      647.70      581.79      155.17 o   0.3997E-04
  12   8   2      140.05       94.19      117.33 o   0.7248E-04
 -13   9   2       31.42       47.27      117.37 o   0.2081E-04
 -12   9   2      128.27      157.98       59.68 o   0.2763E-03
 -11   9   2       69.44       22.16       45.70 o   0.4780E-03
 -10   9   2       41.64       53.49       43.36 o   0.5300E-03
  -9   9   2     1286.21     1373.42       54.02 o   0.1326E-03
  -8   9   2      737.13      704.35       45.49 o   0.2973E-03
  -7   9   2     2747.85     2803.41       54.13 o   0.4355E-04
  -6   9   2      486.69      568.13       36.02 o   0.4831E-03
  -5   9   2     3480.35     3498.50       72.15 o   0.2776E-04
  -4   9   2       42.20       37.07       27.07 o   0.1357E-02
  -3   9   2     2233.79     2316.52       47.20 o   0.6310E-04
  -2   9   2     1144.86     1153.46       40.82 o   0.1999E-03
  -1   9   2    11493.03    11451.37       94.91 o   0.2901E-05
   0   9   2       27.32        7.63       24.44 o   0.1673E-02
   1   9   2     6718.60     6755.77       62.89 o   0.8325E-05
   2   9   2      306.48      341.88       30.74 o   0.8114E-03
   3   9   2     2151.32     2084.88       54.07 o   0.6926E-04
   4   9   2     1593.79     1577.36       51.26 o   0.1118E-03
   5   9   2     3791.00     3602.52       65.85 o   0.2604E-04
   6   9   2     2036.23     1948.04       55.04 o   0.7578E-04
   7   9   2     4112.25     4067.43       87.76 o   0.1974E-04
   8   9   2     1080.23     1078.97       60.03 o   0.1518E-03
   9   9   2      222.32      190.45       91.48 o   0.1180E-03
  10   9   2     1434.04     1606.01      163.76 o   0.3035E-04
  11   9   2       89.41       74.67      119.03 o   0.7050E-04
 -12  10   2     1128.62     1094.95      150.84 o   0.3871E-04
 -11  10   2       56.05       30.32       46.64 o   0.4588E-03
 -10  10   2      850.20      854.46       57.53 o   0.1924E-03
  -9  10   2       88.71       55.58       50.71 o   0.3873E-03
  -8  10   2     1893.50     1949.54       72.73 o   0.6758E-04
  -7  10   2       15.98        2.62       39.43 o   0.4226E-03
  -6  10   2     2500.00     2370.29       55.06 o   0.5562E-04
  -5  10   2       67.40       73.43       35.39 o   0.7901E-03
  -4  10   2     2471.25     2309.46       69.26 o   0.5222E-04
  -3  10   2       17.63        9.64       31.68 o   0.9962E-03
  -2  10   2     4761.04     4756.59       60.07 o   0.1628E-04
  -1  10   2      358.21      306.10       34.45 o   0.6863E-03
   0  10   2     3652.54     3491.71       58.67 o   0.2797E-04
   1  10   2      875.92      921.20       38.36 o   0.2810E-03
   2  10   2     1194.72     1177.82       41.24 o   0.1898E-03
   3  10   2      715.33      662.03       41.04 o   0.3476E-03
   4  10   2      998.31      932.69       61.79 o   0.1621E-03
   5  10   2     1090.42     1003.12       60.82 o   0.1560E-03
   6  10   2     1737.49     1682.90       61.25 o   0.8959E-04
   7  10   2     1015.19     1106.07       63.00 o   0.1442E-03
   8  10   2     1278.32     1346.50       82.58 o   0.8838E-04
   9  10   2      914.93      818.87      157.13 o   0.3765E-04
  10  10   2      224.80      186.76      143.69 o   0.4819E-04
 -11  11   2      810.51      901.76      126.25 o   0.5583E-04
 -10  11   2       76.40       51.43       58.08 o   0.2957E-03
  -9  11   2     1463.19     1590.69       73.69 o   0.8677E-04
  -8  11   2      449.13      508.40       61.56 o   0.2270E-03
  -7  11   2     3297.33     3164.87       90.47 o   0.2893E-04
  -6  11   2      124.74      120.63       43.52 o   0.5173E-03
  -5  11   2      756.86      826.56       53.95 o   0.2181E-03
  -4  11   2     2036.58     1901.93       69.78 o   0.6914E-04
  -3  11   2     2206.81     2035.79       53.25 o   0.7148E-04
  -2  11   2     2111.25     2312.10       47.59 o   0.6546E-04
  -1  11   2     1396.63     1452.53       42.34 o   0.1409E-03
   0  11   2     2499.77     2433.10       59.38 o   0.5259E-04
   1  11   2     2153.40     2076.55       56.87 o   0.6846E-04
   2  11   2      644.75      665.87       46.46 o   0.3075E-03
   3  11   2      771.17      714.37       54.03 o   0.2340E-03
   4  11   2     2075.06     2176.37       75.28 o   0.5697E-04
   5  11   2      824.14      849.13       54.24 o   0.2090E-03
   6  11   2      958.48      911.68       56.24 o   0.1874E-03
   7  11   2     1108.48     1043.01       80.28 o   0.1072E-03
   8  11   2      126.18      149.67       88.65 o   0.1264E-03
   9  11   2     1422.13     1250.30      171.70 o   0.2952E-04
 -10  12   2     1602.61     1526.39      113.94 o   0.5238E-04
  -9  12   2     1285.87     1312.20       78.40 o   0.9461E-04
  -8  12   2     1773.81     1724.69       83.12 o   0.6779E-04
  -7  12   2     1559.85     1589.33       78.78 o   0.7966E-04
  -6  12   2      764.06      787.48       69.44 o   0.1571E-03
  -5  12   2      896.56      964.52       74.66 o   0.1275E-03
  -4  12   2      421.43      410.58       56.53 o   0.2751E-03
  -3  12   2     2290.45     2221.10       64.66 o   0.5833E-04
  -2  12   2      269.28      215.02       46.23 o   0.4386E-03
  -1  12   2      793.34      763.09       49.32 o   0.2536E-03
   0  12   2      352.83      424.75       48.31 o   0.3651E-03
   1  12   2       77.27       22.00       49.01 o   0.4155E-03
   2  12   2      564.06      544.39       56.52 o   0.2509E-03
   3  12   2      657.59      699.39       63.66 o   0.1906E-03
   4  12   2      496.36      574.65       61.33 o   0.2211E-03
   5  12   2     1681.79     1575.52       69.12 o   0.8731E-04
   6  12   2     1558.26     1499.87       91.66 o   0.6978E-04
   7  12   2      510.19      415.91      100.86 o   0.9355E-04
 -10  13   2      779.92      952.26      139.70 o   0.4630E-04
  -9  13   2       61.92       30.51       90.28 o   0.1226E-03
  -8  13   2      742.41      827.14       74.53 o   0.1395E-03
  -7  13   2      110.85       61.84       63.69 o   0.2456E-03
  -6  13   2      328.32      241.00       67.49 o   0.2108E-03
  -5  13   2       27.20        2.42       69.36 o   0.1279E-03
  -4  13   2      263.83      299.67       70.59 o   0.1924E-03
  -3  13   2       77.86       38.24       69.89 o   0.2044E-03
  -2  13   2      609.70      506.91       62.14 o   0.2171E-03
  -1  13   2       54.94       71.82       57.60 o   0.3004E-03
   0  13   2       53.11       41.10       56.16 o   0.3165E-03
   1  13   2       54.41       74.50       58.17 o   0.2945E-03
   2  13   2      455.96      479.64       70.83 o   0.1789E-03
   3  13   2      190.14      201.97       70.26 o   0.1986E-03
   4  13   2       46.75       50.45       68.20 o   0.2147E-03
   5  13   2      927.73      931.25       99.51 o   0.8245E-04
   6  13   2      130.31      109.71       85.69 o   0.1355E-03
  -7  14   2      454.49      334.97      135.74 o   0.5322E-04
  -6  14   2     1160.70     1217.21       99.01 o   0.7428E-04
  -5  14   2       39.51        0.06       96.06 o   0.7333E-04
  -4  14   2      768.56      725.47       87.09 o   0.1114E-03
  -3  14   2       97.29       73.88      100.45 o   0.9895E-04
  -2  14   2     1545.92     1456.68      125.83 o   0.4644E-04
  -1  14   2      173.09      179.01       94.64 o   0.1106E-03
   0  14   2     1319.53     1326.67      102.36 o   0.6699E-04
   1  14   2      212.65      119.06       72.91 o   0.1860E-03
   2  14   2      809.25      845.34       90.47 o   0.1001E-03
   3  14   2      -16.14       30.92       82.55 o   0.2244E-04
   4  14   2      630.97      864.99       93.45 o   0.9701E-04
   5  14   2       86.96       42.86       88.96 o   0.1262E-03
 -17   1   3      413.55      394.35       95.23 o   0.1054E-03
 -16   1   3      644.22      554.87       97.45 o   0.9657E-04
 -15   1   3     1299.75     1324.43       86.17 o   0.8470E-04
 -14   1   3      109.08       78.71       62.75 o   0.2526E-03
 -13   1   3     1706.77     1782.36       81.47 o   0.6835E-04
 -12   1   3     2985.58     3102.40       70.89 o   0.3462E-04
 -11   1   3     3946.38     4178.96       57.91 o   0.2158E-04
 -10   1   3     6620.60     6750.88       55.79 o   0.8430E-05
  -9   1   3     1236.21     1171.48       27.23 o   0.2282E-03
  -8   1   3    10888.19    11225.44       60.18 o   0.3113E-05
  -7   1   3     1919.42     2184.19       29.43 o   0.8171E-04
  -6   1   3    10512.67     9322.57       53.51 o   0.4105E-05
  -5   1   3       52.63        7.76       12.53 o   0.6321E-02
  -4   1   3    10382.71    11740.39       63.84 o   0.3004E-05
  -3   1   3     2399.19     1784.90       27.62 o   0.9243E-04
  -2   1   3      619.77      453.38       19.81 o   0.9541E-03
  -1   1   3     1230.34     1126.22       19.43 o   0.2600E-03
   0   1   3      149.62      139.78       14.81 o   0.3695E-02
   1   1   3       74.61       67.98        9.53 o   0.9641E-02
   2   1   3    21407.38    22242.50       61.41 o   0.8068E-06
   3   1   3      249.22      268.66        9.30 o   0.3838E-02
   4   1   3      342.65      330.06       11.38 o   0.2386E-02
   5   1   3     3750.15     3752.14       31.18 o   0.2721E-04
   6   1   3     3064.02     3371.25       34.44 o   0.3531E-04
   7   1   3       88.43       92.75       19.80 o   0.2415E-02
   8   1   3      435.08      530.18       25.88 o   0.7621E-03
   9   1   3      704.02      682.69       32.92 o   0.4348E-03
  10   1   3     1866.07     1778.52       57.05 o   0.8597E-04
  11   1   3      198.70      192.43       60.76 o   0.2638E-03
  12   1   3      593.50      667.91       76.39 o   0.1452E-03
  13   1   3       21.61        7.55       70.55 o   0.7538E-04
  14   1   3      814.13      620.37       87.58 o   0.1126E-03
  15   1   3      115.53      151.32      116.47 o   0.7345E-04
 -17   2   3      317.97      358.47       95.74 o   0.1056E-03
 -16   2   3     2438.94     2397.95      106.04 o   0.3821E-04
 -15   2   3      708.48      861.08       72.83 o   0.1430E-03
 -14   2   3     2901.66     3127.77      100.78 o   0.2925E-04
 -13   2   3     7770.59     7621.80      139.34 o   0.5889E-05
 -12   2   3     4663.36     4402.29       64.51 o   0.1798E-04
 -11   2   3     3421.93     3500.16       50.57 o   0.2965E-04
 -10   2   3      614.13      622.06       28.63 o   0.5502E-03
  -9   2   3     4583.67     4538.91       45.39 o   0.1820E-04
  -8   2   3      990.18     1113.16       26.17 o   0.2768E-03
  -7   2   3    18693.79    18234.54       84.65 o   0.1145E-05
  -6   2   3     2488.65     2429.39       34.06 o   0.6080E-04
  -5   2   3     8089.66     8714.37       58.08 o   0.5268E-05
  -4   2   3     1139.94     1321.81       23.84 o   0.2103E-03
  -3   2   3    20277.33    19765.59      136.52 o   0.9710E-06
  -2   2   3    18118.91    17334.84      121.04 o   0.1245E-05
  -1   2   3    37090.16    37422.41      161.03 o   0.2770E-06
   0   2   3      178.29      164.79       15.34 o   0.3251E-02
   1   2   3    34103.20    32807.33      312.46 o   0.3409E-06
   2   2   3     1123.58     1087.82       16.29 o   0.2948E-03
   3   2   3     9031.51     8876.66       32.20 o   0.4886E-05
   4   2   3      312.69      230.61       10.64 o   0.3572E-02
   5   2   3    21894.98    21396.58       68.30 o   0.8345E-06
   6   2   3      269.75      233.36       17.17 o   0.2225E-02
   7   2   3     4928.76     4865.59       47.16 o   0.1575E-04
   8   2   3      356.66      359.03       23.26 o   0.1156E-02
   9   2   3     4491.96     4297.05       66.33 o   0.1888E-04
  10   2   3       55.80        9.32       35.23 o   0.8045E-03
  11   2   3     2439.15     2412.87       74.47 o   0.4836E-04
  12   2   3      864.90      866.66       78.47 o   0.1240E-03
  13   2   3     1161.16     1184.85       90.07 o   0.8585E-04
  14   2   3      386.54      523.09      135.82 o   0.5253E-04
  15   2   3      454.82      308.83      144.68 o   0.4703E-04
 -17   3   3     1472.07     1513.97      181.81 o   0.2576E-04
 -16   3   3     1106.28     1169.23       88.75 o   0.8874E-04
 -15   3   3     2789.59     2816.42      106.71 o   0.3159E-04
 -14   3   3     2264.22     2273.97       91.88 o   0.4629E-04
 -13   3   3     5053.92     4893.01       96.21 o   0.1395E-04
 -12   3   3     3736.15     3596.05       51.04 o   0.2718E-04
 -11   3   3     1756.65     1590.09       44.55 o   0.1114E-03
 -10   3   3     6319.50     6495.06       64.64 o   0.9096E-05
  -9   3   3     3239.28     3349.39       40.39 o   0.3376E-04
  -8   3   3     6936.42     7071.22       57.18 o   0.7697E-05
  -7   3   3     5424.61     5452.85       48.60 o   0.1278E-04
  -6   3   3    18475.62    19934.21       88.08 o   0.1023E-05
  -5   3   3     3670.84     3909.76       42.09 o   0.2521E-04
  -4   3   3    18258.82    18392.56      100.21 o   0.1150E-05
  -3   3   3     2034.10     1990.47       48.76 o   0.7988E-04
  -2   3   3    18865.03    18812.72       89.67 o   0.1085E-05
  -1   3   3      725.64      656.63       23.41 o   0.5888E-03
   0   3   3    63268.02    65389.68      690.39 o   0.8935E-07
   1   3   3      306.99      220.60       16.60 o   0.2275E-02
   2   3   3    22812.61    22632.04      107.96 o   0.7493E-06
   3   3   3     1314.86     1230.87       17.60 o   0.2295E-03
   4   3   3    14346.55    15295.05       65.11 o   0.1729E-05
   5   3   3      691.19      592.88       18.23 o   0.7465E-03
   6   3   3    15615.27    15834.79       68.88 o   0.1560E-05
   7   3   3     6749.06     6537.46       50.31 o   0.8723E-05
   8   3   3    10702.87    10527.53       68.33 o   0.3427E-05
   9   3   3     2384.83     2420.29       45.03 o   0.5948E-04
  10   3   3     3627.53     3825.62       68.94 o   0.2448E-04
  11   3   3      744.33      797.54       54.75 o   0.2193E-03
  12   3   3     2531.04     2572.97      106.35 o   0.3553E-04
  13   3   3     1323.04     1473.49      154.71 o   0.3435E-04
  14   3   3      350.45      435.76      145.17 o   0.4652E-04
  15   3   3      741.06      859.31      157.52 o   0.3769E-04
 -17   4   3      248.86      317.55      145.81 o   0.4655E-04
 -16   4   3      481.86      443.44      105.71 o   0.8543E-04
 -15   4   3      910.34      691.60       79.52 o   0.1280E-03
 -14   4   3     5145.48     4601.39      123.24 o   0.1358E-04
 -13   4   3     1591.91     1605.67       82.36 o   0.7484E-04
 -12   4   3     4882.43     5087.77       54.27 o   0.1472E-04
 -11   4   3     8043.76     8029.86       74.24 o   0.5886E-05
 -10   4   3     4964.76     4827.93       63.60 o   0.1552E-04
  -9   4   3     7859.16     8041.52       69.11 o   0.5913E-05
  -8   4   3     5258.68     5320.86       60.47 o   0.1313E-04
  -7   4   3    22726.10    22477.88      122.82 o   0.7595E-06
  -6   4   3     1798.33     2041.31       38.96 o   0.8844E-04
  -5   4   3    38835.70    38710.25      168.75 o   0.2579E-06
  -4   4   3     1986.98     2019.41       39.96 o   0.8468E-04
  -3   4   3     9502.57     9891.71       60.25 o   0.4013E-05
  -2   4   3      102.41      131.38       15.82 o   0.3446E-02
  -1   4   3    20346.87    20336.08       90.47 o   0.9386E-06
   0   4   3     2714.03     2585.27       32.08 o   0.5358E-04
   1   4   3    13920.56    14403.51       74.05 o   0.1905E-05
   2   4   3     1197.87     1243.35       25.08 o   0.2215E-03
   3   4   3    26144.01    26607.30      101.05 o   0.5534E-06
   4   4   3     2346.84     2137.58       43.07 o   0.6947E-04
   5   4   3     8263.62     8314.87       57.81 o   0.5566E-05
   6   4   3     3334.09     3404.24       40.77 o   0.3235E-04
   7   4   3    11391.27    11609.14       71.26 o   0.2894E-05
   8   4   3     2518.92     2442.80       36.61 o   0.5861E-04
   9   4   3     4443.66     4550.88       44.89 o   0.1832E-04
  10   4   3      945.67      962.01       35.46 o   0.2788E-03
  11   4   3     3519.80     3447.61      109.96 o   0.2336E-04
  12   4   3     1346.96     1315.35      151.00 o   0.3659E-04
  13   4   3      700.76      678.43      146.21 o   0.4428E-04
  14   4   3     1845.81     1862.97      182.75 o   0.2368E-04
 -17   5   3      179.41      101.91      148.41 o   0.4532E-04
 -16   5   3      143.61      171.02      140.92 o   0.5019E-04
 -15   5   3      520.71      433.31      106.84 o   0.8358E-04
 -14   5   3      998.49      880.63      105.19 o   0.7559E-04
 -13   5   3     4855.05     4379.70      150.97 o   0.1323E-04
 -12   5   3     1575.72     1731.24       53.65 o   0.9917E-04
 -11   5   3     1766.60     1882.00       52.22 o   0.8784E-04
 -10   5   3      340.11      320.60       33.31 o   0.7201E-03
  -9   5   3     2232.12     2298.79       47.32 o   0.6392E-04
  -8   5   3     4664.80     4790.43       67.14 o   0.1615E-04
  -7   5   3     8738.25     8548.11       70.25 o   0.5144E-05
  -6   5   3    17791.47    18162.58      108.96 o   0.1180E-05
  -5   5   3     3984.14     3983.04       52.57 o   0.2301E-04
  -4   5   3     5264.77     4974.01       91.89 o   0.1341E-04
  -3   5   3     2926.59     2640.55       41.14 o   0.4740E-04
  -2   5   3    13557.97    13703.89       77.98 o   0.2081E-05
  -1   5   3      663.58      701.70       21.74 o   0.6074E-03
   0   5   3    33042.91    31195.64       99.43 o   0.3821E-06
   1   5   3      500.46      549.88       19.46 o   0.9194E-03
   2   5   3     9362.17     9299.74       75.03 o   0.4400E-05
   3   5   3       23.52        0.41       24.82 o   0.1623E-02
   4   5   3     6920.83     6705.42       74.57 o   0.8126E-05
   5   5   3       27.03        3.33       26.20 o   0.1456E-02
   6   5   3     6275.89     6242.47       81.93 o   0.9298E-05
   7   5   3     2587.58     2593.25       56.84 o   0.4925E-04
   8   5   3     3770.37     3638.01       50.55 o   0.2697E-04
   9   5   3       82.14       52.26       24.58 o   0.1627E-02
  10   5   3     2070.21     2057.82       55.38 o   0.7137E-04
  11   5   3      358.94      233.71      130.34 o   0.5820E-04
  12   5   3     1700.06     1705.49      170.14 o   0.2749E-04
  13   5   3     1272.23     1395.34      168.72 o   0.3016E-04
 -16   6   3       75.81        3.61      134.37 o   0.5538E-04
 -15   6   3       46.50        1.09       98.34 o   0.9245E-04
 -14   6   3      245.60      205.13       93.33 o   0.1132E-03
 -13   6   3      211.14      228.10       77.90 o   0.1614E-03
 -12   6   3      131.20      121.80       78.97 o   0.1594E-03
 -11   6   3       43.07       32.17       33.02 o   0.9145E-03
 -10   6   3      711.50      700.59       38.14 o   0.3695E-03
  -9   6   3       10.51        2.90       31.31 o   0.4602E-03
  -8   6   3       13.82        4.07       25.00 o   0.1600E-02
  -7   6   3     1552.41     1768.30       34.67 o   0.1151E-03
  -6   6   3       29.60       20.48       19.54 o   0.2607E-02
  -5   6   3     3352.30     3414.20       46.19 o   0.3196E-04
  -4   6   3      429.65      444.71       32.82 o   0.6314E-03
  -3   6   3      482.14      368.03       24.68 o   0.9621E-03
  -2   6   3       45.83       46.89       18.03 o   0.3026E-02
  -1   6   3     4099.53     3989.74       44.82 o   0.2298E-04
   0   6   3     4037.15     3999.09       38.84 o   0.2339E-04
   1   6   3    15077.04    14699.93       81.92 o   0.1755E-05
   2   6   3      324.88      321.52       24.62 o   0.1143E-02
   3   6   3      172.32      152.22       24.20 o   0.1540E-02
   4   6   3       19.31        0.53       22.85 o   0.1915E-02
   5   6   3     1596.64     1646.85       45.93 o   0.1126E-03
   6   6   3     1103.30     1055.46       45.78 o   0.1973E-03
   7   6   3     1743.23     1642.37       58.90 o   0.9341E-04
   8   6   3     4131.58     4297.75       97.37 o   0.1804E-04
   9   6   3       82.37       41.06       53.94 o   0.3428E-03
  10   6   3      152.10      126.88       45.50 o   0.4723E-03
  11   6   3      143.34       75.22      124.44 o   0.6447E-04
  12   6   3      560.56      516.62      133.22 o   0.5413E-04
  13   6   3      115.33      163.46      120.70 o   0.6838E-04
 -15   7   3      298.26      255.27      127.86 o   0.6046E-04
 -14   7   3      238.01      284.72       90.49 o   0.1194E-03
 -13   7   3      237.98      234.44       67.45 o   0.2131E-03
 -12   7   3      146.54      117.15       40.04 o   0.6085E-03
 -11   7   3       44.62       33.09       44.78 o   0.4979E-03
 -10   7   3     1710.47     1663.54       51.44 o   0.1011E-03
  -9   7   3      396.63      392.36       37.32 o   0.5568E-03
  -8   7   3      636.94      571.36       43.37 o   0.3609E-03
  -7   7   3      195.51      221.32       33.81 o   0.7916E-03
  -6   7   3      749.05      671.99       32.30 o   0.4394E-03
  -5   7   3      440.48      461.17       28.28 o   0.7497E-03
  -4   7   3     1694.36     1600.92       50.59 o   0.1068E-03
  -3   7   3      675.15      602.11       30.17 o   0.5201E-03
  -2   7   3     3106.43     3174.34       42.24 o   0.3698E-04
  -1   7   3      243.72      277.26       21.34 o   0.1584E-02
   0   7   3     1760.13     1478.27       32.16 o   0.1342E-03
   1   7   3     8369.49     8292.60       54.52 o   0.5524E-05
   2   7   3      510.40      500.80       33.33 o   0.5699E-03
   3   7   3      363.18      429.24       31.99 o   0.6904E-03
   4   7   3     2922.54     2812.92       51.58 o   0.4283E-04
   5   7   3     1805.10     1767.11       45.13 o   0.9919E-04
   6   7   3      820.27      926.36       46.10 o   0.2383E-03
   7   7   3     4786.17     5066.81       84.07 o   0.1412E-04
   8   7   3     2262.17     2159.75       77.66 o   0.5481E-04
   9   7   3     1097.37     1126.40       68.27 o   0.1278E-03
  10   7   3      473.03      510.69       87.70 o   0.1201E-03
  11   7   3      166.60       75.77      137.21 o   0.5304E-04
  12   7   3     1064.75      984.55      154.19 o   0.3786E-04
 -15   8   3      340.91      236.58      136.54 o   0.5311E-04
 -14   8   3       -2.87       21.94      126.31 o   0.1296E-06
 -13   8   3       29.75       75.53       62.18 o   0.1001E-03
 -12   8   3      295.38      304.43       48.94 o   0.3804E-03
 -11   8   3      470.42      391.47       40.56 o   0.4781E-03
 -10   8   3     3573.31     3505.18       65.20 o   0.2767E-04
  -9   8   3     1867.56     1850.30       46.57 o   0.9160E-04
  -8   8   3     1733.25     1851.81       51.30 o   0.9155E-04
  -7   8   3       31.17        7.99       33.30 o   0.9012E-03
  -6   8   3      754.42      804.84       39.03 o   0.3160E-03
  -5   8   3     1623.89     1603.28       44.01 o   0.1186E-03
  -4   8   3     2484.96     2542.25       44.52 o   0.5550E-04
  -3   8   3    11502.71    11356.64       88.37 o   0.2910E-05
  -2   8   3      522.81      525.43       33.89 o   0.5347E-03
  -1   8   3     1140.77     1172.35       36.44 o   0.2102E-03
   0   8   3     1027.77     1057.70       28.37 o   0.2766E-03
   1   8   3      279.15      275.30       22.92 o   0.1389E-02
   2   8   3       23.57        8.75       22.67 o   0.1944E-02
   3   8   3     8706.49     8443.89       96.23 o   0.5078E-05
   4   8   3      638.47      647.61       38.63 o   0.3935E-03
   5   8   3     3395.13     3393.78       65.20 o   0.2986E-04
   6   8   3      107.52      123.12       41.75 o   0.5628E-03
   7   8   3     2236.88     2172.55       67.27 o   0.5901E-04
   8   8   3       66.99       26.66       55.63 o   0.3227E-03
   9   8   3     2379.64     2296.05      126.04 o   0.3371E-04
  10   8   3     2402.44     2436.15      127.67 o   0.3187E-04
  11   8   3      459.65      417.38      145.65 o   0.4611E-04
 -14   9   3      464.63      462.42      146.87 o   0.4519E-04
 -13   9   3       67.51       70.85      122.86 o   0.6620E-04
 -12   9   3      629.41      577.58       55.43 o   0.2522E-03
 -11   9   3     2479.98     2266.25       72.05 o   0.5230E-04
 -10   9   3     3752.00     3572.85       80.02 o   0.2482E-04
  -9   9   3     3288.45     3117.56       64.96 o   0.3316E-04
  -8   9   3     4597.69     4726.51       78.98 o   0.1600E-04
  -7   9   3     1323.90     1314.86       44.38 o   0.1552E-03
  -6   9   3     1187.65     1137.81       43.80 o   0.1883E-03
  -5   9   3     2196.60     2250.70       64.31 o   0.5942E-04
  -4   9   3     8264.78     8136.32       82.79 o   0.5596E-05
  -3   9   3      336.31      363.94       31.88 o   0.7453E-03
  -2   9   3    13065.85    13237.22       98.65 o   0.2198E-05
  -1   9   3     1026.01     1073.36       39.18 o   0.2272E-03
   0   9   3      455.07      402.83       30.42 o   0.7266E-03
   1   9   3     2260.24     2147.11       44.73 o   0.7032E-04
   2   9   3     6544.83     6250.39       66.76 o   0.9288E-05
   3   9   3      143.64      149.64       40.62 o   0.5864E-03
   4   9   3     8815.05     8713.62       93.52 o   0.4866E-05
   5   9   3      683.13      580.85       53.11 o   0.2647E-03
   6   9   3     3780.28     3716.69       85.47 o   0.2328E-04
   7   9   3      736.68      651.90       55.78 o   0.2335E-03
   8   9   3     2979.39     3113.22      129.70 o   0.2432E-04
   9   9   3      586.46      460.16      101.43 o   0.9147E-04
  10   9   3     2675.69     2520.45      132.51 o   0.2895E-04
 -13  10   3      279.36      210.77      138.11 o   0.5205E-04
 -12  10   3      862.78      863.88       78.73 o   0.1237E-03
 -11  10   3     1658.30     1763.30       68.16 o   0.8091E-04
 -10  10   3     4003.41     4016.51       87.88 o   0.2031E-04
  -9  10   3     6903.09     6735.30      120.96 o   0.7537E-05
  -8  10   3     1112.47     1057.86       55.02 o   0.1665E-03
  -7  10   3     1946.68     2046.63       61.86 o   0.7068E-04
  -6  10   3      989.38      931.94       51.35 o   0.2030E-03
  -5  10   3     4488.77     4768.24       86.40 o   0.1563E-04
  -4  10   3      966.99      869.12       46.29 o   0.2343E-03
  -3  10   3    18884.09    18714.49      113.65 o   0.1096E-05
  -2  10   3       61.79       33.16       27.04 o   0.1360E-02
  -1  10   3     7748.14     7607.71       83.63 o   0.6353E-05
   0  10   3      224.26      275.20       33.57 o   0.7705E-03
   1  10   3     8340.60     8039.19       83.36 o   0.5645E-05
   2  10   3       63.27       50.96       30.50 o   0.1066E-02
   3  10   3     8139.03     8300.10      119.38 o   0.5343E-05
   4  10   3     3977.19     3853.71       79.57 o   0.2194E-04
   5  10   3     6041.69     5959.20      105.26 o   0.9654E-05
   6  10   3      206.38      155.46       52.87 o   0.3479E-03
   7  10   3     2063.36     2091.63      117.35 o   0.4032E-04
   8  10   3      106.32      100.15       84.45 o   0.1397E-03
   9  10   3     1695.82     1875.30      127.33 o   0.4054E-04
 -11  11   3     2036.03     2018.82       76.80 o   0.6065E-04
 -10  11   3     3366.91     3441.52       87.08 o   0.2685E-04
  -9  11   3     2127.33     2122.19       84.23 o   0.5396E-04
  -8  11   3     3407.87     3479.83       95.97 o   0.2501E-04
  -7  11   3       58.10        5.23       55.07 o   0.3296E-03
  -6  11   3      441.63      452.03       48.76 o   0.3458E-03
  -5  11   3       52.82        4.66       49.68 o   0.4049E-03
  -4  11   3     6129.59     6057.92       88.73 o   0.9760E-05
  -3  11   3      173.39      187.02       35.87 o   0.7295E-03
  -2  11   3     8235.57     7925.76       81.85 o   0.5792E-05
  -1  11   3       10.96        4.86       35.85 o   0.2906E-03
   0  11   3      664.24      686.19       57.01 o   0.2262E-03
   1  11   3       28.34       23.43       38.85 o   0.6619E-03
   2  11   3     2276.53     2204.16       76.15 o   0.5380E-04
   3  11   3     1765.08     1998.55       75.06 o   0.6647E-04
   4  11   3     5657.61     5569.40      104.75 o   0.1097E-04
   5  11   3     1158.72     1150.61       65.85 o   0.1287E-03
   6  11   3      363.13      342.21       72.15 o   0.1812E-03
   7  11   3       58.86       41.74       87.65 o   0.1301E-03
   8  11   3      420.32      322.10       99.72 o   0.9742E-04
 -11  12   3      510.36      488.84       92.07 o   0.1100E-03
 -10  12   3      570.94      499.28       62.94 o   0.2150E-03
  -9  12   3     1538.35     1635.46       82.85 o   0.7395E-04
  -8  12   3      103.89       99.19       61.66 o   0.2612E-03
  -7  12   3       20.15        8.03       59.00 o   0.1340E-03
  -6  12   3      109.06      158.53       59.47 o   0.2787E-03
  -5  12   3      644.14      546.99       56.94 o   0.2440E-03
  -4  12   3       88.98       41.63       43.37 o   0.5293E-03
  -3  12   3     5037.94     5253.52       86.08 o   0.1308E-04
  -2  12   3      712.82      711.67       47.76 o   0.2801E-03
  -1  12   3      979.67      930.07       55.42 o   0.1866E-03
   0  12   3       24.58        0.37       51.26 o   0.3502E-03
   1  12   3      103.50       96.37       54.07 o   0.3392E-03
   2  12   3      723.18      590.89       65.97 o   0.1853E-03
   3  12   3     2369.06     2467.23       88.22 o   0.4325E-04
   4  12   3     4391.33     4306.15      119.86 o   0.1606E-04
   5  12   3      198.59      145.42       74.77 o   0.1768E-03
   6  12   3     1560.22     1398.14       97.60 o   0.6675E-04
   7  12   3       26.11       26.89       97.91 o   0.2968E-04
 -10  13   3      260.40      226.65       82.35 o   0.1443E-03
  -9  13   3       88.53       81.83       77.66 o   0.1653E-03
  -8  13   3       84.58       75.30       64.39 o   0.2404E-03
  -7  13   3      251.01      228.59       69.20 o   0.2026E-03
  -6  13   3      215.42      207.97       68.50 o   0.2081E-03
  -5  13   3       75.53       75.03       67.94 o   0.2160E-03
  -4  13   3     1238.58     1160.00       88.19 o   0.8785E-04
  -3  13   3      409.85      416.46       58.34 o   0.2604E-03
  -2  13   3     1178.21     1234.79       67.61 o   0.1202E-03
  -1  13   3      498.62      503.12       58.05 o   0.2485E-03
   0  13   3      112.36       71.21       59.77 o   0.2785E-03
   1  13   3       59.23       62.14       57.99 o   0.2965E-03
   2  13   3      103.05      104.88       63.07 o   0.2497E-03
   3  13   3     2588.32     2345.80      104.32 o   0.3838E-04
   4  13   3      783.62      639.39       79.19 o   0.1337E-03
   5  13   3     1421.32     1583.90       97.27 o   0.6475E-04
   6  13   3      -38.39        4.14       97.13 o   0.6626E-04
  -7  14   3      237.82      266.70       96.45 o   0.1056E-03
  -6  14   3      635.60      618.37      103.06 o   0.8611E-04
  -5  14   3      224.18      232.71      115.69 o   0.7395E-04
  -3  14   3      432.87      301.47      156.10 o   0.4053E-04
  -2  14   3      247.03      310.66      157.08 o   0.4018E-04
  -1  14   3      125.76      109.78       90.56 o   0.1214E-03
   0  14   3       47.69       86.22       67.61 o   0.2181E-03
   1  14   3      847.82     1056.31       89.20 o   0.9557E-04
   2  14   3      295.98      347.15       84.78 o   0.1339E-03
   3  14   3      -16.21        0.06       82.97 o   0.2217E-04
   4  14   3      837.84      761.88       99.25 o   0.8741E-04
 -18   0   4      459.55      363.57      150.57 o   0.4334E-04
 -17   0   4      334.33      351.62      136.48 o   0.5281E-04
 -16   0   4     2194.62     2079.25      173.12 o   0.2408E-04
 -15   0   4      150.81      192.66       77.98 o   0.1622E-03
 -14   0   4     3422.88     3351.64      132.40 o   0.2149E-04
 -13   0   4     1172.39     1331.16       93.01 o   0.7748E-04
 -12   0   4       44.00       36.88       42.06 o   0.5640E-03
 -11   0   4    11065.89    11478.93      131.75 o   0.2887E-05
 -10   0   4    10050.49    10257.16       85.07 o   0.3670E-05
  -9   0   4      262.21      231.57       28.88 o   0.1016E-02
  -8   0   4    10097.44    10261.35       82.22 o   0.3664E-05
  -7   0   4     7258.71     7528.66       74.01 o   0.6759E-05
  -6   0   4     8712.22     9613.12       91.71 o   0.4308E-05
  -5   0   4     7222.62     5697.32       78.23 o   0.9615E-05
  -4   0   4    11781.58    10884.66      110.69 o   0.3019E-05
  -3   0   4    68758.88    74238.54      250.77 o   0.7384E-07
  -2   0   4    41059.21    43047.25      178.88 o   0.2155E-06
  -1   0   4    56002.37    56115.70      307.63 o   0.1222E-06
   0   0   4     5322.38     5616.42       65.62 o   0.1208E-04
   1   0   4     6298.26     6145.56       58.19 o   0.9872E-05
   2   0   4     2783.92     2711.82       35.46 o   0.4930E-04
   3   0   4    18114.09    19095.81       86.74 o   0.1098E-05
   4   0   4     8470.37     8770.91       53.10 o   0.5134E-05
   5   0   4    28881.29    29544.98      115.83 o   0.4505E-06
   6   0   4     2927.24     3005.58       60.64 o   0.3768E-04
   7   0   4    13764.07    13440.78      156.36 o   0.2024E-05
   8   0   4     6251.23     5955.15       83.51 o   0.9934E-05
   9   0   4     5625.59     5889.25       97.71 o   0.1040E-04
  10   0   4       77.03       96.59       76.73 o   0.1693E-03
  11   0   4    16714.01    18018.16      308.33 o   0.1125E-05
  12   0   4       12.72        8.32       93.59 o   0.8441E-05
  13   0   4     2701.50     2700.81      163.28 o   0.2206E-04
  14   0   4        5.85       10.08      104.48 o   0.1150E-05
 -18   1   4      628.52      788.14      138.89 o   0.4837E-04
 -17   1   4       86.73      144.95       93.22 o   0.1145E-03
 -16   1   4       26.50       49.60       63.59 o   0.1324E-03
 -15   1   4     1348.36     1352.92      104.11 o   0.6447E-04
 -14   1   4      179.36       97.68       63.99 o   0.2419E-03
 -13   1   4     1644.66     1725.96       58.35 o   0.9251E-04
 -12   1   4      671.84      597.49       45.74 o   0.3249E-03
 -11   1   4      205.55      163.67       28.88 o   0.1095E-02
 -10   1   4      252.89      233.87       21.07 o   0.1695E-02
  -9   1   4    10013.71    10158.30       63.35 o   0.3758E-05
  -8   1   4      114.39       70.22       19.62 o   0.2476E-02
  -7   1   4    23842.23    23584.16       92.67 o   0.6920E-06
  -6   1   4     1111.52     1234.97       23.39 o   0.2393E-03
  -5   1   4      579.50      555.25       19.41 o   0.8464E-03
  -4   1   4      160.06      236.70       15.83 o   0.2708E-02
  -3   1   4    18527.30    18955.50       83.28 o   0.1090E-05
  -2   1   4     2977.76     2769.75       32.27 o   0.4645E-04
  -1   1   4    55696.83    56175.16      329.53 o   0.1226E-06
   0   1   4     7571.76     7975.35       50.60 o   0.6238E-05
   1   1   4      305.64      278.90       12.56 o   0.2705E-02
   2   1   4     3826.56     4002.39       30.63 o   0.2447E-04
   3   1   4     6203.84     6268.71       40.16 o   0.9793E-05
   4   1   4    17893.31    17754.13       55.22 o   0.1228E-05
   5   1   4     7784.50     7392.62       42.01 o   0.6823E-05
   6   1   4    26978.83    27694.02       87.83 o   0.5152E-06
   7   1   4      382.47      391.85       25.20 o   0.9782E-03
   8   1   4     2988.74     2982.34       46.48 o   0.4002E-04
   9   1   4       64.82       64.31       27.47 o   0.1307E-02
  10   1   4     6162.25     5992.56       91.53 o   0.9805E-05
  11   1   4      406.12      471.85       66.77 o   0.2007E-03
  12   1   4     9898.63     9891.97      182.58 o   0.3518E-05
  13   1   4      524.54      459.47       78.93 o   0.1466E-03
  14   1   4     1004.51     1131.24      137.04 o   0.4585E-04
  15   1   4       25.60        3.82      120.74 o   0.1234E-04
 -17   2   4       87.67       39.94       72.66 o   0.1891E-03
 -16   2   4       65.32       57.11       69.95 o   0.2040E-03
 -15   2   4     2388.99     2272.92      101.44 o   0.4185E-04
 -14   2   4      338.78      368.18       68.60 o   0.1983E-03
 -13   2   4      442.33      537.28       39.98 o   0.4412E-03
 -12   2   4       84.18       83.88       30.22 o   0.1075E-02
 -11   2   4     1043.80     1067.76       36.81 o   0.2370E-03
 -10   2   4     1807.56     1878.14       38.00 o   0.9693E-04
  -9   2   4       85.13       53.34       20.20 o   0.2388E-02
  -8   2   4    22731.01    22791.31      111.18 o   0.7448E-06
  -7   2   4       41.37       45.34       19.76 o   0.2527E-02
  -6   2   4      301.22      323.47       17.89 o   0.1718E-02
  -5   2   4     1087.73     1505.63       24.03 o   0.1843E-03
  -4   2   4      732.57      997.38       21.87 o   0.3787E-03
  -3   2   4     1570.52     1273.71       26.10 o   0.1840E-03
  -2   2   4    22152.81    21384.70       80.24 o   0.8312E-06
  -1   2   4    21557.52    21562.28       82.83 o   0.8328E-06
   0   2   4     9155.38     9145.86       67.58 o   0.4562E-05
   1   2   4     1289.23     1345.82       27.70 o   0.1899E-03
   2   2   4      206.59      212.15       14.38 o   0.3129E-02
   3   2   4     5218.51     5021.62       29.93 o   0.1487E-04
   4   2   4      863.48      865.36       14.98 o   0.4647E-03
   5   2   4    26263.47    26349.13       78.34 o   0.5615E-06
   6   2   4      535.61      563.77       17.39 o   0.9206E-03
   7   2   4      381.60      360.45       19.75 o   0.1355E-02
   8   2   4       40.76       22.82       21.39 o   0.2176E-02
   9   2   4       60.93       13.42       30.99 o   0.1039E-02
  10   2   4      408.82      383.24       39.38 o   0.5136E-03
  11   2   4     2705.20     2863.38      102.90 o   0.3252E-04
  12   2   4      445.97      466.64       75.29 o   0.1609E-03
  13   2   4     1797.64     1738.16      103.59 o   0.5355E-04
  14   2   4      107.93       39.73      114.16 o   0.7667E-04
  15   2   4      -40.24        0.63      121.06 o   0.3015E-04
 -17   3   4       39.02       19.77       97.27 o   0.6803E-04
 -16   3   4      793.32      711.09       81.59 o   0.1242E-03
 -15   3   4     1348.27     1665.55       88.76 o   0.7084E-04
 -14   3   4      156.48      232.02       60.17 o   0.2680E-03
 -13   3   4      848.35      758.58       42.53 o   0.2947E-03
 -12   3   4     3037.85     3312.72       53.28 o   0.3374E-04
 -11   3   4       58.67       22.02       30.05 o   0.1104E-02
 -10   3   4     1670.97     1544.53       42.94 o   0.1214E-03
  -9   3   4     4549.57     4447.61       48.87 o   0.1872E-04
  -8   3   4      185.78      161.91       21.87 o   0.1820E-02
  -7   3   4      923.88      978.25       32.83 o   0.2897E-03
  -6   3   4      895.10      897.59       32.92 o   0.3177E-03
  -5   3   4      996.57      956.16       29.52 o   0.3076E-03
  -4   3   4      298.93      244.04       21.77 o   0.1550E-02
  -3   3   4     7119.07     6515.68       64.76 o   0.8414E-05
  -2   3   4      850.89      966.08       22.84 o   0.3604E-03
  -1   3   4     5263.26     5206.55       44.27 o   0.1384E-04
   0   3   4     1776.41     1685.46       28.96 o   0.1197E-03
   1   3   4       64.56       34.10       12.46 o   0.6240E-02
   2   3   4     1441.96     1581.98       24.20 o   0.1499E-03
   3   3   4     1368.03     1362.42       18.54 o   0.1928E-03
   4   3   4     5197.49     5592.80       31.37 o   0.1285E-04
   5   3   4      907.02     1084.22       19.87 o   0.3232E-03
   6   3   4      765.27      751.98       20.45 o   0.5330E-03
   7   3   4      109.68       97.71       20.57 o   0.2224E-02
   8   3   4      110.84      106.55       22.30 o   0.1897E-02
   9   3   4       36.48       37.65       26.86 o   0.1379E-02
  10   3   4      191.00      234.79       34.59 o   0.7550E-03
  11   3   4       55.23       34.84       62.78 o   0.2534E-03
  12   3   4      712.35      675.84       80.61 o   0.1298E-03
  13   3   4      -13.79       11.40      109.83 o   0.5228E-05
  14   3   4      -49.04        0.02      120.66 o   0.4539E-04
 -17   4   4      182.63      109.55      154.92 o   0.4159E-04
 -16   4   4       -5.88        4.61       53.04 o   0.1744E-04
 -15   4   4     1262.42     1131.64       88.01 o   0.8849E-04
 -14   4   4       98.71       73.39       62.33 o   0.2563E-03
 -13   4   4      368.72      383.02       53.50 o   0.3099E-03
 -12   4   4      310.46      309.06       36.83 o   0.6256E-03
 -11   4   4       94.85      110.39       33.74 o   0.8567E-03
 -10   4   4      434.36      432.67       36.66 o   0.5458E-03
  -9   4   4     1177.74     1231.78       41.80 o   0.1821E-03
  -8   4   4      618.10      625.37       31.83 o   0.4962E-03
  -7   4   4     1545.25     1506.39       40.02 o   0.1329E-03
  -6   4   4      389.85      443.13       23.75 o   0.9742E-03
  -5   4   4     2534.75     2609.29       34.90 o   0.5423E-04
  -4   4   4     3492.39     3519.92       52.19 o   0.2883E-04
  -3   4   4      162.86      215.31       19.03 o   0.2187E-02
  -2   4   4     2244.92     2044.46       34.11 o   0.7784E-04
  -1   4   4      895.01      869.07       24.93 o   0.3760E-03
   0   4   4      609.32      549.99       21.08 o   0.7672E-03
   1   4   4     9958.34    10259.30       59.38 o   0.3759E-05
   2   4   4     1900.68     2083.04       27.35 o   0.8991E-04
   3   4   4     4567.40     4436.17       43.24 o   0.1870E-04
   4   4   4     2121.03     2006.56       34.34 o   0.8401E-04
   5   4   4       21.92        0.77       13.82 o   0.5232E-02
   6   4   4      305.30      268.49       19.11 o   0.1775E-02
   7   4   4     1843.01     1868.96       36.31 o   0.9845E-04
   8   4   4       37.17       29.73       20.88 o   0.2280E-02
   9   4   4     3689.95     3670.80       47.76 o   0.2692E-04
  10   4   4       19.58        0.46       35.40 o   0.7981E-03
  11   4   4       65.17       13.67      113.07 o   0.7820E-04
  12   4   4      196.84      196.65      127.21 o   0.6142E-04
  13   4   4      231.23      217.84      132.25 o   0.5676E-04
  14   4   4      343.83      368.57      133.77 o   0.5486E-04
 -17   5   4      679.76      627.20      159.92 o   0.3753E-04
 -16   5   4      831.03      633.29      161.04 o   0.3679E-04
 -15   5   4       50.18       56.70       86.91 o   0.1323E-03
 -14   5   4     1356.63     1253.10      115.74 o   0.5670E-04
 -13   5   4     1966.44     1956.95      110.80 o   0.4532E-04
 -12   5   4       43.78       25.59       42.30 o   0.5581E-03
 -11   5   4     3799.51     3891.06       80.07 o   0.2227E-04
 -10   5   4     2421.71     2372.60       57.30 o   0.5625E-04
  -9   5   4       47.24        9.68       32.25 o   0.9606E-03
  -8   5   4     2270.06     2389.46       43.35 o   0.6159E-04
  -7   5   4     1430.55     1437.69       31.19 o   0.1580E-03
  -6   5   4     2086.34     2211.03       36.11 o   0.7571E-04
  -5   5   4    19343.67    19948.32      128.19 o   0.9866E-06
  -4   5   4    10421.22    10075.88      103.53 o   0.3608E-05
  -3   5   4     4560.52     4364.62       51.25 o   0.1888E-04
  -2   5   4     3057.60     3241.56       45.24 o   0.3572E-04
  -1   5   4      942.57      798.16       25.71 o   0.4015E-03
   0   5   4     8370.49     8306.00       62.66 o   0.5503E-05
   1   5   4     4327.04     4705.34       42.17 o   0.1802E-04
   2   5   4    15467.29    15543.75       92.70 o   0.1599E-05
   3   5   4     1605.51     1613.20       31.98 o   0.1307E-03
   4   5   4     4454.52     4645.66       62.12 o   0.1734E-04
   5   5   4       94.17      116.63       26.98 o   0.1319E-02
   6   5   4     1362.09     1250.62       40.93 o   0.1686E-03
   7   5   4       45.07       47.88       20.05 o   0.2455E-02
   8   5   4    12108.33    12435.10       95.04 o   0.2515E-05
   9   5   4       51.53       14.33       39.17 o   0.6510E-03
  10   5   4     4079.65     4022.10      101.51 o   0.1910E-04
  11   5   4       47.01       39.87      111.94 o   0.5628E-04
  12   5   4      535.27      468.92      128.08 o   0.5875E-04
  13   5   4       -7.90       86.67      117.00 o   0.1331E-05
 -17   6   4       -1.08       16.81      141.06 o   0.1174E-07
 -16   6   4      260.08      254.88      129.46 o   0.5908E-04
 -15   6   4      155.54      235.44       91.02 o   0.1191E-03
 -14   6   4      449.90      458.51      101.89 o   0.9161E-04
 -13   6   4      100.54       40.27       56.56 o   0.3117E-03
 -12   6   4     3505.88     3446.90      101.65 o   0.2430E-04
 -11   6   4      254.32      290.69       35.98 o   0.6686E-03
 -10   6   4     1715.30     1736.43       47.64 o   0.1013E-03
  -9   6   4      531.21      588.15       35.11 o   0.4832E-03
  -8   6   4     3048.56     3144.05       57.45 o   0.3534E-04
  -7   6   4      887.04      862.14       27.93 o   0.3707E-03
  -6   6   4     9787.73     9888.40       71.96 o   0.3946E-05
  -5   6   4     3961.21     4269.89       63.16 o   0.2061E-04
  -4   6   4    12119.09    12681.48      142.11 o   0.2386E-05
  -3   6   4     2791.79     2710.45       44.25 o   0.4686E-04
  -2   6   4     3036.33     2734.77       43.35 o   0.4388E-04
  -1   6   4    10285.59    10579.47       72.36 o   0.3518E-05
   0   6   4    14333.14    14154.79       73.72 o   0.1923E-05
   1   6   4    18240.23    17633.17       97.79 o   0.1206E-05
   2   6   4     9684.25     9573.67       79.93 o   0.4099E-05
   3   6   4    12583.95    12852.93       86.87 o   0.2355E-05
   4   6   4     1893.62     2009.64       45.09 o   0.8323E-04
   5   6   4     9045.61     9006.60       86.83 o   0.4651E-05
   6   6   4     1479.12     1405.72       54.31 o   0.1230E-03
   7   6   4    15103.92    15295.46      116.68 o   0.1639E-05
   8   6   4       36.59        6.26       35.28 o   0.8031E-03
   9   6   4    10874.43    10424.81      123.82 o   0.3327E-05
  10   6   4       71.82      109.88       60.27 o   0.2735E-03
  11   6   4      738.38      789.30      148.66 o   0.4232E-04
  12   6   4      117.47      172.55      142.07 o   0.4940E-04
 -16   7   4       -3.06       14.05      139.39 o   0.9902E-07
 -15   7   4      448.47      428.03      148.36 o   0.4445E-04
 -14   7   4       38.17        1.01       93.86 o   0.7512E-04
 -13   7   4     1358.95     1285.89       82.66 o   0.8911E-04
 -12   7   4      213.25      210.97       48.01 o   0.4131E-03
 -11   7   4     7016.84     7115.95      119.64 o   0.7010E-05
 -10   7   4       80.36       40.36       38.25 o   0.6799E-03
  -9   7   4     3258.87     3286.68       63.85 o   0.3134E-04
  -8   7   4     2122.19     2124.06       53.32 o   0.7016E-04
  -7   7   4     2025.57     2102.92       57.09 o   0.7079E-04
  -6   7   4     2639.64     2573.44       46.41 o   0.5069E-04
  -5   7   4    12248.71    12425.73       99.53 o   0.2470E-05
  -4   7   4     2260.02     2260.60       49.64 o   0.6512E-04
  -3   7   4     6967.59     7179.64       90.43 o   0.7311E-05
  -2   7   4     4007.59     3802.66       49.07 o   0.2432E-04
  -1   7   4     2182.83     2192.35       34.76 o   0.7403E-04
   0   7   4     9517.07     9482.15       65.80 o   0.4252E-05
   1   7   4     7860.02     8021.71       59.19 o   0.6014E-05
   2   7   4    19315.29    19477.99      108.04 o   0.1024E-05
   3   7   4     3293.83     3250.93       64.12 o   0.3199E-04
   4   7   4     9285.65     9258.16       92.25 o   0.4356E-05
   5   7   4       84.19       69.22       35.49 o   0.7855E-03
   6   7   4     3956.69     3890.06       77.80 o   0.2220E-04
   7   7   4      109.05       49.77       40.15 o   0.6155E-03
   8   7   4     6662.38     6490.69      118.76 o   0.8040E-05
   9   7   4      164.88      129.33       58.32 o   0.2897E-03
  10   7   4     2422.22     2508.22      127.18 o   0.3133E-04
  11   7   4       21.27       84.17      131.11 o   0.6122E-05
 -15   8   4      100.52      126.00      141.53 o   0.4984E-04
 -14   8   4      578.95      656.44      138.94 o   0.4923E-04
 -13   8   4      576.93      453.41       62.32 o   0.2219E-03
 -12   8   4     2888.32     3093.59      104.17 o   0.2904E-04
 -11   8   4       38.57       24.47       48.99 o   0.4164E-03
 -10   8   4     1931.18     1928.22       68.12 o   0.7047E-04
  -9   8   4      146.97      168.31       39.20 o   0.6234E-03
  -8   8   4      700.72      665.12       42.84 o   0.3339E-03
  -7   8   4      129.96      131.68       40.62 o   0.5901E-03
  -6   8   4    10009.31     9663.84      171.51 o   0.3633E-05
  -5   8   4      346.15      284.39       32.95 o   0.7573E-03
  -4   8   4     4802.45     4675.97       61.11 o   0.1650E-04
  -3   8   4      522.39      591.41       32.29 o   0.5348E-03
  -2   8   4     3037.94     3119.09       50.09 o   0.3716E-04
  -1   8   4       49.91       26.03       26.30 o   0.1439E-02
   0   8   4     2135.64     2060.88       41.36 o   0.7736E-04
   1   8   4     5927.01     6059.89       53.34 o   0.1049E-04
   2   8   4     2355.09     2451.12       66.83 o   0.5149E-04
   3   8   4     3043.55     3015.38       62.41 o   0.3659E-04
   4   8   4     1288.87     1215.85       49.36 o   0.1573E-03
   5   8   4       47.17       61.83       36.99 o   0.7264E-03
   6   8   4       39.20       46.67       40.91 o   0.5957E-03
   7   8   4     4046.52     4139.48      103.50 o   0.1861E-04
   8   8   4      350.92      282.14       79.72 o   0.1518E-03
   9   8   4     2304.47     2473.12      123.80 o   0.3291E-04
  10   8   4       57.95       58.57       95.55 o   0.1094E-03
 -14   9   4      -43.83        0.17      127.69 o   0.2891E-04
 -13   9   4       92.69      188.53       70.92 o   0.1963E-03
 -12   9   4      526.38      622.41       56.21 o   0.2462E-03
 -11   9   4      867.05      728.95       58.69 o   0.2011E-03
 -10   9   4     1072.57     1025.84       50.85 o   0.1864E-03
  -9   9   4      551.01      565.37       45.02 o   0.3535E-03
  -8   9   4      601.31      629.31       46.76 o   0.3167E-03
  -7   9   4     1157.64     1135.37       46.09 o   0.1812E-03
  -6   9   4      617.68      639.27       46.79 o   0.3088E-03
  -5   9   4     6258.27     6246.30       84.14 o   0.9422E-05
  -4   9   4      548.69      512.94       32.89 o   0.5662E-03
  -3   9   4     2233.49     2324.54       44.49 o   0.6376E-04
  -2   9   4       31.17       28.10       33.82 o   0.8728E-03
  -1   9   4     1204.65     1194.18       37.04 o   0.1989E-03
   0   9   4       18.53        0.15       30.67 o   0.1063E-02
   1   9   4     5448.73     5453.15       65.54 o   0.1245E-04
   2   9   4       71.40       39.04       43.18 o   0.5347E-03
   3   9   4     5225.64     5191.31       96.09 o   0.1264E-04
   4   9   4       57.61       40.04       38.29 o   0.6799E-03
   5   9   4     1397.39     1467.23       54.91 o   0.1208E-03
   6   9   4     1561.16     1526.03       66.14 o   0.9516E-04
   7   9   4     2652.30     2551.80       96.51 o   0.3764E-04
   8   9   4     2240.39     2306.96      116.18 o   0.3731E-04
   9   9   4      302.61      310.03       99.17 o   0.9928E-04
  10   9   4     1938.31     1945.22      133.02 o   0.3654E-04
 -13  10   4      292.27      249.01      135.53 o   0.5391E-04
 -12  10   4      216.41      233.63       53.57 o   0.3334E-03
 -11  10   4     1343.58     1275.39       66.00 o   0.1158E-03
 -10  10   4       34.04        4.41       50.10 o   0.3983E-03
  -9  10   4      699.93      714.58       47.26 o   0.2829E-03
  -8  10   4       43.28       60.39       44.57 o   0.5016E-03
  -7  10   4       64.91       56.11       41.48 o   0.5782E-03
  -6  10   4       79.01       39.64       47.18 o   0.4478E-03
  -5  10   4       10.65        0.00       42.67 o   0.1369E-03
  -4  10   4      465.60      436.62       38.73 o   0.4957E-03
  -3  10   4     1481.19     1387.61       47.18 o   0.1349E-03
  -2  10   4      121.13      131.34       34.44 o   0.8150E-03
  -1  10   4      360.13      405.21       40.12 o   0.5014E-03
   0  10   4       98.48       71.69       33.19 o   0.8944E-03
   1  10   4       77.06      108.49       29.99 o   0.1083E-02
   2  10   4      811.67      802.29       60.25 o   0.1892E-03
   3  10   4      383.94      407.31       56.35 o   0.2792E-03
   4  10   4     1199.96     1213.58       56.98 o   0.1426E-03
   5  10   4      915.90      906.67       58.96 o   0.1785E-03
   6  10   4      856.38      843.56       76.60 o   0.1299E-03
   7  10   4      141.60      148.19       67.91 o   0.2143E-03
   8  10   4      408.50      594.78       94.42 o   0.1036E-03
   9  10   4       31.45        5.42       96.06 o   0.4645E-04
 -12  11   4      449.52      349.39       93.56 o   0.1096E-03
 -11  11   4       85.47      124.36       54.72 o   0.3303E-03
 -10  11   4      524.70      612.65       60.12 o   0.2222E-03
  -9  11   4       43.48       55.04       52.93 o   0.3561E-03
  -8  11   4     1212.26     1173.47       71.39 o   0.1149E-03
  -7  11   4       26.81        9.66       43.79 o   0.5214E-03
  -6  11   4     1655.85     1786.15       67.47 o   0.8122E-04
  -5  11   4       11.76        3.29       39.72 o   0.2223E-03
  -4  11   4     2080.97     2290.69       61.29 o   0.6067E-04
  -3  11   4        9.65        4.48       39.34 o   0.1554E-03
  -2  11   4     3971.27     3988.82       77.32 o   0.2152E-04
  -1  11   4       82.29       93.23       48.05 o   0.4294E-03
   0  11   4     2632.85     2780.74       67.43 o   0.4225E-04
   1  11   4       12.57        3.10       51.03 o   0.9321E-04
   2  11   4     2373.63     2287.74       78.24 o   0.5010E-04
   3  11   4       23.51       11.34       55.23 o   0.2377E-03
   4  11   4     2303.57     2457.34       84.64 o   0.4571E-04
   5  11   4      302.70      358.92       64.92 o   0.2220E-03
   6  11   4     1976.42     1991.87       98.92 o   0.5002E-04
   7  11   4      209.67      213.85       90.85 o   0.1194E-03
 -11  12   4      900.55      915.43       74.50 o   0.1297E-03
 -10  12   4      447.88      414.95       61.66 o   0.2338E-03
  -9  12   4     1891.34     1875.40       76.99 o   0.6699E-04
  -8  12   4      336.28      302.10       66.86 o   0.2120E-03
  -7  12   4      438.34      395.59       67.97 o   0.1977E-03
  -6  12   4      109.07       97.62       70.18 o   0.2019E-03
  -5  12   4      841.50      800.63       52.51 o   0.2242E-03
  -4  12   4      155.67      123.08       46.46 o   0.4536E-03
  -3  12   4     1507.27     1547.32       61.73 o   0.1018E-03
  -2  12   4      462.62      550.85       50.33 o   0.3104E-03
  -1  12   4      491.65      403.68       48.71 o   0.3495E-03
   0  12   4      235.55      196.55       56.35 o   0.3040E-03
   1  12   4     1606.83     1634.89       76.90 o   0.7907E-04
   2  12   4       32.17       26.95       59.68 o   0.2806E-03
   3  12   4     2557.06     2450.87       87.88 o   0.4237E-04
   4  12   4       -4.50        0.11       66.26 o   0.4198E-05
   5  12   4     1114.87     1121.38       85.01 o   0.9576E-04
   6  12   4       44.62       39.11       73.90 o   0.1830E-03
 -10  13   4        4.62        1.27       76.94 o   0.2436E-05
  -9  13   4      625.08      634.03       67.68 o   0.1791E-03
  -8  13   4       20.67        5.85       64.73 o   0.9734E-04
  -7  13   4     1151.18     1134.86       81.19 o   0.1004E-03
  -6  13   4       76.08       33.76       59.99 o   0.2775E-03
  -5  13   4     1670.27     1798.37       97.62 o   0.5746E-04
  -4  13   4      742.05      680.16       84.12 o   0.1199E-03
  -3  13   4      419.46      376.05       62.88 o   0.2302E-03
  -2  13   4     1178.18     1210.26       73.14 o   0.1106E-03
  -1  13   4      508.82      646.88       61.68 o   0.2114E-03
   0  13   4      516.50      412.80       66.00 o   0.2054E-03
   1  13   4      838.22      934.25       69.85 o   0.1435E-03
   2  13   4     1017.34     1054.22       74.82 o   0.1193E-03
   3  13   4       31.17       15.40       66.06 o   0.2040E-03
   4  13   4     1034.78     1077.09       90.14 o   0.9062E-04
   5  13   4       70.40       76.91       76.58 o   0.1701E-03
  -8  14   4      239.36      222.30      105.61 o   0.8858E-04
  -7  14   4      272.55      213.20      105.17 o   0.8926E-04
  -6  14   4     1155.18     1133.97      113.41 o   0.6184E-04
  -1  14   4       69.35       47.91       68.14 o   0.2150E-03
   0  14   4      868.72      968.17       88.95 o   0.9860E-04
   1  14   4       73.30      143.93       75.11 o   0.1761E-03
   2  14   4     1302.85     1241.05      107.47 o   0.6392E-04
   3  14   4      685.80      822.58       97.42 o   0.9064E-04
 -18   1   5      300.62      264.56      100.40 o   0.9734E-04
 -17   1   5      111.67       73.59       72.10 o   0.1917E-03
 -16   1   5      805.99      812.71       86.09 o   0.1097E-03
 -15   1   5       67.86       24.71       59.82 o   0.2792E-03
 -14   1   5      157.79      129.56       59.28 o   0.2807E-03
 -13   1   5       67.60       21.68       42.67 o   0.5482E-03
 -12   1   5     1115.69     1129.91       43.52 o   0.1936E-03
 -11   1   5      360.68      376.79       28.61 o   0.8519E-03
 -10   1   5      339.07      379.69       23.95 o   0.1094E-02
  -9   1   5      248.85      257.42       21.69 o   0.1573E-02
  -8   1   5      208.94      135.08       20.04 o   0.2148E-02
  -7   1   5      263.98      374.72       18.62 o   0.1551E-02
  -6   1   5     5036.77     5210.86       44.59 o   0.1416E-04
  -5   1   5     1815.23     2175.69       30.25 o   0.8403E-04
  -4   1   5     1892.73     2229.58       33.69 o   0.7847E-04
  -3   1   5      455.12      535.56       17.90 o   0.1004E-02
  -2   1   5       57.06       14.82       13.25 o   0.5628E-02
  -1   1   5     3222.32     3323.99       36.65 o   0.3448E-04
   0   1   5     2420.91     2297.97       28.65 o   0.6774E-04
   1   1   5       47.82       13.87       12.11 o   0.6751E-02
   2   1   5     1182.05     1109.88       20.82 o   0.2690E-03
   3   1   5     1638.15     1462.88       22.06 o   0.1556E-03
   4   1   5      295.19      311.12       14.77 o   0.2183E-02
   5   1   5       94.65       89.48       14.12 o   0.4527E-02
   6   1   5      273.78      264.22       18.49 o   0.1896E-02
   7   1   5       46.64       29.39       19.99 o   0.2484E-02
   8   1   5      118.03      106.55       25.49 o   0.1468E-02
   9   1   5      369.08      340.65       35.50 o   0.6352E-03
  10   1   5      206.04      235.91       47.22 o   0.4237E-03
  11   1   5       51.99       46.14       62.68 o   0.2541E-03
  12   1   5      106.90       72.67       69.84 o   0.2043E-03
  13   1   5       52.57        5.11       71.50 o   0.1955E-03
  14   1   5        7.04       54.56      108.20 o   0.1448E-05
 -18   2   5     1116.60     1236.71      160.84 o   0.3384E-04
 -17   2   5       -8.53        1.05       68.27 o   0.1339E-04
 -16   2   5     1094.05     1056.35       86.50 o   0.9606E-04
 -15   2   5       73.51       57.55       69.96 o   0.2039E-03
 -14   2   5      159.30      180.08       66.58 o   0.2217E-03
 -13   2   5      178.49      135.02       38.02 o   0.6662E-03
 -12   2   5     2886.76     2671.81       59.57 o   0.4410E-04
 -11   2   5      205.85      312.31       30.26 o   0.8951E-03
 -10   2   5     1700.09     1790.06       40.92 o   0.1034E-03
  -9   2   5       53.05       73.81       22.30 o   0.1963E-02
  -8   2   5      426.09      396.54       23.79 o   0.1020E-02
  -7   2   5       85.47       94.04       18.70 o   0.2700E-02
  -6   2   5     2259.62     2245.45       34.84 o   0.7051E-04
  -5   2   5      669.68      651.17       22.55 o   0.6156E-03
  -4   2   5      305.33      344.51       17.97 o   0.1636E-02
  -3   2   5      134.00       78.41       16.47 o   0.3398E-02
  -2   2   5      505.91      377.37       18.16 o   0.1294E-02
  -1   2   5     3771.53     3387.08       35.07 o   0.3051E-04
   0   2   5     1910.96     1618.16       32.06 o   0.1164E-03
   1   2   5      840.77      870.50       27.02 o   0.3817E-03
   2   2   5     1981.85     1861.51       31.72 o   0.9807E-04
   3   2   5     3928.95     3533.12       37.26 o   0.2778E-04
   4   2   5     2582.43     2609.85       23.74 o   0.5567E-04
   5   2   5     1397.03     1265.70       21.34 o   0.2073E-03
   6   2   5      152.94      138.75       15.32 o   0.3470E-02
   7   2   5     3371.50     3368.98       38.65 o   0.3269E-04
   8   2   5      177.20      181.00       24.01 o   0.1519E-02
   9   2   5      628.83      642.11       38.02 o   0.4017E-03
  10   2   5       24.60       24.63       33.72 o   0.8784E-03
  11   2   5      875.89      824.41       77.53 o   0.1279E-03
  12   2   5       62.23       32.45       69.53 o   0.2067E-03
  13   2   5      205.30      217.22      116.10 o   0.7354E-04
  14   2   5       22.39        3.74      125.53 o   0.8074E-05
 -17   3   5      569.29      548.85       82.82 o   0.1307E-03
 -16   3   5       69.63       89.64       73.75 o   0.1833E-03
 -15   3   5      230.40      223.77       68.75 o   0.2058E-03
 -14   3   5      250.74      206.79       63.01 o   0.2441E-03
 -13   3   5       14.90        1.28       44.17 o   0.2333E-03
 -12   3   5      174.55      171.38       37.75 o   0.6672E-03
 -11   3   5      455.85      471.22       40.10 o   0.4607E-03
 -10   3   5      775.76      830.47       36.75 o   0.3308E-03
  -9   3   5      191.58      217.82       22.98 o   0.1568E-02
  -8   3   5       84.04       67.24       24.75 o   0.1597E-02
  -7   3   5       38.29       45.91       21.03 o   0.2236E-02
  -6   3   5      606.87      468.41       27.09 o   0.7117E-03
  -5   3   5       91.35      118.63       16.88 o   0.3153E-02
  -4   3   5      154.84      127.95       22.94 o   0.1748E-02
  -3   3   5      829.08      836.28       25.05 o   0.4065E-03
  -2   3   5      120.73       88.45       17.42 o   0.3058E-02
  -1   3   5      390.37      332.74       21.45 o   0.1270E-02
   0   3   5      578.09      565.52       23.13 o   0.7231E-03
   1   3   5     1834.91     1770.45       31.61 o   0.1095E-03
   2   3   5     3477.32     2934.03       37.18 o   0.3794E-04
   3   3   5      203.65      254.77       13.50 o   0.3061E-02
   4   3   5      209.22      144.29       12.31 o   0.4521E-02
   5   3   5     1138.33     1160.86       21.04 o   0.2597E-03
   6   3   5       29.21       16.67       17.08 o   0.3414E-02
   7   3   5       67.91       36.08       19.29 o   0.2647E-02
   8   3   5       15.19       16.03       21.99 o   0.2065E-02
   9   3   5      674.08      794.72       33.33 o   0.3898E-03
  10   3   5      812.45      769.63       63.27 o   0.1788E-03
  11   3   5      247.97      232.53       68.09 o   0.2091E-03
  12   3   5      179.93      370.45      109.23 o   0.8216E-04
  13   3   5       23.70       52.61      131.57 o   0.7497E-05
  14   3   5      334.11      386.83      134.33 o   0.5436E-04
 -17   4   5      348.09      285.19      163.99 o   0.3686E-04
 -16   4   5      141.40      121.76       97.43 o   0.1049E-03
 -15   4   5      104.17      130.39       86.14 o   0.1341E-03
 -14   4   5      112.47       82.87       82.93 o   0.1450E-03
 -13   4   5      581.26      507.88       65.03 o   0.2021E-03
 -12   4   5      226.16      261.12       45.63 o   0.4451E-03
 -11   4   5       78.76       44.86       37.27 o   0.7159E-03
 -10   4   5      921.44      808.37       49.61 o   0.2347E-03
  -9   4   5        0.06        0.59      122.39 o   0.1114E-08
  -8   4   5      170.29      159.85       26.28 o   0.1313E-02
  -7   4   5      362.36      333.38       27.81 o   0.9248E-03
  -6   4   5      101.40       99.77       24.55 o   0.1594E-02
  -5   4   5      997.99      923.27       33.36 o   0.2921E-03
  -4   4   5       20.28        1.69       19.17 o   0.2719E-02
  -3   4   5      742.82      850.95       25.12 o   0.4264E-03
  -2   4   5      166.03       85.02       19.21 o   0.2499E-02
  -1   4   5      199.96      117.40       17.91 o   0.2674E-02
   0   4   5     4279.25     3821.10       44.77 o   0.2353E-04
   1   4   5     1136.11     1006.99       23.29 o   0.2959E-03
   2   4   5     3585.65     3700.36       36.62 o   0.2788E-04
   3   4   5     1121.50     1166.85       19.93 o   0.2618E-03
   4   4   5       70.93       33.59       14.83 o   0.4437E-02
   5   4   5       60.73       69.99       17.30 o   0.3217E-02
   6   4   5       55.14       25.19       21.15 o   0.2220E-02
   7   4   5      452.89      469.90       24.41 o   0.8741E-03
   8   4   5      497.05      490.79       25.73 o   0.7751E-03
   9   4   5      418.11      405.74       44.32 o   0.4179E-03
  10   4   5     2518.27     2657.42       86.04 o   0.4032E-04
  11   4   5      127.61      150.99      120.81 o   0.6826E-04
  12   4   5      120.43      178.24      114.97 o   0.7528E-04
  13   4   5       25.09       11.22      136.98 o   0.7154E-05
 -17   5   5     1356.56     1454.01      176.01 o   0.2766E-04
 -16   5   5       18.97        0.78       92.02 o   0.2007E-04
 -15   5   5      223.53      172.21      103.71 o   0.9218E-04
 -14   5   5      109.50       95.13       91.65 o   0.1187E-03
 -13   5   5      237.22      284.40       60.96 o   0.2563E-03
 -12   5   5      395.38      371.41       42.05 o   0.4692E-03
 -11   5   5     2000.65     1956.98       56.66 o   0.7617E-04
 -10   5   5     1345.23     1335.34       48.55 o   0.1433E-03
  -9   5   5       61.80       88.00       26.62 o   0.1379E-02
  -8   5   5      184.68      137.96       23.38 o   0.1644E-02
  -7   5   5       22.88       30.78       19.85 o   0.2526E-02
  -6   5   5      351.91      344.85       22.55 o   0.1222E-02
  -5   5   5      457.01      428.00       29.84 o   0.7268E-03
  -4   5   5     3267.17     3377.92       53.12 o   0.3162E-04
  -3   5   5     1009.80     1098.53       30.82 o   0.2620E-03
  -2   5   5      946.40     1121.85       28.92 o   0.2736E-03
  -1   5   5       27.57        0.01       17.62 o   0.3219E-02
   0   5   5       35.37       14.28       17.30 o   0.3329E-02
   1   5   5     1137.47     1284.96       23.13 o   0.2288E-03
   2   5   5      794.41      907.26       23.86 o   0.4031E-03
   3   5   5     2927.49     2890.05       43.98 o   0.4242E-04
   4   5   5       19.51        0.89       20.05 o   0.2486E-02
   5   5   5      423.07      430.38       31.21 o   0.6905E-03
   6   5   5       10.28        3.44       27.25 o   0.7668E-03
   7   5   5       27.38       21.14       22.90 o   0.1902E-02
   8   5   5       29.92       24.25       25.41 o   0.1545E-02
   9   5   5     1556.50     1453.31       76.83 o   0.8617E-04
  10   5   5      216.51      198.47       73.80 o   0.1801E-03
  11   5   5      672.98      689.24      100.66 o   0.8831E-04
  12   5   5      140.73      160.63      138.92 o   0.5166E-04
 -17   6   5      422.17      360.91      158.01 o   0.3946E-04
 -16   6   5      114.74      112.50      126.46 o   0.6240E-04
 -15   6   5      520.36      478.13      107.40 o   0.8228E-04
 -14   6   5       87.54      110.11       88.36 o   0.1276E-03
 -13   6   5       53.03       15.61       56.71 o   0.3108E-03
 -12   6   5      555.02      591.72       52.96 o   0.2735E-03
 -11   6   5     2374.40     2409.56       61.11 o   0.5390E-04
 -10   6   5     1333.31     1310.74       51.68 o   0.1392E-03
  -9   6   5     6014.58     6162.19       74.07 o   0.9950E-05
  -8   6   5      111.75       77.32       29.08 o   0.1156E-02
  -7   6   5      351.72      347.41       25.16 o   0.1045E-02
  -6   6   5       46.42       13.21       22.71 o   0.1933E-02
  -5   6   5     3641.13     3825.73       63.66 o   0.2496E-04
  -4   6   5      467.66      384.26       30.86 o   0.7166E-03
  -3   6   5     8238.87     7945.15       72.55 o   0.5822E-05
  -2   6   5      502.03      527.88       22.12 o   0.8512E-03
  -1   6   5      505.73      398.27       22.21 o   0.1021E-02
   0   6   5      112.50       80.47       17.68 o   0.2995E-02
   1   6   5     4353.81     4282.33       42.47 o   0.2027E-04
   2   6   5      253.13      237.62       24.99 o   0.1288E-02
   3   6   5     2708.01     2680.93       46.45 o   0.4829E-04
   4   6   5     7217.54     7584.76       77.85 o   0.6731E-05
   5   6   5      985.62     1052.23       36.98 o   0.2460E-03
   6   6   5      203.37      190.89       28.94 o   0.1068E-02
   7   6   5      694.62      625.73       42.71 o   0.3433E-03
   8   6   5     1275.97     1240.31       72.04 o   0.1089E-03
   9   6   5      162.23      167.30       59.97 o   0.2729E-03
  10   6   5     2655.95     2604.73      124.97 o   0.3004E-04
  11   6   5       43.59       32.57       83.51 o   0.1433E-03
  12   6   5       42.54        8.18      142.48 o   0.1757E-04
 -16   7   5      593.49      625.56      161.21 o   0.3710E-04
 -15   7   5      247.09      142.96      145.88 o   0.4681E-04
 -14   7   5      372.14      339.67      100.70 o   0.9563E-04
 -13   7   5      120.70       84.66       51.37 o   0.3756E-03
 -12   7   5      830.89      933.90       58.04 o   0.1839E-03
 -11   7   5       79.51       92.47       46.08 o   0.4665E-03
 -10   7   5     3387.87     3310.61       69.66 o   0.3006E-04
  -9   7   5      304.30      322.26       38.94 o   0.5626E-03
  -8   7   5      750.71      817.19       41.83 o   0.2951E-03
  -7   7   5       42.97       13.71       31.00 o   0.1039E-02
  -6   7   5     1566.46     1483.65       40.22 o   0.1348E-03
  -5   7   5      478.83      498.22       32.47 o   0.5963E-03
  -4   7   5    13432.97    13719.33      129.57 o   0.2032E-05
  -3   7   5      300.50      261.80       26.73 o   0.1098E-02
  -2   7   5     5064.79     4874.52       52.83 o   0.1524E-04
  -1   7   5     1170.82     1029.90       30.22 o   0.2543E-03
   0   7   5     3818.27     3869.17       42.93 o   0.2529E-04
   1   7   5      299.24      301.52       27.09 o   0.1041E-02
   2   7   5     6271.74     6202.41       71.97 o   0.9543E-05
   3   7   5     3672.62     3716.24       51.41 o   0.2651E-04
   4   7   5     9035.76     8784.00       99.72 o   0.4720E-05
   5   7   5      172.56      214.72       36.59 o   0.6925E-03
   6   7   5     2391.30     2368.43       52.91 o   0.5827E-04
   7   7   5       22.23        0.40       30.76 o   0.1057E-02
   8   7   5      696.62      777.46       69.82 o   0.1578E-03
   9   7   5     1739.69     1860.43       86.84 o   0.6256E-04
  10   7   5       34.44        0.52       88.75 o   0.7644E-04
  11   7   5      261.65      326.67       96.30 o   0.1051E-03
 -16   8   5      696.92      502.58      157.46 o   0.3904E-04
 -15   8   5      240.46      320.78      148.98 o   0.4460E-04
 -14   8   5       57.24        7.36       88.68 o   0.1271E-03
 -13   8   5      394.57      308.89       75.42 o   0.1673E-03
 -12   8   5      199.35      131.02       53.90 o   0.3372E-03
 -11   8   5     3284.28     3472.16       84.31 o   0.2714E-04
 -10   8   5      374.40      438.97       50.68 o   0.3318E-03
  -9   8   5     2083.88     2053.46       60.33 o   0.6835E-04
  -8   8   5        3.04        0.53       37.15 o   0.1944E-04
  -7   8   5      153.53      152.54       36.64 o   0.7144E-03
  -6   8   5      309.15      289.36       49.28 o   0.3783E-03
  -5   8   5     6548.09     6442.03       78.93 o   0.8715E-05
  -4   8   5      212.27      222.50       26.91 o   0.1188E-02
  -3   8   5     8245.63     8519.18      101.18 o   0.5235E-05
  -2   8   5     2575.98     2543.51       52.16 o   0.5111E-04
  -1   8   5     1002.49     1034.74       32.29 o   0.2666E-03
   0   8   5     1812.02     1666.51       47.89 o   0.1020E-03
   1   8   5      987.63      985.19       40.13 o   0.2436E-03
   2   8   5     6290.85     6474.36       76.61 o   0.9020E-05
   3   8   5       32.52       14.75       34.80 o   0.8249E-03
   4   8   5     3601.19     3602.41       68.12 o   0.2630E-04
   5   8   5      748.23      730.22       43.77 o   0.3047E-03
   6   8   5      142.38      102.56       41.54 o   0.5675E-03
   7   8   5       91.07       81.12       60.70 o   0.2701E-03
   8   8   5      126.48      109.74       62.74 o   0.2519E-03
   9   8   5      114.97      101.25       65.40 o   0.2322E-03
  10   8   5      313.81      331.35       95.38 o   0.1068E-03
 -15   9   5      433.92      387.43      149.49 o   0.4393E-04
 -14   9   5       30.84        1.74      136.08 o   0.1109E-04
 -13   9   5      594.72      721.98       68.52 o   0.1698E-03
 -12   9   5      230.15      204.98       71.59 o   0.1907E-03
 -11   9   5      111.23       93.38       51.01 o   0.3806E-03
 -10   9   5     2712.60     2785.54       78.27 o   0.3893E-04
  -9   9   5      367.88      388.07       54.12 o   0.3031E-03
  -8   9   5       67.13       69.01       39.58 o   0.6333E-03
  -7   9   5     1010.38      996.17       49.12 o   0.1997E-03
  -6   9   5      130.98      139.88       53.29 o   0.3465E-03
  -5   9   5       26.93       10.57       39.72 o   0.6337E-03
  -4   9   5     3423.09     3398.33       53.65 o   0.3076E-04
  -3   9   5     1006.21      985.47       37.45 o   0.2539E-03
  -2   9   5      395.21      428.54       32.79 o   0.6564E-03
  -1   9   5       21.50       25.04       33.30 o   0.9006E-03
   0   9   5      325.09      350.27       32.55 o   0.7361E-03
   1   9   5       26.56        8.38       35.33 o   0.8007E-03
   2   9   5     2977.27     2997.04       77.25 o   0.3458E-04
   3   9   5     2763.45     2745.97       65.23 o   0.4227E-04
   4   9   5      620.73      608.74       46.95 o   0.3165E-03
   5   9   5      386.82      398.79       45.31 o   0.4067E-03
   6   9   5      157.51      148.13       64.87 o   0.2343E-03
   7   9   5      805.22      787.44       80.58 o   0.1231E-03
   8   9   5      312.24      285.69       72.44 o   0.1829E-03
   9   9   5      536.56      581.60       76.40 o   0.1500E-03
 -14  10   5     1112.15     1281.31      169.55 o   0.3067E-04
 -13  10   5      174.83       69.29       90.08 o   0.1228E-03
 -12  10   5      176.60      128.86       56.24 o   0.3110E-03
 -11  10   5      356.20      262.53       55.57 o   0.3024E-03
 -10  10   5      128.13      126.21       51.28 o   0.3743E-03
  -9  10   5       59.83       69.43       42.90 o   0.5401E-03
  -8  10   5      216.47      210.60       43.48 o   0.4982E-03
  -7  10   5      855.45      819.39       51.44 o   0.2271E-03
  -6  10   5       51.98       54.18       48.82 o   0.4184E-03
  -5  10   5      117.92       70.74       46.00 o   0.4685E-03
  -4  10   5      342.50      407.87       33.39 o   0.6630E-03
  -3  10   5       26.76       14.94       37.30 o   0.7184E-03
  -2  10   5      337.14      349.84       46.82 o   0.3988E-03
  -1  10   5      527.55      536.57       43.79 o   0.3771E-03
   0  10   5     6283.37     6011.48       76.78 o   0.9872E-05
   1  10   5      133.07       76.83       48.04 o   0.4290E-03
   2  10   5       31.95       17.61       51.92 o   0.3708E-03
   3  10   5     1477.91     1319.70       60.25 o   0.1176E-03
   4  10   5      455.79      487.91       60.51 o   0.2349E-03
   5  10   5      473.42      591.96       60.24 o   0.2273E-03
   6  10   5     2497.04     2647.76      101.00 o   0.3657E-04
   7  10   5      602.62      525.72       75.48 o   0.1542E-03
   8  10   5       87.75       54.93       98.13 o   0.1037E-03
 -13  11   5      943.95      831.78      110.18 o   0.7109E-04
 -12  11   5      136.60      188.72       64.19 o   0.2382E-03
 -11  11   5      120.28      162.51       58.74 o   0.2851E-03
 -10  11   5       14.60       17.93       54.58 o   0.9604E-04
  -9  11   5      315.71      284.73       58.56 o   0.2740E-03
  -8  11   5     3051.98     3055.82       73.31 o   0.3416E-04
  -7  11   5      278.35      244.92       49.30 o   0.3847E-03
  -6  11   5     3290.38     3210.29       87.11 o   0.2899E-04
  -5  11   5       16.11        2.58       49.46 o   0.1734E-03
  -4  11   5       37.60        4.23       51.14 o   0.3823E-03
  -3  11   5       59.77       86.95       41.77 o   0.5683E-03
  -2  11   5     2147.31     2056.42       63.71 o   0.6549E-04
  -1  11   5      136.63      138.64       52.98 o   0.3502E-03
   0  11   5     3098.08     3398.21       96.59 o   0.2693E-04
   1  11   5      911.58      864.88       65.69 o   0.1584E-03
   2  11   5      360.07      326.38       58.99 o   0.2650E-03
   3  11   5       34.61       13.98       53.29 o   0.3519E-03
   4  11   5      968.84     1050.50       71.56 o   0.1282E-03
   5  11   5     1410.07     1314.10       87.86 o   0.8077E-04
   6  11   5      199.46      170.60       71.14 o   0.1944E-03
   7  11   5     2303.41     2221.89      105.75 o   0.4138E-04
 -12  12   5       45.26       54.86       95.88 o   0.8728E-04
 -11  12   5      224.78      226.39       67.83 o   0.2115E-03
 -10  12   5        0.04        4.35      213.86 o   0.1195E-09
  -9  12   5     1496.99     1550.02       75.76 o   0.8475E-04
  -8  12   5      547.94      486.02       63.91 o   0.2105E-03
  -7  12   5     6684.88     6428.64      131.57 o   0.7943E-05
  -6  12   5        6.75        5.71       51.77 o   0.2536E-04
  -5  12   5     2616.93     2648.53       71.64 o   0.4367E-04
  -4  12   5       91.48       67.39       44.23 o   0.5074E-03
  -3  12   5     1104.07     1114.71       56.66 o   0.1565E-03
  -2  12   5      241.87      265.08       50.07 o   0.3741E-03
  -1  12   5     8865.62     8985.48      148.61 o   0.4407E-05
   0  12   5     1361.61     1356.93       75.62 o   0.9577E-04
   1  12   5     3683.16     3834.74      100.47 o   0.2140E-04
   2  12   5      122.43       60.39       61.45 o   0.2636E-03
   3  12   5     1176.35     1105.60       74.62 o   0.1130E-03
   4  12   5      104.23       54.87       60.77 o   0.2699E-03
   5  12   5      964.53     1008.77       91.55 o   0.9174E-04
   6  12   5     4382.96     4002.01      229.07 o   0.1039E-04
 -10  13   5      269.30      440.49      145.66 o   0.4629E-04
  -9  13   5      169.63      184.82       74.37 o   0.1780E-03
  -8  13   5     3805.77     3631.99      100.86 o   0.2225E-04
  -7  13   5       18.63        0.06       65.35 o   0.7611E-04
  -6  13   5     5521.36     5960.38      171.20 o   0.8609E-05
  -5  13   5       -6.03        0.18       73.26 o   0.5056E-05
  -4  13   5     2156.36     2106.66      101.16 o   0.4589E-04
  -3  13   5       34.80       12.19       59.33 o   0.2840E-03
  -2  13   5     4464.90     4567.51      108.03 o   0.1556E-04
  -1  13   5     3330.55     3158.61       97.98 o   0.2760E-04
   0  13   5     4978.26     4799.31      113.48 o   0.1359E-04
   1  13   5     3245.83     3356.03       98.16 o   0.2645E-04
   2  13   5      923.59     1035.20       75.93 o   0.1202E-03
   3  13   5      309.63      232.64       70.49 o   0.1946E-03
   4  13   5      382.98      381.14       80.34 o   0.1465E-03
  -7  14   5     4682.43     4311.49      177.23 o   0.1218E-04
  -6  14   5       26.05       33.37      148.80 o   0.5537E-05
  -2  14   5       96.08       35.41       90.05 o   0.1232E-03
  -1  14   5     3149.44     3367.81      121.79 o   0.2341E-04
   0  14   5      475.73      461.26       82.81 o   0.1349E-03
   1  14   5     1745.87     1763.91      114.60 o   0.4750E-04
   2  14   5       -2.07       17.49       83.72 o   0.3483E-06
   3  14   5     1029.08     1168.57      158.97 o   0.3509E-04
 -18   0   6      -14.41       47.82      144.66 o   0.1897E-05
 -17   0   6     1330.47     1473.23      125.14 o   0.4792E-04
 -16   0   6      224.90      123.84       88.83 o   0.1257E-03
 -15   0   6     3670.31     3275.86      147.38 o   0.1937E-04
 -14   0   6     1163.42     1230.92       99.75 o   0.7315E-04
 -13   0   6     6980.94     7417.57      120.94 o   0.6687E-05
 -12   0   6     4498.74     4758.88      116.11 o   0.1436E-04
 -11   0   6     7660.22     7292.04      118.39 o   0.6439E-05
 -10   0   6     1766.12     1992.65       54.72 o   0.8066E-04
  -9   0   6     6834.89     7571.85      101.63 o   0.6747E-05
  -8   0   6    10575.78     9698.29      112.33 o   0.3736E-05
  -7   0   6     7053.45     6392.00       93.11 o   0.8326E-05
  -6   0   6    21535.41    23944.33      130.36 o   0.7168E-06
  -5   0   6     6804.80     7626.98      101.00 o   0.6679E-05
  -4   0   6    17831.15    18036.42      155.16 o   0.1178E-05
  -3   0   6    19860.89    19551.85      127.64 o   0.9968E-06
  -2   0   6    30214.03    30666.72      180.65 o   0.4128E-06
  -1   0   6     1835.40     1857.29       51.91 o   0.8753E-04
   0   0   6    36426.77    37576.67      169.33 o   0.2794E-06
   1   0   6     1177.35     1020.56       31.93 o   0.2529E-03
   2   0   6    25440.97    25814.28      142.06 o   0.5845E-06
   3   0   6     4611.54     4268.66       55.72 o   0.1912E-04
   4   0   6     8737.17     8382.77      105.69 o   0.5098E-05
   5   0   6      116.22       93.77       20.70 o   0.2201E-02
   6   0   6     7113.81     7167.24       83.25 o   0.7226E-05
   7   0   6     2250.76     2230.90       55.90 o   0.6297E-04
   8   0   6     1149.96     1018.74       47.77 o   0.1937E-03
   9   0   6      199.09      257.24       47.02 o   0.4245E-03
  10   0   6     1868.62     1787.87      132.25 o   0.3855E-04
  11   0   6       73.01       12.29       94.21 o   0.1126E-03
  12   0   6      712.94      694.39      114.71 o   0.6931E-04
  13   0   6       84.15      197.54      102.63 o   0.9435E-04
 -18   1   6     2264.45     2182.81      141.59 o   0.3073E-04
 -17   1   6      315.27      321.39       82.62 o   0.1411E-03
 -16   1   6      692.82      636.98       74.89 o   0.1491E-03
 -15   1   6       26.34       13.79       61.83 o   0.1898E-03
 -14   1   6     5029.68     4985.96      110.34 o   0.1313E-04
 -13   1   6     5641.14     5889.64       93.29 o   0.1052E-04
 -12   1   6     7238.63     7799.21       85.08 o   0.6408E-05
 -11   1   6     8471.14     8791.52       87.98 o   0.4985E-05
 -10   1   6     4553.06     4541.96       56.22 o   0.1790E-04
  -9   1   6       76.67       18.28       25.22 o   0.1563E-02
  -8   1   6     3418.73     3706.26       47.41 o   0.2799E-04
  -7   1   6    19377.36    19435.12       92.03 o   0.1027E-05
  -6   1   6     1720.55     1858.01       30.79 o   0.1067E-03
  -5   1   6    28696.80    29512.57      109.50 o   0.4538E-06
  -4   1   6      301.16      316.26       17.56 o   0.1799E-02
  -3   1   6      126.23        1.24       16.45 o   0.3634E-02
  -2   1   6    12226.06    12498.19       84.84 o   0.2486E-05
  -1   1   6     5574.96     5966.47       51.54 o   0.1113E-04
   0   1   6       35.30        0.39       13.16 o   0.5763E-02
   1   1   6    19150.08    20151.58       82.22 o   0.9881E-06
   2   1   6     2996.41     2968.64       34.54 o   0.4163E-04
   3   1   6     9851.89    10222.37       62.54 o   0.3759E-05
   4   1   6     4543.21     4639.41       41.56 o   0.1778E-04
   5   1   6     5846.25     6034.75       40.31 o   0.1077E-04
   6   1   6      646.95      669.95       20.20 o   0.6499E-03
   7   1   6     4398.63     4440.31       46.17 o   0.1912E-04
   8   1   6     4128.20     4239.83       56.26 o   0.2065E-04
   9   1   6     1269.32     1337.43       46.59 o   0.1514E-03
  10   1   6       69.47        5.24       50.77 o   0.3877E-03
  11   1   6     2985.76     2985.80      113.84 o   0.2793E-04
  12   1   6       17.52        9.09       68.03 o   0.5734E-04
  13   1   6      285.59      285.52      114.35 o   0.7527E-04
  14   1   6      742.20      676.89      144.60 o   0.4513E-04
 -18   2   6      163.80      207.81      137.09 o   0.5294E-04
 -17   2   6      109.81       74.52       81.94 o   0.1485E-03
 -16   2   6      158.16       88.59       76.14 o   0.1715E-03
 -15   2   6       28.65        6.54       66.50 o   0.1680E-03
 -14   2   6      193.80      166.08       57.11 o   0.2994E-03
 -13   2   6     2332.34     2330.37       67.46 o   0.5384E-04
 -12   2   6     3320.25     3663.03       81.30 o   0.2585E-04
 -11   2   6     1235.89     1210.46       45.17 o   0.1716E-03
 -10   2   6      817.69      779.06       34.11 o   0.3603E-03
  -9   2   6     1513.49     1368.46       33.99 o   0.1587E-03
  -8   2   6     1445.98     1639.88       37.59 o   0.1284E-03
  -7   2   6     1407.98     1679.67       36.23 o   0.1279E-03
  -6   2   6    26698.76    26243.81      121.82 o   0.5572E-06
  -5   2   6      174.43       89.99       18.94 o   0.2548E-02
  -4   2   6    19321.21    19667.42      102.20 o   0.1007E-05
  -3   2   6     1045.99     1128.12       25.51 o   0.2626E-03
  -2   2   6     2452.14     2343.49       33.08 o   0.6456E-04
  -1   2   6     1413.51     1081.74       26.87 o   0.2280E-03
   0   2   6    12500.45    12321.39       64.67 o   0.2513E-05
   1   2   6     6784.69     6816.65       55.37 o   0.8225E-05
   2   2   6     6002.29     6240.91       55.47 o   0.9981E-05
   3   2   6      213.06      150.64       16.83 o   0.2788E-02
   4   2   6     1159.11     1133.76       19.12 o   0.2693E-03
   5   2   6       37.64       31.94       12.66 o   0.6124E-02
   6   2   6      167.05      144.30       18.09 o   0.2592E-02
   7   2   6     4140.86     4267.97       45.51 o   0.2088E-04
   8   2   6      120.20      119.92       25.91 o   0.1413E-02
   9   2   6      455.39      399.96       38.26 o   0.5230E-03
  10   2   6     1115.33     1060.33       70.01 o   0.1269E-03
  11   2   6      130.79      153.05       66.70 o   0.2220E-03
  12   2   6      389.38      391.63      119.92 o   0.6770E-04
  13   2   6      335.67      304.41      120.80 o   0.6736E-04
  14   2   6        4.76        9.83      133.35 o   0.2871E-06
 -17   3   6        2.46        0.03       80.29 o   0.5824E-06
 -16   3   6       29.36       23.85       68.42 o   0.1574E-03
 -15   3   6       37.38        0.49       65.31 o   0.2344E-03
 -14   3   6      370.02      428.87       66.67 o   0.2050E-03
 -13   3   6     2830.12     2637.97       80.29 o   0.3985E-04
 -12   3   6      807.19      701.29       54.24 o   0.2320E-03
 -11   3   6       34.16        6.21       37.98 o   0.6930E-03
 -10   3   6      436.12      344.46       38.67 o   0.5416E-03
  -9   3   6      215.01      272.18       26.16 o   0.1171E-02
  -8   3   6     1569.70     1433.17       40.53 o   0.1391E-03
  -7   3   6      915.16     1039.18       36.60 o   0.2548E-03
  -6   3   6      577.98      604.58       28.12 o   0.5926E-03
  -5   3   6     4703.60     5069.22       58.60 o   0.1511E-04
  -4   3   6      149.59      160.37       19.48 o   0.2260E-02
  -3   3   6       31.45       64.34       16.15 o   0.3727E-02
  -2   3   6      381.28      316.85       20.12 o   0.1438E-02
  -1   3   6     3857.03     3821.49       49.06 o   0.2504E-04
   0   3   6    10724.89    10002.94       75.25 o   0.3634E-05
   1   3   6     8153.14     7419.70       75.78 o   0.6383E-05
   2   3   6     2720.76     2724.42       53.41 o   0.4612E-04
   3   3   6      357.80      361.05       18.51 o   0.1467E-02
   4   3   6       38.17       35.81       14.69 o   0.4568E-02
   5   3   6     1002.15     1068.77       21.59 o   0.3028E-03
   6   3   6       48.76       38.26       17.90 o   0.3079E-02
   7   3   6       24.98       33.18       19.32 o   0.2663E-02
   8   3   6     3890.22     3897.64       48.11 o   0.2431E-04
   9   3   6      133.05      129.81       38.84 o   0.6441E-03
  10   3   6      121.01       64.97       54.27 o   0.3376E-03
  11   3   6       46.06       56.77       79.94 o   0.1563E-03
  12   3   6      152.78      154.36      118.53 o   0.7087E-04
  13   3   6      110.36      104.63      133.83 o   0.5574E-04
 -17   4   6      113.97      172.66      143.48 o   0.4844E-04
 -16   4   6       55.73       32.93       91.99 o   0.1181E-03
 -15   4   6     1365.72     1232.25      113.91 o   0.5835E-04
 -14   4   6       14.79       52.19       54.78 o   0.9347E-04
 -13   4   6      116.62      157.60       43.37 o   0.5168E-03
 -12   4   6      988.05     1046.24       56.43 o   0.1695E-03
 -11   4   6      103.37      104.54       36.62 o   0.7309E-03
 -10   4   6     1090.76     1180.18       45.56 o   0.1820E-03
  -9   4   6     1647.74     1673.04       49.82 o   0.1037E-03
  -8   4   6     2389.45     2578.05       48.84 o   0.5390E-04
  -7   4   6     2848.36     2871.78       46.50 o   0.4319E-04
  -6   4   6     1254.55     1362.10       38.69 o   0.1661E-03
  -5   4   6     1683.82     1620.07       41.35 o   0.1173E-03
  -4   4   6     1348.07     1453.61       35.29 o   0.1544E-03
  -3   4   6       98.40       88.24       20.54 o   0.2264E-02
  -2   4   6     7577.34     7817.23       65.39 o   0.6405E-05
  -1   4   6      101.16       19.26       19.01 o   0.2723E-02
   0   4   6      964.32      749.53       29.76 o   0.3774E-03
   1   4   6     4264.92     4171.74       45.73 o   0.2093E-04
   2   4   6     1062.59     1157.83       24.88 o   0.2605E-03
   3   4   6       53.19        9.51       16.87 o   0.3494E-02
   4   4   6      657.30      642.40       20.31 o   0.6740E-03
   5   4   6     1064.06     1070.09       28.24 o   0.2682E-03
   6   4   6     1669.29     1785.01       31.49 o   0.1130E-03
   7   4   6     2476.47     2410.57       41.09 o   0.5901E-04
   8   4   6     1572.64     1775.99       47.30 o   0.1034E-03
   9   4   6       29.03        8.47       39.48 o   0.6413E-03
  10   4   6      144.95       70.68       74.19 o   0.1809E-03
  11   4   6      441.48      493.29       96.03 o   0.1021E-03
  12   4   6      114.61      113.07      113.32 o   0.7767E-04
 -17   5   6       84.70      133.45      154.37 o   0.4190E-04
 -16   5   6     4181.71     4207.75      173.80 o   0.1325E-04
 -15   5   6      850.34      786.97      111.39 o   0.7096E-04
 -14   5   6     1628.53     1548.81       87.36 o   0.7141E-04
 -13   5   6      153.88       92.48       64.59 o   0.2378E-03
 -12   5   6     5321.32     5251.07       86.20 o   0.1276E-04
 -11   5   6      112.23      119.67       39.12 o   0.6384E-03
 -10   5   6     4694.92     4895.22       76.16 o   0.1514E-04
  -9   5   6     9226.46     9334.52       89.80 o   0.4382E-05
  -8   5   6     5302.48     5442.57       63.35 o   0.1282E-04
  -7   5   6     1102.38     1138.67       30.69 o   0.2345E-03
  -6   5   6     6333.77     5957.60       69.07 o   0.9977E-05
  -5   5   6     2693.72     2891.25       64.50 o   0.4088E-04
  -4   5   6     6727.78     7120.18       89.50 o   0.7532E-05
  -3   5   6    19994.21    18942.97      104.10 o   0.1036E-05
  -2   5   6     1186.62     1046.22       28.48 o   0.2584E-03
  -1   5   6    14182.37    14776.02      107.58 o   0.1799E-05
   0   5   6     3596.40     3792.81       44.44 o   0.2671E-04
   1   5   6     3972.73     3838.98       46.42 o   0.2448E-04
   2   5   6     2134.86     2200.22       32.01 o   0.7560E-04
   3   5   6     3564.14     3802.05       38.50 o   0.2710E-04
   4   5   6     1464.48     1548.95       26.96 o   0.1499E-03
   5   5   6     8868.19     8764.57       82.02 o   0.4869E-05
   6   5   6     1420.12     1473.08       37.26 o   0.1470E-03
   7   5   6      532.42      529.20       34.20 o   0.5279E-03
   8   5   6      707.76      708.18       49.86 o   0.2644E-03
   9   5   6     1181.04     1082.25       66.68 o   0.1313E-03
  10   5   6       26.73       12.58       88.23 o   0.4715E-04
  11   5   6       36.10        9.71       79.46 o   0.1308E-03
  12   5   6      296.45      199.31      151.21 o   0.4348E-04
 -17   6   6     2066.43     1996.02      198.57 o   0.2005E-04
 -16   6   6      409.57      520.86      145.32 o   0.4605E-04
 -15   6   6     4024.41     4216.07      162.53 o   0.1419E-04
 -14   6   6      495.16      355.30       91.76 o   0.1132E-03
 -13   6   6     3058.06     2842.63       86.06 o   0.3433E-04
 -12   6   6      580.87      732.32       57.52 o   0.2219E-03
 -11   6   6     3204.50     3313.29       71.06 o   0.3064E-04
 -10   6   6     7027.87     7111.57      102.22 o   0.7225E-05
  -9   6   6     6156.58     6147.82       85.88 o   0.9644E-05
  -8   6   6     8357.88     8691.78       94.11 o   0.5050E-05
  -7   6   6     5809.31     5910.10       58.49 o   0.1084E-04
  -6   6   6     4149.40     4034.98       51.72 o   0.2222E-04
  -5   6   6     3051.01     3121.38       50.93 o   0.3673E-04
  -4   6   6     9144.30     9159.12       95.03 o   0.4480E-05
  -3   6   6      436.80      483.23       27.47 o   0.7679E-03
  -2   6   6     8734.94     9032.21       60.88 o   0.4774E-05
  -1   6   6     1083.94      982.00       25.75 o   0.2966E-03
   0   6   6     6095.72     6538.02       50.36 o   0.9410E-05
   1   6   6     3601.43     3767.79       36.82 o   0.2746E-04
   2   6   6     4946.39     4768.24       69.24 o   0.1544E-04
   3   6   6      245.04      305.27       27.91 o   0.1013E-02
   4   6   6     3445.02     3711.67       52.00 o   0.2750E-04
   5   6   6      529.21      513.74       35.28 o   0.5195E-03
   6   6   6     1443.64     1457.27       46.21 o   0.1338E-03
   7   6   6       45.31       22.74       36.81 o   0.7370E-03
   8   6   6     2425.93     2435.43       87.00 o   0.4370E-04
   9   6   6       13.87        5.10       81.72 o   0.1727E-04
  10   6   6      144.04      180.98       94.71 o   0.1106E-03
  11   6   6      308.22      212.73       89.00 o   0.1238E-03
 -16   7   6     1867.62     1758.41      193.02 o   0.2198E-04
 -15   7   6     1279.73     1356.35      165.30 o   0.3137E-04
 -14   7   6     2085.44     2123.67       98.82 o   0.4713E-04
 -13   7   6       83.88       71.80       54.74 o   0.3321E-03
 -12   7   6     1817.49     1751.97       74.25 o   0.7355E-04
 -11   7   6     1430.81     1461.78       55.70 o   0.1179E-03
 -10   7   6     4511.24     4505.22       79.76 o   0.1717E-04
  -9   7   6     7825.13     8105.76       97.90 o   0.5713E-05
  -8   7   6     3299.16     3256.21       67.11 o   0.3107E-04
  -7   7   6     5996.74     6177.19       83.57 o   0.9801E-05
  -6   7   6     5262.62     5364.44       63.62 o   0.1314E-04
  -5   7   6     7030.09     6726.90       73.35 o   0.7961E-05
  -4   7   6     1084.22     1032.72       40.10 o   0.2232E-03
  -3   7   6    26247.65    26393.28      174.85 o   0.5542E-06
  -2   7   6      916.15      893.06       26.43 o   0.3581E-03
  -1   7   6    14783.06    14449.21       78.89 o   0.1819E-05
   0   7   6        8.88        1.06       20.39 o   0.1823E-02
   1   7   6     3963.39     3934.76       51.09 o   0.2352E-04
   2   7   6      358.79      365.35       29.14 o   0.8456E-03
   3   7   6     6501.48     6779.82       75.45 o   0.8338E-05
   4   7   6     4217.79     4180.05       66.69 o   0.2015E-04
   5   7   6     2502.23     2398.25       57.82 o   0.5379E-04
   6   7   6      878.13      929.98       43.75 o   0.2482E-03
   7   7   6     1950.80     2034.86       71.06 o   0.6528E-04
   8   7   6      113.46      129.10       49.43 o   0.4030E-03
   9   7   6      651.64      691.29       98.07 o   0.9256E-04
  10   7   6     1881.32     1719.79      124.54 o   0.4247E-04
 -16   8   6      418.38      574.55      158.44 o   0.3875E-04
 -15   8   6     1402.10     1465.45      172.72 o   0.2841E-04
 -14   8   6      542.93      595.22      111.69 o   0.7504E-04
 -13   8   6      808.12      896.13       64.62 o   0.1640E-03
 -12   8   6      738.25      749.01       61.04 o   0.1942E-03
 -11   8   6      883.57      828.20       62.78 o   0.1732E-03
 -10   8   6     2348.48     2388.13       74.83 o   0.4976E-04
  -9   8   6      491.91      503.55       44.92 o   0.3753E-03
  -8   8   6     4654.87     4722.59       79.80 o   0.1597E-04
  -7   8   6     1417.47     1489.80       50.95 o   0.1244E-03
  -6   8   6     3800.92     3782.59       75.49 o   0.2338E-04
  -5   8   6      547.17      551.31       33.69 o   0.5203E-03
  -4   8   6     6242.36     6116.46       69.22 o   0.9835E-05
  -3   8   6      243.23      240.05       33.68 o   0.7782E-03
  -2   8   6    15208.12    14865.84      134.03 o   0.1687E-05
  -1   8   6       23.65        2.42       25.30 o   0.1562E-02
   0   8   6     8761.58     8561.03       85.50 o   0.5033E-05
   1   8   6      322.34      365.21       54.40 o   0.3056E-03
   2   8   6     2269.77     2344.05       52.12 o   0.6074E-04
   3   8   6     2025.14     1994.65       55.59 o   0.7470E-04
   4   8   6     2862.78     2865.87       62.51 o   0.4016E-04
   5   8   6      535.53      503.04       48.45 o   0.3298E-03
   6   8   6     2990.33     3109.04       73.86 o   0.3358E-04
   7   8   6       85.42       39.70       51.60 o   0.3745E-03
   8   8   6      390.55      414.86       54.40 o   0.2963E-03
   9   8   6      434.20      583.96       94.61 o   0.1032E-03
 -15   9   6      541.46      586.79      165.49 o   0.3544E-04
 -14   9   6      184.41      168.51      129.74 o   0.5914E-04
 -13   9   6      105.13      129.20       75.92 o   0.1723E-03
 -12   9   6       57.06        4.28       70.08 o   0.2036E-03
 -11   9   6     1249.11     1107.52       66.43 o   0.1280E-03
 -10   9   6       26.70       32.70       48.68 o   0.4216E-03
  -9   9   6     3322.94     3406.00       85.33 o   0.2743E-04
  -8   9   6      366.52      317.06       42.73 o   0.4727E-03
  -7   9   6      182.90      163.07       43.05 o   0.5183E-03
  -6   9   6      836.19      871.29       62.82 o   0.1724E-03
  -5   9   6       91.96       24.93       40.91 o   0.5952E-03
  -4   9   6      756.99      784.19       38.04 o   0.3318E-03
  -3   9   6      206.78      192.38       32.46 o   0.8637E-03
  -2   9   6      962.27      972.97       44.94 o   0.2275E-03
  -1   9   6       63.65        0.01       31.36 o   0.1016E-02
   0   9   6       83.30       76.11       37.66 o   0.6972E-03
   1   9   6      116.12      119.62       47.08 o   0.4440E-03
   2   9   6       30.76        0.07       37.81 o   0.6995E-03
   3   9   6      999.45      946.99       50.71 o   0.2007E-03
   4   9   6     2148.77     2134.35       77.59 o   0.5656E-04
   5   9   6      288.11      341.53       54.84 o   0.3058E-03
   6   9   6     2367.58     2410.40       79.71 o   0.4725E-04
   7   9   6      512.39      473.71       58.20 o   0.2499E-03
   8   9   6      429.04      431.36       66.81 o   0.2026E-03
 -14  10   6       35.81      124.90      155.71 o   0.8722E-05
 -13  10   6      144.70      129.77       71.31 o   0.1949E-03
 -12  10   6       66.41       45.31       54.91 o   0.3310E-03
 -11  10   6      611.00      746.58       69.46 o   0.1643E-03
 -10  10   6      233.06      262.25       54.02 o   0.3243E-03
  -9  10   6      655.15      601.61       56.96 o   0.2364E-03
  -8  10   6      398.64      405.09       53.59 o   0.3039E-03
  -7  10   6      242.54      198.04       48.21 o   0.4101E-03
  -6  10   6      385.80      381.19       53.26 o   0.3120E-03
  -5  10   6      957.21      889.15       65.30 o   0.1557E-03
  -4  10   6       98.40       71.74       37.11 o   0.7169E-03
  -3  10   6     1906.00     2001.49       46.62 o   0.8309E-04
  -2  10   6       83.11      104.44       39.37 o   0.6356E-03
  -1  10   6       83.31       34.61       44.85 o   0.4954E-03
   0  10   6        1.81       20.23       42.74 o   0.3907E-05
   1  10   6      159.24      174.45       48.84 o   0.4067E-03
   2  10   6       30.98       13.92       49.32 o   0.4110E-03
   3  10   6     1763.93     1689.40       76.42 o   0.7477E-04
   4  10   6       19.53        1.11       55.36 o   0.1624E-03
   5  10   6     1054.18     1080.03       71.13 o   0.1250E-03
   6  10   6       37.16       13.66       55.45 o   0.3251E-03
   7  10   6      225.48      241.27       63.85 o   0.2369E-03
   8  10   6      444.15      335.90      113.86 o   0.7509E-04
 -13  11   6       62.03       42.43       90.10 o   0.1231E-03
 -12  11   6      376.46      463.89       70.56 o   0.1829E-03
 -11  11   6       87.77       80.50       58.66 o   0.2891E-03
 -10  11   6     1930.33     1865.59       77.94 o   0.6614E-04
  -9  11   6       34.21        0.11       53.53 o   0.3489E-03
  -8  11   6     1313.77     1351.77       59.78 o   0.1223E-03
  -7  11   6      319.40      301.94       48.89 o   0.3800E-03
  -6  11   6     1023.95     1000.86       57.79 o   0.1678E-03
  -5  11   6      830.22      853.93       62.43 o   0.1751E-03
  -4  11   6     2778.59     2765.30       83.60 o   0.3770E-04
  -3  11   6      210.53      196.67       54.13 o   0.3293E-03
  -2  11   6     2871.56     3020.80       71.64 o   0.3587E-04
  -1  11   6       -4.02        1.64       54.35 o   0.7393E-05
   0  11   6     1935.20     1917.63       78.56 o   0.6396E-04
   1  11   6      424.95      459.13       57.27 o   0.2637E-03
   2  11   6     1194.97     1250.91       71.57 o   0.1110E-03
   3  11   6      932.05      846.69       69.98 o   0.1454E-03
   4  11   6     1286.85     1295.26       72.10 o   0.1052E-03
   5  11   6       53.33       15.70       63.55 o   0.2475E-03
   6  11   6      300.46      302.15       75.50 o   0.1686E-03
   7  11   6      177.74      162.59       83.66 o   0.1414E-03
   8  11   6      518.61      483.50      134.04 o   0.5376E-04
 -12  12   6      124.25       81.91      105.47 o   0.8971E-04
 -11  12   6     2724.72     2527.84      102.33 o   0.3618E-04
 -10  12   6      212.94      248.13       62.51 o   0.2467E-03
  -9  12   6     1788.97     1941.14       77.94 o   0.6540E-04
  -8  12   6      540.52      420.91       62.99 o   0.2218E-03
  -7  12   6     2138.00     2003.19       70.91 o   0.6344E-04
  -6  12   6      800.49      884.73       65.52 o   0.1619E-03
  -5  12   6     3260.50     3230.62       91.16 o   0.2844E-04
  -4  12   6     1004.18      975.28       55.78 o   0.1782E-03
  -3  12   6     1155.10     1137.57       59.15 o   0.1454E-03
  -2  12   6     1445.11     1679.47       74.76 o   0.8253E-04
  -1  12   6     1233.20     1393.96       71.96 o   0.1025E-03
   0  12   6     1070.11     1082.72       74.54 o   0.1167E-03
   1  12   6     1253.70     1301.86       74.74 o   0.1018E-03
   2  12   6     1857.76     1998.05       84.20 o   0.5943E-04
   3  12   6      773.23      795.99       69.81 o   0.1546E-03
   4  12   6     2050.76     1866.13       90.48 o   0.5652E-04
   5  12   6      289.91      226.47       77.94 o   0.1605E-03
   6  12   6     1100.91     1105.50      162.17 o   0.3396E-04
   7  12   6      119.14      158.54       89.11 o   0.1251E-03
  -9  13   6      617.19      660.35      107.24 o   0.7966E-04
  -8  13   6      408.85      400.58       90.15 o   0.1171E-03
  -7  13   6      481.07      434.55       63.63 o   0.2186E-03
  -6  13   6       40.31        6.11       65.83 o   0.2307E-03
  -5  13   6      864.30      965.63       85.75 o   0.1045E-03
  -4  13   6      545.72      478.36       67.86 o   0.1905E-03
  -3  13   6     2019.85     2058.04       86.03 o   0.5516E-04
  -2  13   6      112.96       65.84       59.78 o   0.2785E-03
  -1  13   6     1237.06     1320.49       76.46 o   0.9861E-04
   0  13   6      123.22      146.63       64.32 o   0.2389E-03
   1  13   6     2035.24     2144.58       91.77 o   0.5052E-04
   2  13   6      120.82      102.83       64.89 o   0.2358E-03
   3  13   6     1077.36     1135.08       92.88 o   0.8463E-04
  -3  14   6       42.76       49.05       96.39 o   0.8472E-04
  -2  14   6      371.97      474.85       79.56 o   0.1465E-03
  -1  14   6       34.90       26.07       74.42 o   0.1588E-03
   0  14   6       35.77       40.81       81.40 o   0.1166E-03
   1  14   6       22.00       21.22       88.26 o   0.3189E-04
 -18   1   7      343.41      364.41      105.69 o   0.8697E-04
 -17   1   7       14.49        9.76       65.52 o   0.4555E-04
 -16   1   7      547.79      541.28       68.92 o   0.1819E-03
 -15   1   7       26.78        7.29       58.64 o   0.2426E-03
 -14   1   7     1625.95     1686.98       79.00 o   0.7466E-04
 -13   1   7       79.82       40.40       37.59 o   0.7040E-03
 -12   1   7      620.94      700.10       40.98 o   0.3527E-03
 -11   1   7        9.95       17.74       33.79 o   0.3036E-03
 -10   1   7     2781.33     2660.48       50.98 o   0.4697E-04
  -9   1   7       10.65       40.84       20.40 o   0.2389E-02
  -8   1   7     7329.24     8356.31       68.39 o   0.5897E-05
  -7   1   7       33.89        3.50       19.44 o   0.2643E-02
  -6   1   7     1791.91     1518.55       37.55 o   0.1260E-03
  -5   1   7      418.43      680.59       22.02 o   0.7077E-03
  -4   1   7     5404.05     6320.51       54.29 o   0.1037E-04
  -3   1   7      412.36      350.36       21.24 o   0.1255E-02
  -2   1   7     5525.71     5637.51       63.29 o   0.1190E-04
  -1   1   7    16754.80    16209.03       93.94 o   0.1433E-05
   0   1   7     7391.92     6692.40       54.60 o   0.7933E-05
   1   1   7     2158.23     2352.87       32.96 o   0.6913E-04
   2   1   7      316.35      408.70       19.36 o   0.1344E-02
   3   1   7     4386.82     4136.00       42.25 o   0.2105E-04
   4   1   7     1213.46     1137.86       27.46 o   0.2364E-03
   5   1   7     5338.95     5459.35       44.95 o   0.1296E-04
   6   1   7      124.36      113.59       17.84 o   0.2838E-02
   7   1   7     1877.55     1995.35       37.07 o   0.8929E-04
   8   1   7      221.70      255.23       29.25 o   0.9909E-03
   9   1   7      501.75      426.65       49.47 o   0.3371E-03
  10   1   7      108.40      110.16       54.94 o   0.3280E-03
  11   1   7     1007.76     1037.98       84.71 o   0.1013E-03
  12   1   7       42.41       15.59      108.03 o   0.5283E-04
  13   1   7      348.50      348.11      123.62 o   0.6413E-04
 -18   2   7       41.66       54.87      138.33 o   0.1896E-04
 -17   2   7      998.60     1090.77       88.39 o   0.9349E-04
 -16   2   7       27.90       40.60       70.02 o   0.1294E-03
 -15   2   7     2679.10     2567.99      108.10 o   0.3433E-04
 -14   2   7       41.84       38.13       46.38 o   0.4641E-03
 -13   2   7     4027.80     3827.71       73.09 o   0.2269E-04
 -12   2   7      413.54      499.50       41.95 o   0.4281E-03
 -11   2   7     3593.41     3696.47       63.93 o   0.2589E-04
 -10   2   7      791.52      767.56       36.36 o   0.3517E-03
  -9   2   7     6779.52     7064.65       70.18 o   0.7759E-05
  -8   2   7      553.03      622.21       29.67 o   0.5522E-03
  -7   2   7     9715.69    10313.63       80.83 o   0.3710E-05
  -6   2   7     4380.12     4505.15       54.60 o   0.1855E-04
  -5   2   7    25787.91    25767.81      120.02 o   0.5823E-06
  -4   2   7     3219.01     3188.95       43.31 o   0.3558E-04
  -3   2   7    14648.39    14332.55      102.78 o   0.1838E-05
  -2   2   7    11137.71    11893.62       70.26 o   0.2838E-05
  -1   2   7    16604.99    17189.96       80.37 o   0.1341E-05
   0   2   7     7759.11     7976.36       55.92 o   0.6104E-05
   1   2   7     5963.16     6013.82       56.17 o   0.1047E-04
   2   2   7    12433.62    12496.52       85.09 o   0.2470E-05
   3   2   7     5000.93     5110.16       46.65 o   0.1477E-04
   4   2   7     6956.96     7158.11       45.73 o   0.7613E-05
   5   2   7     3040.93     3102.16       31.07 o   0.3931E-04
   6   2   7     4626.80     4496.32       45.69 o   0.1822E-04
   7   2   7      767.48      745.87       28.13 o   0.4463E-03
   8   2   7     7005.13     7072.97       66.90 o   0.7573E-05
   9   2   7      982.13      992.11       64.74 o   0.1494E-03
  10   2   7     3161.52     3313.66       94.74 o   0.2752E-04
  11   2   7        5.71        0.81      105.77 o   0.1041E-05
  12   2   7     3071.22     3256.64      186.58 o   0.1640E-04
  13   2   7      -11.12       45.60      118.68 o   0.2494E-05
 -17   3   7       17.33        1.90       93.87 o   0.1547E-04
 -16   3   7     1825.68     1823.40      129.42 o   0.3952E-04
 -15   3   7      293.93      400.49       89.70 o   0.1192E-03
 -14   3   7     5613.36     4898.85      146.80 o   0.1123E-04
 -13   3   7       31.87       71.28       41.06 o   0.5899E-03
 -12   3   7     4034.73     4466.04       77.30 o   0.1849E-04
 -11   3   7     1154.21     1096.60       49.59 o   0.1778E-03
 -10   3   7     8502.11     8674.22       88.92 o   0.5060E-05
  -9   3   7      607.82      619.38       32.81 o   0.4878E-03
  -8   3   7    18967.13    19300.10      131.36 o   0.1040E-05
  -7   3   7     4469.75     4877.71       59.00 o   0.1634E-04
  -6   3   7    10242.96    11491.55       76.54 o   0.3114E-05
  -5   3   7     7755.32     7336.98       74.31 o   0.6755E-05
  -4   3   7     3717.96     3979.53       47.90 o   0.2451E-04
  -3   3   7     9036.53     9528.48       76.08 o   0.4313E-05
  -2   3   7     9947.46    10518.40       71.79 o   0.3564E-05
  -1   3   7    12426.09    13391.12       96.91 o   0.2247E-05
   0   3   7     4496.60     5370.97       54.18 o   0.1459E-04
   1   3   7     8002.18     7929.53       92.19 o   0.5845E-05
   2   3   7     5004.08     4702.11       60.42 o   0.1590E-04
   3   3   7     4419.53     4930.58       42.18 o   0.1676E-04
   4   3   7     2148.79     2266.10       27.67 o   0.7437E-04
   5   3   7    16640.45    16867.35       65.22 o   0.1377E-05
   6   3   7      722.32      716.71       22.14 o   0.5518E-03
   7   3   7    10610.97    10953.07       74.04 o   0.3261E-05
   8   3   7      995.91      866.94       42.41 o   0.2541E-03
   9   3   7     4807.99     5048.26      106.99 o   0.1339E-04
  10   3   7      175.12      136.98       80.06 o   0.1547E-03
  11   3   7     6883.27     6666.03      178.85 o   0.6732E-05
  12   3   7       65.74       33.02      122.09 o   0.6707E-04
 -17   4   7     1653.38     1509.84      192.55 o   0.2310E-04
 -16   4   7      183.92      167.88       94.47 o   0.1111E-03
 -15   4   7     3398.44     3506.02      146.04 o   0.1917E-04
 -14   4   7      130.25       49.87       64.03 o   0.2431E-03
 -13   4   7     4510.93     4903.56       94.54 o   0.1481E-04
 -12   4   7        3.05        1.78       46.55 o   0.7921E-05
 -11   4   7     3908.00     3856.23       73.77 o   0.2289E-04
 -10   4   7       24.85        9.75       36.43 o   0.7531E-03
  -9   4   7     7277.89     8027.59       97.59 o   0.6046E-05
  -8   4   7     4288.90     4128.91       51.67 o   0.2122E-04
  -7   4   7    14789.30    15493.87       85.84 o   0.1662E-05
  -6   4   7     1136.81     1164.78       30.85 o   0.2274E-03
  -5   4   7     1330.72     1344.91       39.50 o   0.1618E-03
  -4   4   7     2504.37     2895.23       57.38 o   0.4383E-04
  -3   4   7    12847.22    13750.04       91.98 o   0.2119E-05
  -2   4   7     7700.24     7454.66       77.26 o   0.6592E-05
  -1   4   7    13601.13    12975.48      128.46 o   0.2161E-05
   0   4   7    13081.45    13793.99       91.22 o   0.2088E-05
   1   4   7     8381.63     8264.48       72.82 o   0.5504E-05
   2   4   7     4949.06     4902.27       45.90 o   0.1551E-04
   3   4   7     6588.25     6779.28       59.20 o   0.8361E-05
   4   4   7    12531.41    12474.48       66.51 o   0.2476E-05
   5   4   7     3326.64     3194.42       35.41 o   0.3570E-04
   6   4   7    13118.05    13385.57       77.73 o   0.2175E-05
   7   4   7      940.62      927.52       31.73 o   0.3100E-03
   8   4   7     2118.11     2082.12       61.53 o   0.6660E-04
   9   4   7      322.08      287.16       78.40 o   0.1568E-03
  10   4   7     2885.67     2711.84      128.80 o   0.2764E-04
  11   4   7      108.94       37.65       92.31 o   0.1172E-03
  12   4   7     1954.02     1886.51      171.48 o   0.2581E-04
 -17   5   7      165.58       43.17      137.60 o   0.5277E-04
 -16   5   7     1493.99     1253.86      128.74 o   0.4735E-04
 -15   5   7      489.92      433.46      106.19 o   0.8475E-04
 -14   5   7     3530.70     3871.08      112.40 o   0.2050E-04
 -13   5   7       94.94       46.68       60.61 o   0.2715E-03
 -12   5   7     3359.14     3052.58      100.67 o   0.2813E-04
 -11   5   7      223.33      299.74       50.51 o   0.3639E-03
 -10   5   7     5034.34     5248.15       81.91 o   0.1320E-04
  -9   5   7      194.27      162.54       32.70 o   0.8737E-03
  -8   5   7    11923.05    11894.87       93.50 o   0.2696E-05
  -7   5   7      967.81     1047.18       32.99 o   0.2649E-03
  -6   5   7     8033.08     7789.41       88.10 o   0.5992E-05
  -5   5   7      376.53      334.59       38.95 o   0.5461E-03
  -4   5   7     6606.30     6496.88       80.70 o   0.8587E-05
  -3   5   7     1458.96     1531.77       36.17 o   0.1416E-03
  -2   5   7    11713.32    11916.14      142.98 o   0.2647E-05
  -1   5   7     4773.73     4697.90       53.89 o   0.1649E-04
   0   5   7     4224.36     4212.99       51.14 o   0.2056E-04
   1   5   7     2773.78     3064.56       44.47 o   0.4113E-04
   2   5   7     2130.62     2303.26       38.49 o   0.6992E-04
   3   5   7      918.51      848.60       26.21 o   0.3776E-03
   4   5   7     1664.80     1603.08       29.44 o   0.1314E-03
   5   5   7     4230.39     4318.55       48.35 o   0.2014E-04
   6   5   7      578.11      565.09       31.98 o   0.5375E-03
   7   5   7     2340.19     2468.53       55.48 o   0.5536E-04
   8   5   7      670.56      662.71       63.17 o   0.1958E-03
   9   5   7     1393.54     1483.27      101.71 o   0.6327E-04
  10   5   7      917.84      769.55      109.29 o   0.7311E-04
  11   5   7     1377.67     1365.44      112.78 o   0.5713E-04
 -16   6   7      206.09      204.01      139.77 o   0.5090E-04
 -15   6   7      295.34      273.00       70.72 o   0.1923E-03
 -14   6   7      878.23      884.82       67.85 o   0.1516E-03
 -13   6   7      195.48      192.40       57.21 o   0.2969E-03
 -12   6   7      149.93      130.55       48.91 o   0.4097E-03
 -11   6   7      589.04      494.97       47.52 o   0.3377E-03
 -10   6   7       31.37        8.92       37.76 o   0.7009E-03
  -9   6   7     1856.78     1816.86       58.36 o   0.8399E-04
  -8   6   7      305.24      256.52       40.31 o   0.5520E-03
  -7   6   7     1529.53     1531.27       41.85 o   0.1276E-03
  -6   6   7     1192.56     1252.00       37.94 o   0.1893E-03
  -5   6   7       65.74        7.38       33.94 o   0.8668E-03
  -4   6   7       51.87       66.60       24.33 o   0.1663E-02
  -3   6   7      228.31      180.54       26.32 o   0.1260E-02
  -2   6   7     1745.36     1807.06       34.68 o   0.1070E-03
  -1   6   7     2284.41     2554.24       37.74 o   0.5904E-04
   0   6   7     1404.96     1307.27       29.79 o   0.1819E-03
   1   6   7      615.17      642.29       24.45 o   0.6157E-03
   2   6   7      421.73      415.14       30.36 o   0.7304E-03
   3   6   7      523.78      549.78       35.34 o   0.5005E-03
   4   6   7     1352.70     1433.09       40.16 o   0.1499E-03
   5   6   7       42.48       38.59       32.19 o   0.9613E-03
   6   6   7     3696.18     3674.84       63.84 o   0.2576E-04
   7   6   7       42.04        6.52       45.43 o   0.4843E-03
   8   6   7      119.43      113.55       49.66 o   0.4001E-03
   9   6   7      194.15       89.08       85.76 o   0.1352E-03
  10   6   7      194.10      177.47      101.62 o   0.9604E-04
 -16   7   7       44.10       52.41      152.96 o   0.1421E-04
 -15   7   7      857.88      846.33      169.57 o   0.3268E-04
 -14   7   7       80.17       57.84       58.81 o   0.2882E-03
 -13   7   7      869.16      832.53       67.17 o   0.1578E-03
 -12   7   7      421.31      323.66       55.41 o   0.2945E-03
 -11   7   7     2242.33     2623.36       83.29 o   0.4357E-04
 -10   7   7      105.87      136.47       40.98 o   0.5809E-03
  -9   7   7      858.41      867.23       48.87 o   0.2338E-03
  -8   7   7     1555.89     1572.15       53.27 o   0.1088E-03
  -7   7   7      174.80      166.67       37.71 o   0.6678E-03
  -6   7   7      271.16      261.67       31.50 o   0.8504E-03
  -5   7   7     2077.09     1971.63       46.40 o   0.8044E-04
  -4   7   7     1740.97     1736.15       47.59 o   0.9996E-04
  -3   7   7     1396.01     1414.43       39.21 o   0.1514E-03
  -2   7   7       19.12       17.50       23.75 o   0.1771E-02
  -1   7   7      249.90      267.76       24.97 o   0.1257E-02
   0   7   7      121.46      106.85       20.27 o   0.2253E-02
   1   7   7     1963.24     2011.87       28.18 o   0.9157E-04
   2   7   7     1697.34     1701.02       47.11 o   0.1044E-03
   3   7   7      638.06      655.03       36.24 o   0.4168E-03
   4   7   7       16.65        5.52       36.33 o   0.6364E-03
   5   7   7      177.34      146.48       37.86 o   0.6688E-03
   6   7   7      639.29      646.72       47.35 o   0.3015E-03
   7   7   7      109.34      116.49       51.42 o   0.3737E-03
   8   7   7      167.74      155.55       53.33 o   0.3440E-03
   9   7   7     1206.65     1326.89      113.49 o   0.5821E-04
 -15   8   7      195.53      329.25      147.66 o   0.4543E-04
 -14   8   7      431.12      343.10      112.40 o   0.7696E-04
 -13   8   7     1330.68     1357.61       69.50 o   0.1052E-03
 -12   8   7       49.13       32.41       56.27 o   0.3154E-03
 -11   8   7     4429.15     4579.78       98.21 o   0.1609E-04
 -10   8   7      802.12      793.32       58.70 o   0.1975E-03
  -9   8   7      673.77      726.58       50.02 o   0.2642E-03
  -8   8   7     2212.35     2142.69       63.64 o   0.6184E-04
  -7   8   7      246.11      226.48       48.20 o   0.4055E-03
  -6   8   7     2562.80     2660.76       68.59 o   0.4493E-04
  -5   8   7     2366.97     2376.80       51.24 o   0.5916E-04
  -4   8   7     4031.13     4002.17       60.48 o   0.2212E-04
  -3   8   7       84.52       34.67       37.57 o   0.7054E-03
  -2   8   7       93.39       76.99       30.08 o   0.1085E-02
  -1   8   7      386.47      385.84       33.38 o   0.6678E-03
   0   8   7       44.01       20.66       29.03 o   0.1184E-02
   1   8   7      508.31      550.93       42.29 o   0.3964E-03
   2   8   7     3111.88     2993.98       72.41 o   0.3462E-04
   3   8   7      494.95      467.77       41.83 o   0.4279E-03
   4   8   7     1054.06     1141.69       56.17 o   0.1589E-03
   5   8   7     1093.01     1160.29       53.74 o   0.1615E-03
   6   8   7      192.32      162.33       48.13 o   0.4177E-03
   7   8   7      345.69      256.04       59.67 o   0.2651E-03
   8   8   7     2735.94     2655.04       85.28 o   0.3904E-04
 -15   9   7      162.58      288.57      144.34 o   0.4764E-04
 -14   9   7      159.50      139.15      136.97 o   0.5314E-04
 -13   9   7       33.68        1.56       77.25 o   0.1274E-03
 -12   9   7     3799.60     3596.05       98.32 o   0.2270E-04
 -11   9   7       25.70        0.14       53.31 o   0.3271E-03
 -10   9   7     3946.19     3810.07       95.56 o   0.2118E-04
  -9   9   7     1548.54     1476.70       69.06 o   0.9455E-04
  -8   9   7      222.06      201.88       50.85 o   0.3704E-03
  -7   9   7      358.97      375.60       50.86 o   0.3412E-03
  -6   9   7     1773.13     1830.71       76.15 o   0.7071E-04
  -5   9   7     2627.75     2719.88       69.68 o   0.4253E-04
  -4   9   7     5544.46     5423.13       71.12 o   0.1220E-04
  -3   9   7     2307.37     2417.37       53.83 o   0.5756E-04
  -2   9   7      570.95      566.80       42.51 o   0.3805E-03
  -1   9   7      501.07      442.36       31.85 o   0.6397E-03
   0   9   7     3700.51     3722.08       61.58 o   0.2552E-04
   1   9   7     4384.53     4368.62       85.29 o   0.1774E-04
   2   9   7     3309.73     3383.10       65.71 o   0.3010E-04
   3   9   7     8796.17     8773.37      114.79 o   0.4737E-05
   4   9   7     1488.08     1434.83       63.65 o   0.1057E-03
   5   9   7      843.28      841.08       57.48 o   0.1955E-03
   6   9   7     1150.66     1198.75       60.79 o   0.1377E-03
   7   9   7     2277.93     2279.61       81.22 o   0.5007E-04
   8   9   7      130.20      105.54       98.32 o   0.1031E-03
 -14  10   7       81.84       24.04      100.17 o   0.9960E-04
 -13  10   7     1298.75     1195.39      113.46 o   0.5979E-04
 -12  10   7       56.95       49.49       76.71 o   0.1697E-03
 -11  10   7     5269.48     5153.70      135.79 o   0.1140E-04
 -10  10   7      265.14      246.86       58.72 o   0.2770E-03
  -9  10   7     2124.12     2147.03       79.66 o   0.5534E-04
  -8  10   7       29.83        5.33       51.41 o   0.3783E-03
  -7  10   7     2126.00     1996.21       78.44 o   0.5968E-04
  -6  10   7     1253.74     1125.16       73.16 o   0.1125E-03
  -5  10   7    13529.03    12925.72      179.28 o   0.2104E-05
  -4  10   7     2975.67     3018.26       62.89 o   0.3716E-04
  -3  10   7     7593.12     7586.82       79.50 o   0.6525E-05
  -2  10   7     1105.32     1158.41       50.78 o   0.1683E-03
  -1  10   7     2082.23     2250.32       72.05 o   0.5696E-04
   0  10   7     3430.00     3341.41       91.10 o   0.2675E-04
   1  10   7     2573.62     2580.60       84.64 o   0.4132E-04
   2  10   7     8997.39     9201.55      120.12 o   0.4387E-05
   3  10   7     1039.22     1164.98       60.21 o   0.1462E-03
   4  10   7     2053.92     1837.22       73.86 o   0.6723E-04
   5  10   7      500.50      421.55       57.35 o   0.2628E-03
   6  10   7      685.00      742.29       69.02 o   0.1641E-03
   7  10   7      504.65      475.99       86.34 o   0.1242E-03
 -13  11   7      472.20      370.28      102.86 o   0.9095E-04
 -12  11   7     2411.90     2599.25       97.84 o   0.3834E-04
 -11  11   7      515.04      620.85       64.54 o   0.1980E-03
 -10  11   7     2444.11     2252.32       84.13 o   0.4805E-04
  -9  11   7       78.67       56.79       53.21 o   0.3518E-03
  -8  11   7      408.03      454.80       55.25 o   0.2819E-03
  -7  11   7      213.01      234.78       46.89 o   0.4293E-03
  -6  11   7     7785.04     7732.09      113.78 o   0.5977E-05
  -5  11   7      276.49      266.77       52.47 o   0.3404E-03
  -4  11   7     7097.60     7306.68      108.60 o   0.6874E-05
  -3  11   7     1598.77     1576.79       70.25 o   0.8751E-04
  -2  11   7     1341.85     1398.92       83.45 o   0.8415E-04
  -1  11   7       18.89        9.69       52.42 o   0.1890E-03
   0  11   7     2176.17     2374.76       79.42 o   0.5020E-04
   1  11   7     2340.96     2257.08       87.16 o   0.4753E-04
   2  11   7     1799.05     1731.32       80.52 o   0.6958E-04
   3  11   7     5306.39     5390.60      103.53 o   0.1185E-04
   4  11   7      664.55      675.66       63.21 o   0.1940E-03
   5  11   7      171.19      139.75       55.46 o   0.3192E-03
   6  11   7      620.71      577.56       96.55 o   0.9785E-04
   7  11   7     1373.63     1394.04      108.95 o   0.5946E-04
 -11  12   7     2070.64     1758.55      114.51 o   0.4553E-04
 -10  12   7      509.05      455.10       65.93 o   0.2035E-03
  -9  12   7      412.71      459.87       63.05 o   0.2230E-03
  -8  12   7      223.97      204.90       60.40 o   0.2657E-03
  -7  12   7      190.92      127.57       51.05 o   0.3755E-03
  -6  12   7       37.28       28.22       50.43 o   0.3927E-03
  -5  12   7     2169.41     2118.72       74.01 o   0.5833E-04
  -4  12   7      714.36      694.80       58.38 o   0.2138E-03
  -3  12   7     1230.17     1233.29       74.64 o   0.1054E-03
  -2  12   7       13.91       19.79       57.20 o   0.7229E-04
  -1  12   7       63.75      103.40       58.69 o   0.2886E-03
   0  12   7      363.17      380.56       63.28 o   0.2291E-03
   1  12   7      950.33     1065.51       76.34 o   0.1173E-03
   2  12   7     2483.47     2494.73       92.25 o   0.4092E-04
   3  12   7      310.76      286.83       61.92 o   0.2465E-03
   4  12   7      532.52      632.96       61.18 o   0.2146E-03
   5  12   7       85.46      120.76       95.52 o   0.1092E-03
   6  12   7      107.99       68.62       95.27 o   0.1100E-03
  -9  13   7      201.53      323.96      134.12 o   0.5496E-04
  -8  13   7      335.54      300.09      105.09 o   0.8851E-04
  -7  13   7      412.38      299.89      105.10 o   0.8821E-04
  -5  13   7       -4.69        9.20       66.81 o   0.4411E-05
  -4  13   7     2100.07     1953.19       80.91 o   0.5933E-04
  -3  13   7       87.79      114.72       53.67 o   0.3436E-03
  -2  13   7      126.36       81.12       61.28 o   0.2646E-03
  -1  13   7      558.43      645.67       70.81 o   0.1671E-03
   0  13   7       27.57       17.78       63.91 o   0.1823E-03
   1  13   7      810.74      842.50       87.37 o   0.1064E-03
   2  13   7      215.82      191.01       87.00 o   0.1304E-03
  -3  14   7       59.07        8.27      102.04 o   0.9603E-04
  -2  14   7      569.13      601.82       89.45 o   0.1124E-03
  -1  14   7       40.86       15.85       75.83 o   0.1739E-03
   0  14   7     1355.04     1370.79      107.88 o   0.6091E-04
 -18   0   8      127.73      178.88      150.33 o   0.4412E-04
 -17   0   8       33.47       89.53      102.40 o   0.3577E-04
 -16   0   8      315.47      298.32       94.34 o   0.1094E-03
 -15   0   8       11.30       10.08       80.87 o   0.1195E-04
 -14   0   8      957.64     1060.33       72.16 o   0.1263E-03
 -13   0   8      233.14      282.20       46.77 o   0.4217E-03
 -12   0   8       12.15        5.76       43.45 o   0.1656E-03
 -11   0   8       65.45        1.59       42.13 o   0.5631E-03
 -10   0   8     1298.60     1662.65       55.36 o   0.1093E-03
  -9   0   8     2276.48     1945.17       49.82 o   0.7534E-04
  -8   0   8       66.15      171.13       30.81 o   0.1002E-02
  -7   0   8       12.71       75.87       29.28 o   0.1862E-03
  -6   0   8     9474.41     8590.88      110.75 o   0.4694E-05
  -5   0   8     1268.49     1054.36       39.70 o   0.2096E-03
  -4   0   8     1426.77     1437.81       47.47 o   0.1315E-03
  -3   0   8     7962.08     8673.09      111.94 o   0.5102E-05
  -2   0   8      185.14      105.94       32.43 o   0.9128E-03
  -1   0   8     1749.98     1648.18       65.45 o   0.8726E-04
   0   0   8     4176.97     3900.29       72.23 o   0.2165E-04
   1   0   8     4727.89     4323.97       75.47 o   0.1765E-04
   2   0   8       18.07       41.91       28.50 o   0.1227E-02
   3   0   8    10628.77    11141.61      108.54 o   0.3128E-05
   4   0   8     5935.26     5825.43       73.92 o   0.1064E-04
   5   0   8    15300.34    15060.01       83.17 o   0.1680E-05
   6   0   8      298.20      302.45       30.99 o   0.8400E-03
   7   0   8      353.48      348.93       45.89 o   0.4140E-03
   8   0   8     1112.98     1161.13       79.15 o   0.1037E-03
   9   0   8     2993.19     2982.33      109.68 o   0.2864E-04
  10   0   8     1779.50     1715.64       97.89 o   0.5771E-04
  11   0   8     2127.85     2239.67      151.26 o   0.2835E-04
 -18   1   8       76.76       27.41      141.15 o   0.5018E-04
 -17   1   8      222.65      180.31       69.60 o   0.2024E-03
 -16   1   8      387.86      300.50       69.86 o   0.1938E-03
 -15   1   8       31.22        0.52       50.27 o   0.3956E-03
 -14   1   8      185.26      159.45       38.46 o   0.6447E-03
 -13   1   8      739.34      702.39       40.65 o   0.3381E-03
 -12   1   8       35.82        8.01       30.06 o   0.1106E-02
 -11   1   8     2182.73     2090.06       46.64 o   0.7316E-04
 -10   1   8      538.48      497.39       31.28 o   0.6057E-03
  -9   1   8     2673.19     2706.89       38.93 o   0.4956E-04
  -8   1   8     1938.33     1932.04       36.18 o   0.9189E-04
  -7   1   8      600.51      671.53       27.30 o   0.5479E-03
  -6   1   8      189.39      151.09       23.11 o   0.1659E-02
  -5   1   8     2108.42     1979.23       37.17 o   0.8442E-04
  -4   1   8    12229.70    12483.03       90.97 o   0.2486E-05
  -3   1   8     4600.67     4775.15       56.00 o   0.1663E-04
  -2   1   8     6093.84     6159.02       71.13 o   0.9830E-05
  -1   1   8      292.88      342.52       21.23 o   0.1387E-02
   0   1   8      977.14      864.91       26.58 o   0.3584E-03
   1   1   8      120.14      106.35       19.19 o   0.2498E-02
   2   1   8     6265.54     6377.21       60.85 o   0.9348E-05
   3   1   8      356.09      333.23       23.25 o   0.1197E-02
   4   1   8     7857.29     7898.00       62.57 o   0.6136E-05
   5   1   8      697.36      742.37       24.02 o   0.5166E-03
   6   1   8      543.83      516.46       22.42 o   0.8276E-03
   7   1   8      306.13      310.36       26.25 o   0.1072E-02
   8   1   8      164.05      129.44       43.72 o   0.5095E-03
   9   1   8     2568.73     2517.53       73.13 o   0.4590E-04
  10   1   8     1109.02     1134.22       72.51 o   0.1177E-03
  11   1   8     1891.01     2023.56      154.84 o   0.2941E-04
  12   1   8       73.10       27.37      107.24 o   0.8691E-04
 -18   2   8       -7.11       83.48      141.64 o   0.5027E-06
 -17   2   8      948.12      923.30       94.19 o   0.9018E-04
 -16   2   8      852.97      864.07       74.49 o   0.1344E-03
 -15   2   8       40.12        7.15       50.90 o   0.3859E-03
 -14   2   8       39.69       20.46       48.23 o   0.4295E-03
 -13   2   8       58.65       40.39       38.25 o   0.6811E-03
 -12   2   8      623.34      590.26       43.42 o   0.3550E-03
 -11   2   8       76.72       59.34       34.19 o   0.8473E-03
 -10   2   8     3112.64     3089.28       59.73 o   0.3549E-04
  -9   2   8      434.85      337.16       27.99 o   0.8825E-03
  -8   2   8       82.81      125.11       21.87 o   0.1958E-02
  -7   2   8      644.21      809.67       25.89 o   0.4659E-03
  -6   2   8      373.72      489.08       26.15 o   0.8229E-03
  -5   2   8       41.90       96.82       20.43 o   0.2303E-02
  -4   2   8     5069.07     5313.29       61.01 o   0.1344E-04
  -3   2   8     3028.73     3229.25       45.75 o   0.3647E-04
  -2   2   8     1937.22     1914.48       36.27 o   0.9355E-04
  -1   2   8      692.47      627.88       25.54 o   0.5720E-03
   0   2   8       47.31        4.96       17.30 o   0.3329E-02
   1   2   8      145.22       87.49       18.18 o   0.2775E-02
   2   2   8      824.46      714.63       21.95 o   0.5156E-03
   3   2   8     7150.95     7063.68       58.98 o   0.7530E-05
   4   2   8      154.56      128.92       24.12 o   0.1585E-02
   5   2   8      270.74      279.66       20.01 o   0.1680E-02
   6   2   8        6.81        5.00       19.07 o   0.1401E-02
   7   2   8      235.36      238.55       24.45 o   0.1345E-02
   8   2   8      139.55      122.03       42.78 o   0.5342E-03
   9   2   8     1009.59     1052.96       69.78 o   0.1309E-03
  10   2   8     2601.68     2763.62       90.77 o   0.3695E-04
  11   2   8      449.02      364.92       88.61 o   0.1213E-03
  12   2   8      140.07      148.22      119.44 o   0.6982E-04
 -17   3   8      -14.07       43.35      100.17 o   0.7871E-05
 -16   3   8       88.79        2.12      103.48 o   0.9336E-04
 -15   3   8       20.60       27.55       60.81 o   0.1241E-03
 -14   3   8       64.23       35.60       59.06 o   0.2862E-03
 -13   3   8     1172.89     1183.36       67.89 o   0.1220E-03
 -12   3   8      546.64      527.19       47.28 o   0.3377E-03
 -11   3   8     1378.17     1392.85       54.14 o   0.1268E-03
 -10   3   8       88.59       67.45       34.36 o   0.8368E-03
  -9   3   8     1758.88     1836.31       44.51 o   0.9685E-04
  -8   3   8      603.04      557.45       28.46 o   0.6101E-03
  -7   3   8      264.49      278.29       22.89 o   0.1400E-02
  -6   3   8     1600.66     1399.28       33.94 o   0.1499E-03
  -5   3   8     2513.82     2567.05       43.90 o   0.5389E-04
  -4   3   8     1647.84     1558.31       36.40 o   0.1282E-03
  -3   3   8     3290.03     3196.31       45.73 o   0.3474E-04
  -2   3   8     3790.53     3798.35       43.16 o   0.2578E-04
  -1   3   8       31.32       54.49       20.40 o   0.2372E-02
   0   3   8      327.55      408.96       26.11 o   0.9501E-03
   1   3   8      180.44      151.70       26.95 o   0.1259E-02
   2   3   8     1507.34     1555.27       41.24 o   0.1298E-03
   3   3   8       24.54        4.20       30.16 o   0.1099E-02
   4   3   8     5437.81     5522.40       47.34 o   0.1252E-04
   5   3   8       81.03       60.30       18.30 o   0.2888E-02
   6   3   8       11.73        0.01       19.62 o   0.2597E-02
   7   3   8      884.21      862.43       36.35 o   0.3068E-03
   8   3   8       24.84        3.18       40.65 o   0.6049E-03
   9   3   8       30.70        6.79       53.46 o   0.3498E-03
  10   3   8     2321.61     2102.40      119.44 o   0.3785E-04
  11   3   8      297.73      270.52       87.88 o   0.1262E-03
  12   3   8      543.10      564.45      133.78 o   0.5351E-04
 -17   4   8      383.92      285.42      146.96 o   0.4575E-04
 -16   4   8     1709.41     1848.06      135.94 o   0.3730E-04
 -15   4   8       18.48       31.16       60.68 o   0.1008E-03
 -14   4   8       -0.08        1.13      121.16 o   0.1160E-08
 -13   4   8       68.05       71.41       63.40 o   0.2480E-03
 -12   4   8      255.97      337.65       63.96 o   0.2304E-03
 -11   4   8      387.41      415.12       62.86 o   0.2284E-03
 -10   4   8     6483.90     6170.37      104.42 o   0.8983E-05
  -9   4   8      200.77      216.52       31.59 o   0.8976E-03
  -8   4   8      761.47      803.48       32.11 o   0.3794E-03
  -7   4   8       85.46       52.38       23.39 o   0.1794E-02
  -6   4   8      109.37      110.91       26.16 o   0.1399E-02
  -5   4   8       62.91       71.43       24.31 o   0.1657E-02
  -4   4   8     1776.57     2020.62       52.92 o   0.8110E-04
  -3   4   8     1281.99     1168.34       40.13 o   0.1855E-03
  -2   4   8     2279.20     2116.92       48.33 o   0.6883E-04
  -1   4   8     4135.16     3868.98       58.03 o   0.2279E-04
   0   4   8      229.20      255.97       26.60 o   0.1162E-02
   1   4   8     1434.71     1579.35       36.75 o   0.1370E-03
   2   4   8     2110.17     2094.72       39.85 o   0.7720E-04
   3   4   8     2203.45     2453.47       40.62 o   0.6250E-04
   4   4   8     2367.43     2365.90       35.30 o   0.6407E-04
   5   4   8       64.39       58.15       19.67 o   0.2524E-02
   6   4   8     2234.66     2277.87       36.85 o   0.6903E-04
   7   4   8      834.48      830.01       41.63 o   0.2869E-03
   8   4   8      723.90      765.14       86.60 o   0.1116E-03
   9   4   8      363.23      458.41       85.21 o   0.1295E-03
  10   4   8       68.97       64.42       85.86 o   0.1354E-03
  11   4   8      202.26      157.77       93.44 o   0.1135E-03
 -16   5   8      418.91      382.63       93.93 o   0.1085E-03
 -15   5   8      181.08      252.76      100.05 o   0.9857E-04
 -14   5   8       43.43        1.91       66.00 o   0.2295E-03
 -13   5   8      112.49       50.00       68.48 o   0.2127E-03
 -12   5   8       50.47       45.98       51.07 o   0.3826E-03
 -11   5   8      467.67      443.41       54.70 o   0.2849E-03
 -10   5   8      163.09      177.27       47.07 o   0.4360E-03
  -9   5   8     1205.66     1269.86       51.69 o   0.1492E-03
  -8   5   8      981.55      975.02       43.43 o   0.2292E-03
  -7   5   8      186.50      156.38       29.92 o   0.1033E-02
  -6   5   8     1467.58     1571.54       43.97 o   0.1256E-03
  -5   5   8      239.00      233.10       31.68 o   0.8724E-03
  -4   5   8      605.99      659.86       37.22 o   0.4112E-03
  -3   5   8     3821.25     4022.33       63.18 o   0.2267E-04
  -2   5   8      320.17      348.29       26.23 o   0.1018E-02
  -1   5   8      588.17      504.12       26.98 o   0.6865E-03
   0   5   8     4692.77     4708.15       56.90 o   0.1666E-04
   1   5   8      717.10      710.69       29.65 o   0.4605E-03
   2   5   8      894.88      929.77       30.82 o   0.3222E-03
   3   5   8      784.77      812.14       26.55 o   0.4223E-03
   4   5   8      257.96      278.95       20.09 o   0.1684E-02
   5   5   8     1002.15      980.58       29.23 o   0.2986E-03
   6   5   8     2238.62     2134.63       46.41 o   0.7031E-04
   7   5   8     2801.65     2677.07       75.48 o   0.4063E-04
   8   5   8      781.82      773.23       97.03 o   0.9130E-04
   9   5   8      224.36      247.52       79.45 o   0.1548E-03
  10   5   8       23.67       11.14       91.48 o   0.3198E-04
 -16   6   8      770.65      754.60      107.23 o   0.7707E-04
 -15   6   8       -1.02       13.67       68.27 o   0.1917E-06
 -14   6   8       34.91        1.00       57.48 o   0.3026E-03
 -13   6   8      137.11      104.73       52.75 o   0.3551E-03
 -12   6   8       -4.56        7.59       51.12 o   0.1217E-04
 -11   6   8      329.38      236.34       49.32 o   0.3827E-03
 -10   6   8      110.06      139.26       49.89 o   0.3948E-03
  -9   6   8      125.75      164.65       41.25 o   0.5674E-03
  -8   6   8      275.96      305.29       42.78 o   0.4858E-03
  -7   6   8     2216.70     2047.52       54.24 o   0.7044E-04
  -6   6   8      802.88      732.78       38.48 o   0.3411E-03
  -5   6   8     3421.12     3383.55       70.45 o   0.2893E-04
  -4   6   8      229.16      239.01       32.18 o   0.8484E-03
  -3   6   8     1026.46      925.23       36.87 o   0.2676E-03
  -2   6   8      315.54      350.53       31.43 o   0.7834E-03
  -1   6   8     3963.45     4097.41       54.51 o   0.2233E-04
   0   6   8       64.28       64.74       22.94 o   0.1864E-02
   1   6   8     3803.97     3724.43       48.93 o   0.2588E-04
   2   6   8      247.23      277.09       24.07 o   0.1316E-02
   3   6   8      498.54      544.30       28.16 o   0.6628E-03
   4   6   8      327.79      302.16       32.30 o   0.7757E-03
   5   6   8      464.13      428.37       39.57 o   0.4858E-03
   6   6   8     2534.80     2582.46       65.05 o   0.4713E-04
   7   6   8     3172.20     3154.88       81.33 o   0.3086E-04
   8   6   8      460.28      531.96       95.13 o   0.1031E-03
   9   6   8       78.34       80.63       95.43 o   0.1096E-03
  10   6   8      398.13      363.32      138.92 o   0.5086E-04
 -16   7   8       18.70       13.74      154.38 o   0.2464E-05
 -15   7   8       48.53       44.22       88.98 o   0.1262E-03
 -14   7   8      -15.93        0.32       61.06 o   0.7305E-04
 -13   7   8      261.34      297.96       56.74 o   0.2918E-03
 -12   7   8       24.51        0.55       49.88 o   0.3882E-03
 -11   7   8      999.53     1046.01       64.87 o   0.1440E-03
 -10   7   8      489.63      447.90       54.94 o   0.2809E-03
  -9   7   8      383.72      333.04       49.51 o   0.3621E-03
  -8   7   8      197.40      197.67       47.13 o   0.4303E-03
  -7   7   8     2884.11     2829.11       74.89 o   0.3812E-04
  -6   7   8      440.91      393.19       34.04 o   0.6262E-03
  -5   7   8     1324.17     1337.59       42.28 o   0.1570E-03
  -4   7   8       19.98        1.87       30.92 o   0.1046E-02
  -3   7   8      311.66      353.71       33.49 o   0.7068E-03
  -2   7   8     1567.81     1519.58       42.69 o   0.1270E-03
  -1   7   8      665.91      710.69       31.12 o   0.4526E-03
   0   7   8    10552.10    10257.88       72.78 o   0.3566E-05
   1   7   8       62.80       71.31       23.62 o   0.1754E-02
   2   7   8     1186.80     1289.55       48.86 o   0.1558E-03
   3   7   8      277.30      269.67       34.06 o   0.7403E-03
   4   7   8      101.15       43.03       37.53 o   0.7050E-03
   5   7   8      285.92      336.82       46.08 o   0.4195E-03
   6   7   8     4345.58     4448.42       82.91 o   0.1762E-04
   7   7   8      572.31      602.75       59.00 o   0.2279E-03
   8   7   8     1283.01     1287.43      116.19 o   0.5634E-04
   9   7   8      749.82      620.50      104.66 o   0.8277E-04
 -15   8   8       66.75        9.20      143.97 o   0.4147E-04
 -14   8   8      346.25      453.01       66.63 o   0.2048E-03
 -13   8   8      113.78      127.28       60.11 o   0.2739E-03
 -12   8   8     2104.59     2032.19       79.63 o   0.5831E-04
 -11   8   8     1120.28     1025.26       68.42 o   0.1327E-03
 -10   8   8      236.94      235.09       54.87 o   0.3168E-03
  -9   8   8       27.44        1.30       48.39 o   0.4270E-03
  -8   8   8      885.60      827.72       61.58 o   0.1784E-03
  -7   8   8        7.15        1.08       47.66 o   0.3966E-04
  -6   8   8     3936.71     3909.83       81.82 o   0.2156E-04
  -5   8   8      342.28      305.67       34.85 o   0.6754E-03
  -4   8   8     1202.65     1202.22       46.39 o   0.1713E-03
  -3   8   8      304.06      261.52       40.38 o   0.5473E-03
  -2   8   8      267.22      262.19       30.03 o   0.9260E-03
  -1   8   8     1036.43     1050.82       38.94 o   0.2311E-03
   0   8   8      351.03      349.19       25.85 o   0.1016E-02
   1   8   8     2227.69     2179.35       66.42 o   0.5980E-04
   2   8   8     1266.88     1262.51       62.65 o   0.1249E-03
   3   8   8      793.98      843.65       51.62 o   0.2262E-03
   4   8   8       67.92       50.88       46.67 o   0.4573E-03
   5   8   8     2315.62     2303.08       68.50 o   0.5441E-04
   6   8   8      -16.10        0.83       48.25 o   0.1912E-03
   7   8   8     1367.55     1293.92       73.26 o   0.1020E-03
   8   8   8       51.33        8.68       93.48 o   0.1144E-03
 -14   9   8      229.08      199.29      137.00 o   0.5296E-04
 -13   9   8     1875.64     1903.00      101.32 o   0.5121E-04
 -12   9   8       40.27       23.18       59.83 o   0.2792E-03
 -11   9   8     1514.93     1672.39       74.46 o   0.8157E-04
 -10   9   8      327.41      308.83       57.66 o   0.2795E-03
  -9   9   8     3557.80     3590.04       92.03 o   0.2428E-04
  -8   9   8     1244.09     1193.62       68.55 o   0.1181E-03
  -7   9   8     2779.02     2713.81       82.50 o   0.3832E-04
  -6   9   8     3522.76     3744.53       96.11 o   0.2294E-04
  -5   9   8      442.45      449.50       42.43 o   0.4342E-03
  -4   9   8      553.36      513.43       36.81 o   0.4807E-03
  -3   9   8      712.66      643.90       40.95 o   0.3536E-03
  -2   9   8       54.43       68.15       39.48 o   0.6376E-03
  -1   9   8     1954.19     1865.92       56.49 o   0.8090E-04
   0   9   8     1765.22     1790.24       59.53 o   0.8559E-04
   1   9   8     2260.54     2431.75       78.47 o   0.4858E-04
   2   9   8      137.03      105.37       51.28 o   0.3754E-03
   3   9   8     1560.08     1360.82       65.07 o   0.1055E-03
   4   9   8      129.65      132.02       51.03 o   0.3777E-03
   5   9   8      302.60      361.46       53.23 o   0.3194E-03
   6   9   8     1405.75     1390.56       63.91 o   0.1101E-03
   7   9   8       35.71        9.90       54.20 o   0.3403E-03
 -13  10   8       13.74       42.73      101.33 o   0.7165E-05
 -12  10   8     1813.86     1788.93      105.07 o   0.5186E-04
 -11  10   8       51.33       12.24       60.32 o   0.2747E-03
 -10  10   8      399.12      418.32       62.55 o   0.2301E-03
  -9  10   8       13.15        1.36       55.59 o   0.7239E-04
  -8  10   8      582.71      479.73       64.79 o   0.2048E-03
  -7  10   8      146.85      146.17       53.28 o   0.3457E-03
  -6  10   8     2528.74     2558.13       89.39 o   0.4086E-04
  -5  10   8       17.81       16.22       58.29 o   0.1099E-03
  -4  10   8     1915.26     1878.11       83.34 o   0.6175E-04
  -3  10   8       94.93       65.68       50.60 o   0.3882E-03
  -2  10   8      831.32      870.17       77.41 o   0.1272E-03
  -1  10   8      521.64      482.47       59.76 o   0.2377E-03
   0  10   8     2443.58     2473.99       84.57 o   0.4398E-04
   1  10   8      287.23      275.98       53.75 o   0.3237E-03
   2  10   8     1462.82     1476.57       68.31 o   0.9790E-04
   3  10   8      253.62      292.79       53.72 o   0.3241E-03
   4  10   8     1264.16     1272.29       67.29 o   0.1155E-03
   5  10   8      137.95      163.69       53.70 o   0.3395E-03
   6  10   8      702.76      740.12       90.61 o   0.1045E-03
   7  10   8      924.98      901.49       96.82 o   0.8701E-04
 -13  11   8      774.10      794.74      149.39 o   0.4185E-04
 -12  11   8      174.66      198.29       81.03 o   0.1502E-03
 -11  11   8     1151.30     1165.59       91.68 o   0.8416E-04
 -10  11   8      601.88      611.79       88.32 o   0.1142E-03
  -9  11   8     1271.17     1165.61       76.86 o   0.1043E-03
  -8  11   8       43.37       35.63       55.50 o   0.3242E-03
  -7  11   8     2323.27     2443.00       78.95 o   0.4766E-04
  -6  11   8      717.87      715.96       64.98 o   0.1808E-03
  -5  11   8     3101.70     2982.61       89.94 o   0.3159E-04
  -4  11   8      434.13      391.03       52.53 o   0.3136E-03
  -3  11   8     2302.21     2305.33       73.16 o   0.5298E-04
  -2  11   8       96.56       61.37       60.37 o   0.2733E-03
  -1  11   8     1529.19     1521.60       81.14 o   0.7948E-04
   0  11   8       -2.89       12.39       54.01 o   0.3928E-05
   1  11   8     1877.79     1883.23       73.76 o   0.6885E-04
   2  11   8      124.01      102.43       54.59 o   0.3321E-03
   3  11   8     1074.32     1068.13       69.51 o   0.1289E-03
   4  11   8       -0.37       16.00       46.11 o   0.5530E-07
   5  11   8      489.83      442.98       79.19 o   0.1469E-03
   6  11   8       33.30       53.26       83.44 o   0.9109E-04
 -10  12   8      987.51      805.73       83.74 o   0.1120E-03
  -9  12   8       11.09        0.17       62.88 o   0.3149E-04
  -8  12   8      333.85      379.77       53.75 o   0.3095E-03
  -7  12   8       24.05        7.20       49.52 o   0.3846E-03
  -6  12   8      137.80       95.49       57.71 o   0.2974E-03
  -5  12   8       34.33        9.51       56.30 o   0.3154E-03
  -4  12   8      267.34      287.43       69.14 o   0.2009E-03
  -3  12   8      154.99      174.94       60.61 o   0.2671E-03
  -2  12   8       67.45       65.35       55.14 o   0.3276E-03
  -1  12   8      376.02      392.46       59.74 o   0.2526E-03
   0  12   8      285.75      286.79       58.00 o   0.2800E-03
   1  12   8      132.24      150.70       58.92 o   0.2837E-03
   2  12   8     1733.68     1683.36       78.25 o   0.7385E-04
   3  12   8       38.10       33.50       66.58 o   0.2254E-03
   4  12   8      611.98      616.28       87.07 o   0.1169E-03
   5  12   8       -0.82        3.81       43.24 o   0.7154E-07
  -9  13   8       -9.30        5.21      133.43 o   0.1092E-05
  -8  13   8       56.26       72.17      127.52 o   0.4787E-04
  -6  13   8       34.98        6.15       92.43 o   0.6707E-04
  -5  13   8      285.78      324.96      106.61 o   0.8610E-04
  -4  13   8       58.20      125.90       71.92 o   0.1923E-03
  -3  13   8       69.69       83.76       79.65 o   0.1572E-03
  -2  13   8       68.35       54.27       85.24 o   0.1375E-03
  -1  13   8      189.07      150.00       87.90 o   0.1283E-03
   0  13   8        4.40       50.86       85.84 o   0.1423E-05
   1  13   8       60.83       86.79       92.47 o   0.1167E-03
  -4  14   8       68.86       44.67      108.13 o   0.8548E-04
  -3  14   8       37.44        5.12       80.84 o   0.1313E-03
  -2  14   8      568.17      538.76       96.45 o   0.9927E-04
  -1  14   8       10.51       74.73       91.71 o   0.6248E-05
 -18   1   9      -14.43        1.76      130.15 o   0.2901E-05
 -17   1   9      171.93      231.28       65.68 o   0.2258E-03
 -16   1   9      287.49      378.36       72.46 o   0.1797E-03
 -15   1   9      504.69      441.90       58.95 o   0.2488E-03
 -14   1   9      145.96      139.28       52.34 o   0.3584E-03
 -13   1   9     2369.88     2462.96       64.06 o   0.5186E-04
 -12   1   9       29.62        0.05       31.72 o   0.9936E-03
 -11   1   9      941.99     1010.01       40.12 o   0.2441E-03
 -10   1   9      421.06      382.80       34.26 o   0.6358E-03
  -9   1   9     5936.95     5529.36       69.82 o   0.1150E-04
  -8   1   9      153.28      218.31       22.45 o   0.1652E-02
  -7   1   9      986.42     1214.95       30.62 o   0.2327E-03
  -6   1   9     6051.97     5654.11       67.24 o   0.1116E-04
  -5   1   9      148.41       70.70       23.24 o   0.1777E-02
  -4   1   9       56.38       93.49       21.97 o   0.1998E-02
  -3   1   9      107.99      105.74       24.12 o   0.1633E-02
  -2   1   9       17.28       13.27       25.35 o   0.1555E-02
  -1   1   9      479.09      584.06       27.38 o   0.6625E-03
   0   1   9      734.78      728.94       27.43 o   0.4692E-03
   1   1   9       16.02        0.98       21.44 o   0.2175E-02
   2   1   9      700.49      753.69       28.69 o   0.4567E-03
   3   1   9       16.35        3.85       21.94 o   0.2077E-02
   4   1   9      186.25      171.10       22.13 o   0.1753E-02
   5   1   9      201.05      198.94       19.81 o   0.2029E-02
   6   1   9       72.33       57.01       19.77 o   0.2492E-02
   7   1   9     1514.03     1591.10       50.89 o   0.1123E-03
   8   1   9       20.69        0.00       44.68 o   0.4296E-03
   9   1   9       17.95        0.65       47.09 o   0.2622E-03
  10   1   9      326.63      388.66       63.71 o   0.2269E-03
  11   1   9       78.01        9.90      105.71 o   0.8947E-04
 -17   2   9      195.48      248.63       86.75 o   0.1305E-03
 -16   2   9     1018.55     1074.14       91.36 o   0.8926E-04
 -15   2   9      571.33      550.69       66.82 o   0.1900E-03
 -14   2   9     1445.37     1266.80       75.56 o   0.9772E-04
 -13   2   9      666.04      739.09       57.59 o   0.2167E-03
 -12   2   9     2392.24     2648.22       80.08 o   0.4308E-04
 -11   2   9     1213.20     1058.50       54.20 o   0.1638E-03
 -10   2   9     3491.89     3404.91       58.60 o   0.2963E-04
  -9   2   9      850.15      909.22       37.59 o   0.2915E-03
  -8   2   9     3046.77     3356.06       43.64 o   0.3455E-04
  -7   2   9     1396.30     1406.19       32.34 o   0.1639E-03
  -6   2   9     3691.76     3817.82       55.34 o   0.2528E-04
  -5   2   9     5886.41     6458.30       63.93 o   0.9537E-05
  -4   2   9     5557.20     5867.59       60.35 o   0.1126E-04
  -3   2   9     4637.26     4258.14       67.49 o   0.1860E-04
  -2   2   9     2557.28     2431.55       41.30 o   0.5759E-04
  -1   2   9     5492.99     5566.37       57.19 o   0.1221E-04
   0   2   9     4104.45     4058.09       49.91 o   0.2228E-04
   1   2   9     1766.40     1786.15       36.30 o   0.1052E-03
   2   2   9      332.25      326.01       21.08 o   0.1384E-02
   3   2   9     3919.53     3820.65       67.30 o   0.2352E-04
   4   2   9     1142.62     1086.84       36.87 o   0.2238E-03
   5   2   9     5540.69     5661.75       48.64 o   0.1196E-04
   6   2   9     1388.92     1428.44       28.86 o   0.1678E-03
   7   2   9     1546.89     1437.29       50.74 o   0.1228E-03
   8   2   9      129.58      103.45       47.88 o   0.4302E-03
   9   2   9      630.86      672.46       63.96 o   0.1926E-03
  10   2   9      176.20      131.11       86.17 o   0.1337E-03
  11   2   9      432.42      413.17       97.53 o   0.1004E-03
 -17   3   9     2138.33     1930.43      190.30 o   0.2153E-04
 -16   3   9       37.75       43.62      103.65 o   0.4938E-04
 -15   3   9     3016.31     3194.73       97.64 o   0.2881E-04
 -14   3   9      391.29      380.54       59.95 o   0.2519E-03
 -13   3   9     4383.49     4229.54      100.45 o   0.1758E-04
 -12   3   9     3206.46     3234.45       87.72 o   0.2902E-04
 -11   3   9     2778.19     2755.34       81.80 o   0.3796E-04
 -10   3   9     1449.88     1540.38       64.33 o   0.1004E-03
  -9   3   9     2097.25     2247.25       52.44 o   0.6632E-04
  -8   3   9     3078.67     2994.11       47.16 o   0.3901E-04
  -7   3   9     4363.89     4285.75       49.60 o   0.1998E-04
  -6   3   9     2803.19     3030.20       45.03 o   0.4087E-04
  -5   3   9      195.08      231.16       25.98 o   0.1249E-02
  -4   3   9     4303.11     4554.31       54.80 o   0.1857E-04
  -3   3   9     2622.52     2714.43       46.65 o   0.4893E-04
  -2   3   9     5222.09     5216.25       56.76 o   0.1363E-04
  -1   3   9      384.16      346.92       24.53 o   0.1064E-02
   0   3   9     6416.36     6676.72       67.69 o   0.8683E-05
   1   3   9      864.84      698.43       37.87 o   0.3442E-03
   2   3   9     3144.53     2954.29       63.43 o   0.3644E-04
   3   3   9      403.90      324.38       38.07 o   0.5659E-03
   4   3   9     1625.24     1800.86       37.64 o   0.1090E-03
   5   3   9       79.06       92.59       21.20 o   0.2132E-02
   6   3   9     2388.48     2397.34       44.14 o   0.6023E-04
   7   3   9      104.69       67.67       43.62 o   0.5211E-03
   8   3   9      758.85      708.76       64.86 o   0.1800E-03
   9   3   9       41.43        0.08       79.55 o   0.1580E-03
  10   3   9      910.43      971.35      105.04 o   0.7494E-04
  11   3   9      -28.34        2.27       93.87 o   0.4138E-04
 -16   4   9     1009.31      849.41      123.32 o   0.5782E-04
 -15   4   9       21.89       30.86       67.36 o   0.9305E-04
 -14   4   9     1781.88     1803.74       91.64 o   0.6003E-04
 -13   4   9     3128.27     3170.04      102.23 o   0.2777E-04
 -12   4   9     1863.80     1850.07       74.84 o   0.6931E-04
 -11   4   9     5410.70     5663.75      102.53 o   0.1111E-04
 -10   4   9     1494.74     1461.45       57.76 o   0.1131E-03
  -9   4   9     1095.02      997.89       51.05 o   0.1873E-03
  -8   4   9      968.23     1013.08       39.67 o   0.2419E-03
  -7   4   9     7734.00     8067.55       72.24 o   0.5986E-05
  -6   4   9      220.25      269.06       28.07 o   0.1052E-02
  -5   4   9     8085.39     8040.94       68.73 o   0.5846E-05
  -4   4   9       32.93        4.46       24.69 o   0.1639E-02
  -3   4   9     2061.70     2378.27       50.63 o   0.6327E-04
  -2   4   9     3728.73     3905.35       57.27 o   0.2427E-04
  -1   4   9     1082.19     1084.87       37.08 o   0.2279E-03
   0   4   9       67.79       35.54       25.89 o   0.1479E-02
   1   4   9     3861.28     4042.31       70.25 o   0.2202E-04
   2   4   9      379.69      415.02       28.72 o   0.8028E-03
   3   4   9     1145.23     1268.64       35.69 o   0.1944E-03
   4   4   9       19.48        2.50       21.17 o   0.2230E-02
   5   4   9      450.75      395.00       26.44 o   0.8818E-03
   6   4   9      358.20      396.59       29.79 o   0.7904E-03
   7   4   9       49.96       24.89       41.68 o   0.5747E-03
   8   4   9      539.63      526.57       92.87 o   0.1070E-03
   9   4   9      258.40      238.22       93.30 o   0.1129E-03
  10   4   9      131.05       85.27       90.55 o   0.1216E-03
 -16   5   9      520.82      521.17      105.19 o   0.8501E-04
 -15   5   9      251.79      224.87       77.70 o   0.1619E-03
 -14   5   9      429.02      483.02       73.27 o   0.1688E-03
 -13   5   9      502.91      623.39       60.62 o   0.2196E-03
 -12   5   9     1300.96     1147.87       70.15 o   0.1165E-03
 -11   5   9      600.61      560.39       59.71 o   0.2271E-03
 -10   5   9      177.28      149.48       48.70 o   0.4102E-03
  -9   5   9     1110.20     1185.59       58.95 o   0.1434E-03
  -8   5   9      239.09      228.89       40.29 o   0.5685E-03
  -7   5   9     1409.87     1365.26       52.35 o   0.1316E-03
  -6   5   9     2996.04     3131.62       64.00 o   0.3498E-04
  -5   5   9        8.58        0.09       35.02 o   0.1960E-03
  -4   5   9     3264.61     3154.74       65.68 o   0.3281E-04
  -3   5   9       77.80       34.18       32.36 o   0.9492E-03
  -2   5   9     1513.68     1542.60       43.67 o   0.1270E-03
  -1   5   9       59.07       57.08       29.33 o   0.1151E-02
   0   5   9     2689.22     2534.19       52.69 o   0.4991E-04
   1   5   9     1320.01     1505.76       37.33 o   0.1493E-03
   2   5   9      519.42      587.37       30.66 o   0.5716E-03
   3   5   9      747.93      707.55       31.43 o   0.4303E-03
   4   5   9     1516.69     1393.27       30.57 o   0.1611E-03
   5   5   9       61.47       47.76       27.49 o   0.1311E-02
   6   5   9      861.50      840.57       49.63 o   0.2313E-03
   7   5   9      225.91      193.55       49.80 o   0.3868E-03
   8   5   9      112.84      115.52       90.62 o   0.1213E-03
   9   5   9      353.78      357.02      100.85 o   0.9523E-04
  10   5   9      242.56      173.36       95.95 o   0.1074E-03
 -16   6   9      -12.27        0.28       90.94 o   0.8810E-05
 -15   6   9       52.33       47.15       56.06 o   0.3176E-03
 -14   6   9      145.54      217.47       60.46 o   0.2666E-03
 -13   6   9     2549.02     2349.22       87.64 o   0.4419E-04
 -12   6   9       18.99       14.23       52.78 o   0.1859E-03
 -11   6   9     2429.03     2550.72       81.52 o   0.4380E-04
 -10   6   9     1446.16     1370.87       65.91 o   0.1073E-03
  -9   6   9      359.69      288.34       52.51 o   0.3328E-03
  -8   6   9       15.71       10.19       44.88 o   0.2431E-03
  -7   6   9      605.22      618.54       43.70 o   0.3465E-03
  -6   6   9     2553.68     2704.40       54.70 o   0.4766E-04
  -5   6   9     1971.10     2021.59       62.39 o   0.7068E-04
  -4   6   9     1029.76      966.30       43.56 o   0.2270E-03
  -3   6   9      157.54      134.82       33.89 o   0.8327E-03
  -2   6   9       22.48        0.46       34.06 o   0.8617E-03
  -1   6   9     1245.45     1294.26       37.09 o   0.1797E-03
   0   6   9     3224.95     3389.66       51.24 o   0.3217E-04
   1   6   9      309.94      308.49       30.37 o   0.8574E-03
   2   6   9     2943.58     2831.70       47.80 o   0.4281E-04
   3   6   9       -3.02        2.95       24.76 o   0.9707E-04
   4   6   9       15.51        5.23       27.54 o   0.1318E-02
   5   6   9      283.87      339.28       44.37 o   0.4479E-03
   6   6   9      624.27      523.57       49.99 o   0.3037E-03
   7   6   9       60.08       52.78       65.63 o   0.2317E-03
   8   6   9     1016.77     1098.52      100.90 o   0.7631E-04
   9   6   9       -9.74       16.88       95.74 o   0.4513E-05
 -15   7   9      329.62      258.56       89.69 o   0.1212E-03
 -14   7   9        8.39        1.17       59.79 o   0.2202E-04
 -13   7   9       51.45       19.96       59.16 o   0.2855E-03
 -12   7   9     2555.09     2627.93       88.79 o   0.3955E-04
 -11   7   9      308.48      224.21       56.79 o   0.2953E-03
 -10   7   9      590.84      540.33       58.97 o   0.2345E-03
  -9   7   9      250.83      260.19       53.11 o   0.3339E-03
  -8   7   9       33.45        7.30       47.66 o   0.4400E-03
  -7   7   9     3569.84     3438.76       74.02 o   0.2753E-04
  -6   7   9     6585.98     6438.79       92.74 o   0.8623E-05
  -5   7   9     4935.43     4851.09       76.63 o   0.1491E-04
  -4   7   9      641.79      714.05       48.78 o   0.2772E-03
  -3   7   9     2556.99     2535.83       63.05 o   0.4873E-04
  -2   7   9       10.30        3.87       36.79 o   0.2316E-03
  -1   7   9     1259.60     1247.61       40.78 o   0.1767E-03
   0   7   9      158.67      168.76       35.08 o   0.7692E-03
   1   7   9     9127.15     9171.27       74.55 o   0.4526E-05
   2   7   9       21.14        3.49       32.31 o   0.9579E-03
   3   7   9     4541.99     4841.87       66.76 o   0.1610E-04
   4   7   9       46.59       14.72       41.22 o   0.5881E-03
   5   7   9      261.94      276.23       47.86 o   0.4035E-03
   6   7   9      124.48      126.22       45.74 o   0.4687E-03
   7   7   9     2135.68     2093.73       96.73 o   0.4802E-04
   8   7   9      670.07      665.90      103.58 o   0.8430E-04
 -14   8   9     1220.73     1326.10       75.31 o   0.1007E-03
 -13   8   9       61.35       25.54       57.10 o   0.3064E-03
 -12   8   9     1458.03     1251.37       76.71 o   0.9656E-04
 -11   8   9       -1.76       21.81       56.67 o   0.1196E-05
 -10   8   9     1376.64     1491.52       69.37 o   0.9788E-04
  -9   8   9     1434.97     1328.89       72.19 o   0.1002E-03
  -8   8   9      115.27       79.87       50.61 o   0.3872E-03
  -7   8   9       50.90        1.14       52.22 o   0.3665E-03
  -6   8   9     1298.75     1310.15       60.34 o   0.1244E-03
  -5   8   9       65.86       38.37       31.36 o   0.1011E-02
  -4   8   9     3737.43     3839.49       67.82 o   0.2408E-04
  -3   8   9      800.43      790.46       42.44 o   0.2924E-03
  -2   8   9       48.23       37.35       31.87 o   0.9803E-03
  -1   8   9      608.44      588.73       31.77 o   0.5231E-03
   0   8   9      746.37      676.00       45.43 o   0.3014E-03
   1   8   9      397.03      408.63       60.70 o   0.2439E-03
   2   8   9     1810.76     1906.93       72.37 o   0.7034E-04
   3   8   9      238.02      199.61       49.80 o   0.3853E-03
   4   8   9        9.86        8.50       45.32 o   0.9212E-04
   5   8   9       -5.72        2.52       47.97 o   0.2475E-04
   6   8   9      557.56      547.15       56.06 o   0.2551E-03
   7   8   9      312.13      348.07       72.62 o   0.1798E-03
 -14   9   9      531.97      533.03      110.02 o   0.7791E-04
 -13   9   9      607.70      574.43       72.73 o   0.1621E-03
 -12   9   9       10.87        0.73       61.29 o   0.3349E-04
 -11   9   9      950.38     1016.51       70.85 o   0.1324E-03
 -10   9   9     2518.62     2518.02       88.70 o   0.4153E-04
  -9   9   9      662.52      663.21       65.42 o   0.1853E-03
  -8   9   9     2340.51     2327.90       82.34 o   0.4814E-04
  -7   9   9      919.70      801.26       65.32 o   0.1640E-03
  -6   9   9      282.51      308.86       62.26 o   0.2438E-03
  -5   9   9     5983.54     5885.45       87.96 o   0.1031E-04
  -4   9   9      650.64      629.05       40.10 o   0.3758E-03
  -3   9   9      244.02      249.96       45.43 o   0.4497E-03
  -2   9   9     1805.85     1877.44       76.11 o   0.6876E-04
  -1   9   9     1000.85     1032.24       58.78 o   0.1635E-03
   0   9   9      728.57      787.32       74.77 o   0.1407E-03
   1   9   9     6348.49     6290.89      115.01 o   0.8671E-05
   2   9   9     1788.67     1838.37       68.80 o   0.7552E-04
   3   9   9      329.56      350.16       53.99 o   0.3110E-03
   4   9   9      327.63      341.18       54.62 o   0.3055E-03
   5   9   9        6.06        6.09       47.92 o   0.2783E-04
   6   9   9      117.81       65.06       53.30 o   0.3498E-03
 -13  10   9      338.25      231.66      129.06 o   0.5938E-04
 -12  10   9     1242.35     1298.05       95.19 o   0.7558E-04
 -11  10   9      488.11      499.31       70.10 o   0.1805E-03
 -10  10   9     1986.67     2000.06       84.34 o   0.5769E-04
  -9  10   9     1692.30     1755.82       79.67 o   0.7120E-04
  -8  10   9     2041.78     2187.34       80.18 o   0.5501E-04
  -7  10   9      492.88      459.61       61.49 o   0.2302E-03
  -6  10   9     2449.22     2580.13       90.85 o   0.4056E-04
  -5  10   9       63.69       31.47       54.90 o   0.3313E-03
  -4  10   9      822.80      822.21       67.96 o   0.1570E-03
  -3  10   9     2733.76     2790.15       84.14 o   0.3748E-04
  -2  10   9      158.43      173.60       64.61 o   0.2354E-03
  -1  10   9     1732.27     1693.68       80.17 o   0.7179E-04
   0  10   9      140.69      127.72       59.09 o   0.2828E-03
   1  10   9      555.04      520.61       59.42 o   0.2350E-03
   2  10   9      876.56      823.35       64.91 o   0.1658E-03
   3  10   9      996.87     1032.42       64.66 o   0.1461E-03
   4  10   9      353.09      326.85       56.22 o   0.2898E-03
   5  10   9      301.42      287.01       68.53 o   0.2035E-03
   6  10   9      323.91      296.31       71.88 o   0.1850E-03
 -13  11   9      301.95      337.13      151.04 o   0.4332E-04
 -12  11   9      140.19      153.06      136.52 o   0.5350E-04
 -11  11   9     1367.11     1513.21       99.17 o   0.6516E-04
 -10  11   9     2491.72     2304.75       93.20 o   0.4337E-04
  -9  11   9        9.95        2.28       60.98 o   0.2863E-04
  -8  11   9     3697.96     3701.86      102.28 o   0.2196E-04
  -7  11   9      162.08       96.56       63.64 o   0.2447E-03
  -6  11   9      761.59      763.33       72.30 o   0.1486E-03
  -5  11   9      464.72      415.93       59.83 o   0.2460E-03
  -4  11   9     2456.80     2633.28       86.61 o   0.4106E-04
  -3  11   9      728.94      707.11       70.85 o   0.1575E-03
  -2  11   9     2489.79     2481.45       91.98 o   0.4107E-04
  -1  11   9     2176.63     2342.92       90.31 o   0.4652E-04
   0  11   9      822.39      921.86       68.02 o   0.1508E-03
   1  11   9       16.47        6.45       55.75 o   0.1123E-03
   2  11   9     1143.18     1065.22       70.23 o   0.1252E-03
   3  11   9     1052.42     1019.14       70.73 o   0.1293E-03
   4  11   9      243.12      215.64       74.31 o   0.1770E-03
   5  11   9     2320.82     2253.34      108.03 o   0.4009E-04
   6  11   9       93.22       30.23       88.09 o   0.1288E-03
 -10  12   9        4.27        6.83      128.44 o   0.2676E-06
  -9  12   9     4838.77     4843.99      231.79 o   0.8779E-05
  -8  12   9      266.16      251.28       70.47 o   0.1948E-03
  -7  12   9     2669.32     2613.79       79.31 o   0.4157E-04
  -6  12   9       24.50        0.45       53.92 o   0.2841E-03
  -5  12   9      755.41      784.62       73.04 o   0.1456E-03
  -4  12   9      497.74      444.47       68.88 o   0.1888E-03
  -3  12   9     2772.61     2481.34       99.19 o   0.3711E-04
  -2  12   9     3273.99     3274.49      104.63 o   0.2608E-04
  -1  12   9     1326.78     1399.77       74.07 o   0.9693E-04
   0  12   9      580.85      552.89       64.05 o   0.2035E-03
   1  12   9      414.49      516.20       66.37 o   0.1997E-03
   2  12   9      286.64      237.49       86.78 o   0.1299E-03
   3  12   9      179.39      123.00       83.58 o   0.1421E-03
   4  12   9     2484.98     2414.63      214.02 o   0.1638E-04
  -6  13   9       93.26       17.08      104.74 o   0.9112E-04
  -5  13   9      311.51      408.54      114.14 o   0.7467E-04
  -4  13   9      280.93      326.52      111.32 o   0.7909E-04
  -3  13   9     2423.57     2733.26      122.01 o   0.3075E-04
  -2  13   9      541.03      643.88       94.66 o   0.1009E-03
  -1  13   9     2404.75     2511.75      128.97 o   0.3085E-04
  -3  14   9      145.75      262.35      114.63 o   0.7536E-04
 -17   0  10     1174.51      974.76      125.30 o   0.5413E-04
 -16   0  10     1899.09     2118.81      130.06 o   0.3616E-04
 -15   0  10      818.65     1004.24       81.23 o   0.1125E-03
 -14   0  10    18241.53    15800.67      262.31 o   0.1290E-05
 -13   0  10       38.44       84.43       56.21 o   0.3153E-03
 -12   0  10     8585.61     8704.21      146.91 o   0.4660E-05
 -11   0  10     1143.96     1206.19       70.40 o   0.1172E-03
 -10   0  10     5816.54     5950.04      137.35 o   0.9248E-05
  -9   0  10      974.52      861.24       58.29 o   0.1831E-03
  -8   0  10    30952.46    31202.48      269.34 o   0.3919E-06
  -7   0  10     5903.33     6786.25       79.27 o   0.8728E-05
  -6   0  10    23905.71    25404.67      232.96 o   0.6073E-06
  -5   0  10    10351.14    10295.20      109.03 o   0.3531E-05
  -4   0  10    12020.91    12248.57      113.50 o   0.2560E-05
  -3   0  10     3987.80     4342.42       69.77 o   0.1966E-04
  -2   0  10    11965.74    12604.99      124.68 o   0.2436E-05
  -1   0  10    23066.29    25369.18      197.86 o   0.6302E-06
   0   0  10     7293.54     7658.68       91.52 o   0.6532E-05
   1   0  10    10746.25    10588.61      109.02 o   0.3303E-05
   2   0  10     3282.59     3224.14       65.63 o   0.3187E-04
   3   0  10       91.21        3.47       33.51 o   0.8882E-03
   4   0  10      673.40      624.55       48.18 o   0.2971E-03
   5   0  10     2943.79     2966.99       56.36 o   0.3884E-04
   6   0  10      201.89      170.30       61.32 o   0.2601E-03
   7   0  10     4079.32     4064.50      122.14 o   0.1746E-04
   8   0  10     2080.18     2069.74      100.96 o   0.4719E-04
   9   0  10      282.67      225.08       74.58 o   0.1749E-03
  10   0  10     1217.61     1407.68      134.38 o   0.4403E-04
 -18   1  10      -27.66       12.60      160.10 o   0.4658E-05
 -17   1  10      824.76      773.98       82.93 o   0.1179E-03
 -16   1  10      111.38      120.89       59.42 o   0.2804E-03
 -15   1  10     6364.54     6026.12      115.52 o   0.9100E-05
 -14   1  10       24.20       20.49       54.12 o   0.2731E-03
 -13   1  10     8824.61     8566.81      119.48 o   0.4854E-05
 -12   1  10      314.54      280.19       47.76 o   0.4002E-03
 -11   1  10     3115.03     3219.28       73.02 o   0.3195E-04
 -10   1  10      426.87      439.72       46.09 o   0.3833E-03
  -9   1  10    13455.69    12963.11      137.63 o   0.2170E-05
  -8   1  10     2841.37     3030.69       51.38 o   0.3968E-04
  -7   1  10    18885.01    20151.86      100.69 o   0.9918E-06
  -6   1  10      653.67      661.54       31.53 o   0.4751E-03
  -5   1  10     9358.17     9487.90       89.73 o   0.4223E-05
  -4   1  10      370.96      282.98       28.13 o   0.9607E-03
  -3   1  10    13800.60    14328.09       81.05 o   0.1922E-05
  -2   1  10    10122.87    10120.55       77.84 o   0.3724E-05
  -1   1  10     9849.97     9795.40       77.89 o   0.3955E-05
   0   1  10    14726.69    15318.27       93.14 o   0.1682E-05
   1   1  10     6299.59     6421.45       55.23 o   0.9319E-05
   2   1  10     2491.19     2529.91       41.92 o   0.5547E-04
   3   1  10     4989.18     5081.15       58.89 o   0.1452E-04
   4   1  10    11024.25    11113.35       81.16 o   0.3115E-05
   5   1  10      442.90      422.46       25.35 o   0.8987E-03
   6   1  10     9035.67     9126.89       90.31 o   0.4543E-05
   7   1  10       58.13       65.52       43.64 o   0.5222E-03
   8   1  10     2008.53     2057.96       71.10 o   0.6354E-04
   9   1  10     1262.32     1182.00       65.16 o   0.1251E-03
  10   1  10     1702.39     1655.64      110.74 o   0.5154E-04
 -17   2  10       47.92       25.80       96.67 o   0.1052E-03
 -16   2  10      296.96      203.75       79.10 o   0.1563E-03
 -15   2  10      475.91      316.51       65.21 o   0.2174E-03
 -14   2  10     3012.49     3205.90       92.61 o   0.2948E-04
 -13   2  10       46.14       63.93       57.59 o   0.3007E-03
 -12   2  10      770.13      749.94       60.83 o   0.1938E-03
 -11   2  10      212.42      208.34       46.36 o   0.4425E-03
 -10   2  10      805.67      748.38       49.75 o   0.2508E-03
  -9   2  10       62.54       88.24       41.00 o   0.5892E-03
  -8   2  10     9306.27     9653.11       88.10 o   0.4156E-05
  -7   2  10     4073.38     3790.39       49.28 o   0.2445E-04
  -6   2  10     4652.40     4511.28       56.12 o   0.1779E-04
  -5   2  10       90.80      116.24       24.13 o   0.1631E-02
  -4   2  10      417.49      481.44       28.76 o   0.7245E-03
  -3   2  10      582.62      577.85       28.91 o   0.5933E-03
  -2   2  10     5040.27     5238.65       55.05 o   0.1405E-04
  -1   2  10    11106.73    10846.88       89.08 o   0.3171E-05
   0   2  10     4742.50     4640.57       56.44 o   0.1681E-04
   1   2  10     3044.46     3228.58       50.12 o   0.3561E-04
   2   2  10     3341.44     3655.26       56.49 o   0.2825E-04
   3   2  10      866.78      833.30       30.31 o   0.3617E-03
   4   2  10     1963.50     1896.87       42.61 o   0.8855E-04
   5   2  10     7461.80     7518.81       55.63 o   0.6807E-05
   6   2  10       16.27        0.21       31.44 o   0.1012E-02
   7   2  10     4488.55     4440.59       89.96 o   0.1695E-04
   8   2  10      275.43      292.43       48.35 o   0.3921E-03
   9   2  10      444.98      490.90       92.07 o   0.1105E-03
  10   2  10      255.96      246.32       86.46 o   0.1310E-03
  11   2  10      604.42      651.63      101.00 o   0.8900E-04
 -16   3  10       30.74       21.42       79.83 o   0.9306E-04
 -15   3  10      590.09      644.92       69.16 o   0.1729E-03
 -14   3  10       29.53        1.56       56.56 o   0.3126E-03
 -13   3  10      360.48      356.01       59.23 o   0.2608E-03
 -12   3  10      246.56      281.80       55.43 o   0.3067E-03
 -11   3  10      355.27      350.74       54.89 o   0.3003E-03
 -10   3  10       90.56       65.58       46.55 o   0.4584E-03
  -9   3  10      292.48      327.27       41.11 o   0.5140E-03
  -8   3  10      273.42      214.10       34.03 o   0.7700E-03
  -7   3  10     2376.01     2153.02       49.65 o   0.6589E-04
  -6   3  10      634.75      815.43       32.14 o   0.3994E-03
  -5   3  10      491.48      572.69       29.06 o   0.6222E-03
  -4   3  10      873.76     1044.03       30.47 o   0.2905E-03
  -3   3  10       13.33       10.13       22.93 o   0.1900E-02
  -2   3  10     1232.80     1384.84       32.64 o   0.1781E-03
  -1   3  10      108.23      124.17       25.14 o   0.1497E-02
   0   3  10     1453.71     1413.27       52.55 o   0.1251E-03
   1   3  10       50.24       44.39       44.57 o   0.5021E-03
   2   3  10      686.99      743.24       52.60 o   0.2426E-03
   3   3  10      627.77      621.19       53.23 o   0.2614E-03
   4   3  10      787.64      778.50       37.75 o   0.3356E-03
   5   3  10      730.30      704.98       33.80 o   0.4095E-03
   6   3  10     2142.74     2013.37       51.18 o   0.7413E-04
   7   3  10      -13.43        2.93       53.53 o   0.8786E-04
   8   3  10       -0.97       19.79       43.10 o   0.7245E-07
   9   3  10      522.90      539.70       92.35 o   0.1081E-03
  10   3  10       10.39        3.88       85.12 o   0.8222E-05
 -16   4  10      943.08      811.73      120.37 o   0.6111E-04
 -15   4  10      403.80      365.62       78.38 o   0.1535E-03
 -14   4  10      170.70      183.83       68.21 o   0.2112E-03
 -13   4  10       20.94        8.21       59.07 o   0.1441E-03
 -12   4  10      902.24      762.55       64.49 o   0.1716E-03
 -11   4  10      703.68      732.52       53.88 o   0.2352E-03
 -10   4  10     2900.03     3003.21       73.17 o   0.3575E-04
  -9   4  10      197.26      229.29       39.86 o   0.5848E-03
  -8   4  10       29.27       11.51       34.83 o   0.8237E-03
  -7   4  10      740.85      723.69       39.06 o   0.3464E-03
  -6   4  10      464.14      398.64       35.98 o   0.5725E-03
  -5   4  10     2219.00     2384.07       54.46 o   0.5916E-04
  -4   4  10     3646.88     3588.95       69.72 o   0.2611E-04
  -3   4  10     2554.96     2816.52       59.54 o   0.4439E-04
  -2   4  10      498.38      596.02       40.11 o   0.4145E-03
  -1   4  10       13.23       22.13       34.08 o   0.5184E-03
   0   4  10      608.41      515.58       44.46 o   0.3637E-03
   1   4  10     1833.83     2066.41       49.81 o   0.7974E-04
   2   4  10      161.47      203.63       32.43 o   0.8759E-03
   3   4  10     3510.73     3469.64       54.63 o   0.2932E-04
   4   4  10       21.41        0.66       25.42 o   0.1547E-02
   5   4  10      128.52      144.83       31.13 o   0.9817E-03
   6   4  10      188.36      207.25       41.13 o   0.5571E-03
   7   4  10      233.42      264.12       83.78 o   0.1392E-03
   8   4  10      -14.91        4.28       84.87 o   0.1713E-04
   9   4  10      277.20      263.01       96.94 o   0.1044E-03
  10   4  10       31.42       30.08      137.39 o   0.1108E-04
 -16   5  10       95.93      151.19      154.95 o   0.4157E-04
 -15   5  10     1334.07     1401.17       80.50 o   0.8817E-04
 -14   5  10      124.01      118.81       62.10 o   0.2568E-03
 -13   5  10     2419.33     2268.53       88.05 o   0.4644E-04
 -12   5  10      345.47      385.41       59.27 o   0.2585E-03
 -11   5  10     8693.94     8961.65      130.37 o   0.4570E-05
 -10   5  10      141.70       94.71       52.37 o   0.3605E-03
  -9   5  10     5513.58     5296.01      102.33 o   0.1187E-04
  -8   5  10        8.30        2.35       39.59 o   0.1122E-03
  -7   5  10     5945.16     5932.31       88.37 o   0.1019E-04
  -6   5  10     3089.45     3253.44       59.06 o   0.3366E-04
  -5   5  10    15624.97    16465.35      198.33 o   0.1407E-05
  -4   5  10     5754.50     5335.25       94.84 o   0.1166E-04
  -3   5  10     6069.22     6021.43       85.32 o   0.9954E-05
  -2   5  10     1555.36     1692.29       66.73 o   0.8767E-04
  -1   5  10     5940.91     6187.11      121.91 o   0.9062E-05
   0   5  10       55.80       68.50       36.19 o   0.7573E-03
   1   5  10     1316.77     1391.98       42.77 o   0.1509E-03
   2   5  10     7838.57     7654.36       83.15 o   0.6271E-05
   3   5  10     1538.96     1396.03       39.04 o   0.1462E-03
   4   5  10      795.12      792.00       38.30 o   0.3243E-03
   5   5  10     2253.81     2310.43       61.89 o   0.5780E-04
   6   5  10       31.83        0.97       46.55 o   0.4614E-03
   7   5  10     1504.69     1530.59      112.60 o   0.5369E-04
   8   5  10     1575.02     1482.91      116.90 o   0.5116E-04
   9   5  10       17.71       16.45       88.09 o   0.2082E-04
 -17   6  10      255.27      190.76      138.73 o   0.5165E-04
 -16   6  10     1864.19     1687.60      172.63 o   0.2659E-04
 -15   6  10      326.19      400.15       69.03 o   0.1951E-03
 -14   6  10      496.22      413.28       65.82 o   0.2070E-03
 -13   6  10     1292.01     1401.33       76.46 o   0.9422E-04
 -12   6  10     5533.81     5387.92      113.97 o   0.1126E-04
 -11   6  10      378.53      418.22       60.82 o   0.2424E-03
 -10   6  10    12640.58    12225.57      153.83 o   0.2410E-05
  -9   6  10       31.49       10.88       45.24 o   0.4884E-03
  -8   6  10     6803.22     6850.75      112.42 o   0.7528E-05
  -7   6  10      474.73      458.67       45.14 o   0.3856E-03
  -6   6  10     6618.06     6627.96      103.02 o   0.8148E-05
  -5   6  10      663.01      665.34       48.50 o   0.2869E-03
  -4   6  10    11293.85    11701.07      144.54 o   0.2748E-05
  -3   6  10     4203.33     4292.92       93.91 o   0.1804E-04
  -2   6  10    10490.51    10151.86      116.55 o   0.3515E-05
  -1   6  10      662.91      641.56       45.21 o   0.3208E-03
   0   6  10     6332.52     6648.31       87.88 o   0.8532E-05
   1   6  10     3265.36     3178.38       54.58 o   0.3397E-04
   2   6  10     4387.65     4233.73       59.65 o   0.1972E-04
   3   6  10     8610.31     8846.65      112.45 o   0.4770E-05
   4   6  10     2910.21     2851.04       71.38 o   0.3810E-04
   5   6  10     4299.16     4116.18       83.29 o   0.1937E-04
   6   6  10     2082.83     2031.54       75.40 o   0.6095E-04
   7   6  10     1870.90     2132.70      116.41 o   0.4113E-04
   8   6  10      198.51      137.54       99.32 o   0.1007E-03
 -16   7  10       29.60       36.99      118.03 o   0.1805E-04
 -15   7  10      828.24      580.41       87.89 o   0.1129E-03
 -14   7  10       63.90        9.44       61.44 o   0.2647E-03
 -13   7  10     1932.70     2123.36       84.31 o   0.5564E-04
 -12   7  10       66.65        0.77       61.15 o   0.2673E-03
 -11   7  10     6752.76     6279.52      141.05 o   0.7938E-05
 -10   7  10      167.26      198.30       53.71 o   0.3359E-03
  -9   7  10     4895.12     5259.92      103.15 o   0.1278E-04
  -8   7  10        2.21        4.45       51.15 o   0.2857E-05
  -7   7  10     4952.56     4745.80       86.53 o   0.1497E-04
  -6   7  10     1029.08     1103.68       52.38 o   0.1746E-03
  -5   7  10     7058.39     6941.43      104.55 o   0.7352E-05
  -4   7  10     6601.91     6555.21       95.46 o   0.8348E-05
  -3   7  10     7577.65     7662.39       98.65 o   0.6291E-05
  -2   7  10      712.25      689.56       45.30 o   0.3035E-03
  -1   7  10     3666.08     3621.09       73.13 o   0.2552E-04
   0   7  10     3477.78     3421.28       68.46 o   0.2858E-04
   1   7  10     3695.78     3503.07       67.90 o   0.2683E-04
   2   7  10     8015.38     8105.10      138.32 o   0.5372E-05
   3   7  10     1220.54     1334.17       64.28 o   0.1186E-03
   4   7  10     4489.45     4240.65       88.36 o   0.1793E-04
   5   7  10     1965.30     1847.74       67.70 o   0.7301E-04
   6   7  10     2604.38     2637.53       85.73 o   0.3993E-04
   7   7  10      570.55      543.10      102.38 o   0.8878E-04
 -15   8  10       48.11        6.57      114.20 o   0.5445E-04
 -14   8  10      888.74      763.80       86.35 o   0.1098E-03
 -13   8  10       96.55      116.97       64.08 o   0.2417E-03
 -12   8  10     1993.28     1892.63       87.25 o   0.5849E-04
 -11   8  10      362.05      359.02       64.61 o   0.2219E-03
 -10   8  10     4619.66     4507.04      107.25 o   0.1550E-04
  -9   8  10      134.15      147.02       54.72 o   0.3283E-03
  -8   8  10     2769.41     2665.66       86.71 o   0.3831E-04
  -7   8  10      963.14      965.05       65.43 o   0.1494E-03
  -6   8  10     5230.84     5124.36       97.72 o   0.1282E-04
  -5   8  10     2854.05     2828.07       66.84 o   0.4002E-04
  -4   8  10     6721.94     6846.64      100.70 o   0.7789E-05
  -3   8  10     3501.25     3577.62       64.61 o   0.2732E-04
  -2   8  10     3158.27     3150.20       71.62 o   0.3268E-04
  -1   8  10     1066.74     1087.00       51.21 o   0.1780E-03
   0   8  10     1699.32     1655.81      102.32 o   0.5675E-04
   1   8  10     1544.95     1442.67       86.65 o   0.7638E-04
   2   8  10     1321.34     1305.50       70.79 o   0.1063E-03
   3   8  10     3995.40     3925.33       87.16 o   0.2101E-04
   4   8  10     1266.52     1320.17       65.20 o   0.1164E-03
   5   8  10      819.71      835.79       58.70 o   0.1917E-03
   6   8  10      486.45      484.46       63.81 o   0.2137E-03
 -14   9  10      648.58      757.39      138.60 o   0.4870E-04
 -13   9  10      489.03      433.65       70.51 o   0.1819E-03
 -12   9  10      170.94      117.82       63.06 o   0.2485E-03
 -11   9  10      975.02     1065.59       73.86 o   0.1218E-03
 -10   9  10       26.18        3.58       55.38 o   0.2915E-03
  -9   9  10     1063.65      985.23       68.99 o   0.1354E-03
  -8   9  10      785.37      724.78       67.37 o   0.1679E-03
  -7   9  10      422.13      463.13       60.39 o   0.2397E-03
  -6   9  10      111.94       95.14       60.91 o   0.2676E-03
  -5   9  10      150.42      163.96       61.53 o   0.2597E-03
  -4   9  10      598.30      621.01       66.08 o   0.1873E-03
  -3   9  10      490.04      483.91       89.51 o   0.1159E-03
  -2   9  10       18.25        7.67       71.96 o   0.4968E-04
  -1   9  10      712.84      730.55       94.24 o   0.9773E-04
   0   9  10      238.38      226.92       66.76 o   0.2177E-03
   1   9  10       19.57       32.16       55.13 o   0.1658E-03
   2   9  10     1613.11     1470.82       70.25 o   0.9222E-04
   3   9  10       86.77      118.14       50.06 o   0.3944E-03
   4   9  10      746.98      858.53       61.75 o   0.1806E-03
   5   9  10       46.51       47.21       55.59 o   0.3231E-03
   6   9  10      424.90      343.00      121.82 o   0.6583E-04
 -13  10  10       14.09       23.43      121.44 o   0.3652E-05
 -12  10  10      138.24      164.58       62.76 o   0.2500E-03
 -11  10  10       43.53       62.74       63.88 o   0.2446E-03
 -10  10  10      107.57       96.74       62.49 o   0.2544E-03
  -9  10  10      221.37      251.77       61.06 o   0.2578E-03
  -8  10  10      365.51      333.83       62.67 o   0.2365E-03
  -7  10  10      166.35      181.97       56.67 o   0.3040E-03
  -6  10  10      371.68      417.47       67.17 o   0.2027E-03
  -5  10  10      194.05      156.62       64.96 o   0.2328E-03
  -4  10  10       25.84       10.43       64.40 o   0.1553E-03
  -3  10  10       54.11       63.21       75.90 o   0.1733E-03
  -2  10  10       22.90       37.30       69.01 o   0.9243E-04
  -1  10  10       49.20       19.79       64.60 o   0.2395E-03
   0  10  10      602.37      665.85       68.09 o   0.1756E-03
   1  10  10       32.47       92.56       53.97 o   0.3417E-03
   2  10  10      238.96      256.69       56.97 o   0.2935E-03
   3  10  10      122.06       92.67       57.37 o   0.3013E-03
   4  10  10      -17.47       30.77       71.36 o   0.4709E-04
   5  10  10      225.26      167.66       72.19 o   0.1887E-03
 -11  11  10      864.01      792.01      119.49 o   0.6258E-04
 -10  11  10       71.39       21.23       66.92 o   0.2231E-03
  -9  11  10      612.27      564.67       73.89 o   0.1580E-03
  -8  11  10      123.60      120.30       66.03 o   0.2274E-03
  -7  11  10      667.02      631.66       70.73 o   0.1647E-03
  -6  11  10        5.68       18.43       64.42 o   0.7489E-05
  -5  11  10      893.10      926.90       77.67 o   0.1225E-03
  -4  11  10       83.75       49.62       77.73 o   0.1652E-03
  -3  11  10      872.84      852.79       84.72 o   0.1101E-03
  -2  11  10      147.10      189.99       60.14 o   0.2707E-03
  -1  11  10      205.02      247.39       62.53 o   0.2470E-03
   0  11  10      313.93      344.99       59.29 o   0.2629E-03
   1  11  10      899.95      924.28       67.92 o   0.1478E-03
   2  11  10       29.14       19.06       60.10 o   0.2602E-03
   3  11  10      472.12      454.79       78.37 o   0.1495E-03
   4  11  10      196.52      148.07       78.20 o   0.1617E-03
   5  11  10      439.72      498.42       81.02 o   0.1398E-03
 -10  12  10     1702.18     1522.12      177.84 o   0.2629E-04
  -9  12  10      117.72      101.03       83.06 o   0.1443E-03
  -8  12  10     1390.68     1260.09      103.06 o   0.6681E-04
  -7  12  10      343.31      323.27      112.39 o   0.7747E-04
  -6  12  10     2228.44     2512.60      163.09 o   0.2407E-04
  -5  12  10       34.70       26.01       88.52 o   0.7843E-04
  -4  12  10     2414.76     2423.05      113.03 o   0.3587E-04
  -3  12  10      255.52      260.99       77.09 o   0.1636E-03
  -2  12  10     1196.81     1325.58       96.89 o   0.7379E-04
  -1  12  10      953.61      952.00       81.83 o   0.1107E-03
   0  12  10     1377.67     1585.13       95.37 o   0.6663E-04
   1  12  10      876.88      766.87      162.22 o   0.3577E-04
   2  12  10      758.92      705.75      171.55 o   0.3250E-04
  -7  13  10      865.06     1155.00      132.04 o   0.4926E-04
  -6  13  10      139.33      142.50      114.88 o   0.7547E-04
  -5  13  10     1804.10     1844.53      160.51 o   0.2909E-04
  -4  13  10      674.34      748.42      131.93 o   0.5335E-04
  -3  13  10      756.62      800.46       97.64 o   0.8999E-04
  -2  13  10      656.48      655.81      138.88 o   0.4903E-04
 -17   1  11       98.04       91.97      169.52 o   0.3477E-04
 -16   1  11       78.26       49.95       64.06 o   0.2432E-03
 -15   1  11      226.78      348.31       60.61 o   0.2552E-03
 -14   1  11       85.27       18.94       52.95 o   0.3561E-03
 -13   1  11      725.12      588.23       55.64 o   0.2427E-03
 -12   1  11      128.57      218.04       47.56 o   0.4249E-03
 -11   1  11     1080.09     1251.67       55.23 o   0.1489E-03
 -10   1  11       97.10       87.49       49.51 o   0.4045E-03
  -9   1  11      961.83      912.33       55.40 o   0.1895E-03
  -8   1  11      107.39       64.09       36.63 o   0.7366E-03
  -7   1  11      902.63      863.00       41.58 o   0.2712E-03
  -6   1  11      249.20      286.98       36.66 o   0.6496E-03
  -5   1  11      933.58     1033.68       35.63 o   0.2594E-03
  -4   1  11       82.58       54.26       23.75 o   0.1743E-02
  -3   1  11      514.86      522.81       26.66 o   0.7154E-03
  -2   1  11       91.73       78.36       23.88 o   0.1702E-02
  -1   1  11       15.48        0.90       23.98 o   0.1739E-02
   0   1  11      402.33      360.08       29.77 o   0.8005E-03
   1   1  11      292.92      283.42       28.27 o   0.9928E-03
   2   1  11      515.00      553.55       31.87 o   0.5698E-03
   3   1  11      696.76      705.46       30.50 o   0.4533E-03
   4   1  11      284.67      281.10       31.65 o   0.8273E-03
   5   1  11      601.80      560.39       43.23 o   0.3695E-03
   6   1  11       92.79       92.93       39.74 o   0.6243E-03
   7   1  11     1907.56     2024.02       71.40 o   0.6574E-04
   8   1  11       50.68       80.31       49.23 o   0.4105E-03
   9   1  11      135.98      128.66       80.78 o   0.1522E-03
  10   1  11      582.88      617.51      129.47 o   0.5648E-04
 -16   2  11      395.16      372.66       70.13 o   0.1890E-03
 -15   2  11      209.15      178.46       62.23 o   0.2523E-03
 -14   2  11      265.65      337.65       62.69 o   0.2391E-03
 -13   2  11        2.01        8.16       52.01 o   0.2212E-05
 -12   2  11      639.28      578.08       54.29 o   0.2585E-03
 -11   2  11      435.34      416.88       49.80 o   0.3401E-03
 -10   2  11      450.39      458.43       49.29 o   0.3373E-03
  -9   2  11       32.80       17.07       41.40 o   0.5830E-03
  -8   2  11     4531.26     4146.19       78.91 o   0.1885E-04
  -7   2  11      112.31       94.49       34.27 o   0.8333E-03
  -6   2  11     1599.90     1825.20       47.31 o   0.9878E-04
  -5   2  11       32.04        3.48       30.42 o   0.1080E-02
  -4   2  11     3232.54     3044.25       52.92 o   0.3644E-04
  -3   2  11      107.91      123.49       27.29 o   0.1280E-02
  -2   2  11     7473.25     8009.92       68.89 o   0.6170E-05
  -1   2  11      615.72      546.21       32.18 o   0.5362E-03
   0   2  11     2381.57     2350.58       45.69 o   0.6113E-04
   1   2  11      788.55      741.80       32.39 o   0.3976E-03
   2   2  11     3233.36     3427.03       46.94 o   0.3204E-04
   3   2  11      435.09      457.30       27.09 o   0.7963E-03
   4   2  11     5748.11     5819.78       79.24 o   0.1081E-04
   5   2  11      642.00      618.88       44.31 o   0.3365E-03
   6   2  11     2085.31     1958.57       60.35 o   0.7184E-04
   7   2  11      112.50      120.75       47.11 o   0.4435E-03
   8   2  11     1025.88     1029.13       99.35 o   0.7949E-04
   9   2  11      758.52      737.92       99.11 o   0.8886E-04
  10   2  11     2275.01     2201.54      129.12 o   0.3400E-04
 -16   3  11      151.91      204.15       71.19 o   0.1939E-03
 -15   3  11      368.55      296.36       71.60 o   0.1856E-03
 -14   3  11       -0.36        0.00       46.19 o   0.5492E-07
 -13   3  11      294.09      323.09       61.47 o   0.2480E-03
 -12   3  11       81.03       94.73       54.31 o   0.3366E-03
 -11   3  11     1386.64     1329.09       69.89 o   0.1051E-03
 -10   3  11      724.27      753.18       51.63 o   0.2456E-03
  -9   3  11     4466.33     4398.66       76.11 o   0.1787E-04
  -8   3  11      113.98       87.72       33.94 o   0.8503E-03
  -7   3  11      673.56      748.53       39.83 o   0.3412E-03
  -6   3  11      359.66      256.36       39.63 o   0.5598E-03
  -5   3  11     3009.38     2915.64       58.11 o   0.3904E-04
  -4   3  11        4.34        0.87       29.24 o   0.1032E-03
  -3   3  11     6731.70     7026.64       76.13 o   0.7744E-05
  -2   3  11      264.32      268.95       31.59 o   0.8496E-03
  -1   3  11     2790.17     2796.53       60.11 o   0.4255E-04
   0   3  11      180.73      206.91       39.62 o   0.5982E-03
   1   3  11     2941.21     2809.66       83.87 o   0.3572E-04
   2   3  11      341.47      343.71       51.89 o   0.3344E-03
   3   3  11     3308.15     3312.05       89.61 o   0.2773E-04
   4   3  11     3055.41     3080.41       72.36 o   0.3394E-04
   5   3  11     3105.80     2913.43       58.94 o   0.3807E-04
   6   3  11      826.26      843.25       48.29 o   0.2422E-03
   7   3  11     1722.69     1624.84      110.73 o   0.5181E-04
   8   3  11      492.87      515.25       94.21 o   0.1049E-03
   9   3  11     1423.62     1385.52      123.05 o   0.4965E-04
 -16   4  11        9.81       19.37       81.57 o   0.8692E-05
 -15   4  11      737.46      714.85       88.48 o   0.1091E-03
 -14   4  11      781.00      796.18       72.02 o   0.1472E-03
 -13   4  11      160.81      143.29       52.34 o   0.3576E-03
 -12   4  11      330.03      326.97       52.22 o   0.3330E-03
 -11   4  11      320.47      281.52       53.11 o   0.3286E-03
 -10   4  11     2087.75     2105.28       67.69 o   0.6304E-04
  -9   4  11     2128.25     2111.05       65.81 o   0.6319E-04
  -8   4  11     2186.61     2187.49       56.53 o   0.6469E-04
  -7   4  11       88.29       35.18       38.31 o   0.6781E-03
  -6   4  11     3890.94     3865.82       82.29 o   0.2217E-04
  -5   4  11      473.95      377.99       40.02 o   0.4933E-03
  -4   4  11     5439.01     5837.53       73.61 o   0.1123E-04
  -3   4  11      402.69      467.44       42.86 o   0.4252E-03
  -2   4  11     6874.81     6996.74      112.60 o   0.7328E-05
  -1   4  11       14.35       16.76       44.75 o   0.2056E-03
   0   4  11     3438.30     3529.29       85.72 o   0.2578E-04
   1   4  11        4.21        0.10       44.19 o   0.1858E-04
   2   4  11     3560.56     3716.38       87.15 o   0.2381E-04
   3   4  11      205.76      161.67       42.54 o   0.5292E-03
   4   4  11     4838.04     4840.51      105.20 o   0.1408E-04
   5   4  11      144.40      148.85       34.00 o   0.8253E-03
   6   4  11     1061.72     1009.18       75.86 o   0.1184E-03
   7   4  11      325.13      291.59       92.98 o   0.1126E-03
   8   4  11     1244.28     1327.18      112.35 o   0.5897E-04
   9   4  11      284.84      356.56      100.82 o   0.9572E-04
 -17   5  11      -18.43        3.25      141.19 o   0.3417E-05
 -16   5  11     1369.21     1529.76      165.58 o   0.3029E-04
 -15   5  11      496.94      509.40       71.85 o   0.1719E-03
 -14   5  11      614.15      608.78       65.18 o   0.1922E-03
 -13   5  11      712.42      806.57       70.94 o   0.1522E-03
 -12   5  11      187.02      242.87       59.59 o   0.2719E-03
 -11   5  11      784.61      636.37       66.16 o   0.1788E-03
 -10   5  11     2246.41     2118.22       82.05 o   0.5332E-04
  -9   5  11     1791.97     2009.34       75.08 o   0.6576E-04
  -8   5  11     1550.64     1678.82       67.44 o   0.8801E-04
  -7   5  11     1241.73     1244.69       56.13 o   0.1400E-03
  -6   5  11     1390.11     1345.01       57.71 o   0.1237E-03
  -5   5  11      661.96      739.84       51.42 o   0.2531E-03
  -4   5  11     2129.37     2198.26       63.11 o   0.6197E-04
  -3   5  11     7581.75     7602.18      103.48 o   0.6308E-05
  -2   5  11      591.89      643.85       57.59 o   0.2318E-03
  -1   5  11     4699.02     5032.06       98.61 o   0.1388E-04
   0   5  11      454.42      460.59       56.03 o   0.2716E-03
   1   5  11      899.48      938.54       43.68 o   0.2446E-03
   2   5  11       13.46        2.06       28.72 o   0.1066E-02
   3   5  11     5641.04     5492.82      107.32 o   0.1107E-04
   4   5  11      641.75      624.31       50.94 o   0.2769E-03
   5   5  11     3177.89     3286.29       71.92 o   0.3103E-04
   6   5  11       98.33      107.30       57.87 o   0.2962E-03
   7   5  11      377.92      361.72       87.35 o   0.1254E-03
   8   5  11       46.83       48.28       86.60 o   0.1332E-03
 -17   6  11      401.67      321.30      141.82 o   0.4896E-04
 -16   6  11      238.12      204.04      131.29 o   0.5761E-04
 -15   6  11      467.89      559.64       74.82 o   0.1585E-03
 -14   6  11      569.54      640.89       73.95 o   0.1552E-03
 -13   6  11       11.40        3.21       59.19 o   0.4238E-04
 -12   6  11      845.53      831.88       70.69 o   0.1472E-03
 -11   6  11     3008.20     3072.66       91.79 o   0.3095E-04
 -10   6  11       36.60        0.78       52.64 o   0.3609E-03
  -9   6  11     2716.97     2623.39       85.56 o   0.3944E-04
  -8   6  11       25.14       36.42       51.30 o   0.2627E-03
  -7   6  11      256.39      299.27       44.83 o   0.4509E-03
  -6   6  11      800.23      795.36       56.63 o   0.2068E-03
  -5   6  11      490.87      461.40       60.87 o   0.2339E-03
  -4   6  11     2022.86     2136.59       62.77 o   0.6588E-04
  -3   6  11      532.84      547.57       40.76 o   0.4147E-03
  -2   6  11     2387.58     2495.59       79.87 o   0.4568E-04
  -1   6  11       26.04        0.45       45.92 o   0.4741E-03
   0   6  11       26.79       42.73       41.61 o   0.5765E-03
   1   6  11       32.09       22.69       35.77 o   0.7804E-03
   2   6  11     1292.56     1082.05       66.47 o   0.1278E-03
   3   6  11      247.50      333.27       56.22 o   0.2942E-03
   4   6  11      939.83      942.40       55.11 o   0.1884E-03
   5   6  11      974.67      982.65       56.13 o   0.1782E-03
   6   6  11      141.66      133.90       63.71 o   0.2435E-03
   7   6  11      376.19      376.02      101.88 o   0.9308E-04
 -16   7  11      778.20      633.11      139.32 o   0.4855E-04
 -15   7  11      424.92      379.23       94.25 o   0.1077E-03
 -14   7  11       75.00       77.42       68.00 o   0.2156E-03
 -13   7  11       81.11       58.24       64.15 o   0.2423E-03
 -12   7  11       82.91       27.43       62.13 o   0.2587E-03
 -11   7  11      264.87      224.74       63.93 o   0.2362E-03
 -10   7  11     1977.77     1990.59       82.51 o   0.5928E-04
  -9   7  11       24.61        4.68       58.21 o   0.2109E-03
  -8   7  11      537.30      447.68       62.36 o   0.2232E-03
  -7   7  11      110.52       71.74       45.78 o   0.4729E-03
  -6   7  11      219.64      247.59       43.52 o   0.4910E-03
  -5   7  11      822.76      793.19       87.60 o   0.1073E-03
  -4   7  11     2599.92     2617.53       70.34 o   0.4452E-04
  -3   7  11       16.04       17.06       41.86 o   0.3351E-03
  -2   7  11     1897.45     1968.18       78.64 o   0.6298E-04
  -1   7  11      424.19      437.52       47.01 o   0.3715E-03
   0   7  11     1435.98     1437.03       70.19 o   0.9794E-04
   1   7  11     1390.91     1365.61       94.95 o   0.7226E-04
   2   7  11     1519.03     1547.83       81.53 o   0.7850E-04
   3   7  11       91.75      129.13       51.51 o   0.3719E-03
   4   7  11      594.02      651.95       54.74 o   0.2486E-03
   5   7  11       58.55       77.79       49.87 o   0.3999E-03
   6   7  11      437.02      508.61       99.67 o   0.9492E-04
 -15   8  11      147.02      171.70       91.50 o   0.1185E-03
 -14   8  11      117.90       97.12       85.29 o   0.1369E-03
 -13   8  11      250.67      172.32       63.83 o   0.2394E-03
 -12   8  11     1406.03     1525.93       80.82 o   0.8217E-04
 -11   8  11      188.39      132.98       59.82 o   0.2749E-03
 -10   8  11      470.72      391.89       63.64 o   0.2223E-03
  -9   8  11     1793.88     1890.39       78.76 o   0.6631E-04
  -8   8  11      612.44      613.54       64.44 o   0.1954E-03
  -7   8  11      227.54      201.37       58.63 o   0.2817E-03
  -6   8  11     3362.89     3164.08      104.41 o   0.2660E-04
  -5   8  11      237.39      311.11       73.80 o   0.1767E-03
  -4   8  11       65.33       25.40       57.15 o   0.3058E-03
  -3   8  11      791.69      766.63       60.34 o   0.1930E-03
  -2   8  11      183.79      246.03       78.55 o   0.1587E-03
  -1   8  11      370.12      462.36       58.71 o   0.2549E-03
   0   8  11     1496.23     1628.94      104.53 o   0.5762E-04
   1   8  11     1373.71     1321.64       86.09 o   0.8328E-04
   2   8  11      771.73      660.27       75.16 o   0.1449E-03
   3   8  11      211.50      252.68       54.34 o   0.3227E-03
   4   8  11      190.16      187.28       50.51 o   0.3785E-03
   5   8  11      224.37      211.91       63.95 o   0.2376E-03
 -14   9  11      236.98      283.27       90.28 o   0.1199E-03
 -13   9  11      539.21      517.48       97.26 o   0.9838E-04
 -12   9  11       83.61       56.61       64.41 o   0.2404E-03
 -11   9  11      646.33      584.29       74.32 o   0.1547E-03
 -10   9  11      694.18      676.42       71.94 o   0.1571E-03
  -9   9  11       -8.85       18.75       61.14 o   0.2240E-04
  -8   9  11        6.31        2.03       57.97 o   0.1412E-04
  -7   9  11     2911.20     2792.19       92.18 o   0.3448E-04
  -6   9  11      143.74      119.76       66.00 o   0.2274E-03
  -5   9  11     2658.24     2545.96      122.77 o   0.3099E-04
  -4   9  11      285.98      281.70       88.49 o   0.1245E-03
  -3   9  11      402.98      375.25       81.67 o   0.1419E-03
  -2   9  11       67.17       35.39       70.67 o   0.2000E-03
  -1   9  11     4310.26     4537.57      149.54 o   0.1361E-04
   0   9  11      581.54      503.60       78.40 o   0.1456E-03
   1   9  11     3485.85     3412.90       99.91 o   0.2485E-04
   2   9  11     1491.09     1491.34       72.86 o   0.9081E-04
   3   9  11       87.57      123.72       53.04 o   0.3514E-03
   4   9  11       23.20        0.39       65.87 o   0.1143E-03
   5   9  11      109.34      183.15       76.20 o   0.1703E-03
 -13  10  11      818.01      917.36      159.41 o   0.3648E-04
 -12  10  11      438.64      403.08       80.16 o   0.1455E-03
 -11  10  11       56.14        3.83       68.60 o   0.2124E-03
 -10  10  11      215.86      242.60       66.66 o   0.2181E-03
  -9  10  11      201.70      163.17       62.46 o   0.2512E-03
  -8  10  11      194.01      140.87       63.42 o   0.2447E-03
  -7  10  11     1072.44     1096.91       74.73 o   0.1161E-03
  -6  10  11     1691.11     1627.52       91.10 o   0.6539E-04
  -5  10  11      174.38      145.53       91.58 o   0.1183E-03
  -4  10  11      862.95      906.99      100.98 o   0.8178E-04
  -3  10  11       -7.34       21.01       91.32 o   0.3101E-05
  -2  10  11      130.39       99.77       77.63 o   0.1651E-03
  -1  10  11        6.38       19.34       72.80 o   0.5806E-05
   0  10  11     3796.54     3930.03      106.11 o   0.2000E-04
   1  10  11        7.18       34.46       55.54 o   0.2166E-04
   2  10  11     2332.58     2549.43       82.94 o   0.4422E-04
   3  10  11       -8.46       16.31       70.42 o   0.1165E-04
   4  10  11      467.02      476.90       77.19 o   0.1531E-03
   5  10  11       47.43      104.15      121.64 o   0.3071E-04
 -11  11  11       -2.58        3.86       92.06 o   0.3709E-06
 -10  11  11      430.70      465.01       91.01 o   0.1136E-03
  -9  11  11      -18.43        1.24       74.34 o   0.4450E-04
  -8  11  11     1112.10     1015.85       82.92 o   0.1032E-03
  -7  11  11     1826.49     1922.85       84.06 o   0.6153E-04
  -6  11  11     1435.12     1478.61       88.33 o   0.7505E-04
  -5  11  11     1276.80     1246.78      115.29 o   0.5775E-04
  -4  11  11      319.32      368.74       82.62 o   0.1401E-03
  -3  11  11      117.73      106.64       79.60 o   0.1571E-03
  -2  11  11      568.91      526.37       75.16 o   0.1561E-03
  -1  11  11      606.64      544.06       78.14 o   0.1445E-03
   0  11  11      186.25      167.27       62.70 o   0.2495E-03
   1  11  11     2254.14     2451.12      113.19 o   0.3642E-04
   2  11  11      364.69      385.73       85.03 o   0.1316E-03
   3  11  11      386.62      371.40       81.86 o   0.1415E-03
   4  11  11      685.95      605.15      107.62 o   0.7937E-04
 -10  12  11      179.72      154.29      150.33 o   0.4412E-04
  -9  12  11      345.83      433.23       93.65 o   0.1088E-03
  -8  12  11       96.30       89.11      115.51 o   0.7483E-04
  -7  12  11     2148.68     1993.35      172.29 o   0.2474E-04
  -6  12  11      956.13     1043.42      150.10 o   0.3974E-04
  -5  12  11      946.00     1045.00      137.10 o   0.4672E-04
  -4  12  11       72.25       47.71      121.14 o   0.6810E-04
  -3  12  11      573.65      570.28      140.55 o   0.4855E-04
  -2  12  11      -38.38       77.84      133.52 o   0.1854E-04
  -6  13  11     2906.08     3149.50      187.23 o   0.1690E-04
 -16   0  12       64.59        6.28       90.77 o   0.1214E-03
 -15   0  12     1692.23     1964.64      116.69 o   0.4420E-04
 -14   0  12       73.21      110.73       75.42 o   0.1750E-03
 -13   0  12     4182.38     3708.57      144.11 o   0.1695E-04
 -12   0  12     1494.60     1580.36      104.49 o   0.5841E-04
 -11   0  12      910.33     1099.17       88.11 o   0.9494E-04
 -10   0  12      922.51      819.02       83.43 o   0.1134E-03
  -9   0  12     4745.66     4357.76      133.75 o   0.1443E-04
  -8   0  12      467.97      487.67       74.49 o   0.1628E-03
  -7   0  12    11088.41    11243.36      181.63 o   0.2826E-05
  -6   0  12     2041.86     1923.71       78.22 o   0.6250E-04
  -5   0  12     1936.70     2129.23       74.56 o   0.6075E-04
  -4   0  12     4156.61     4475.02      106.73 o   0.1661E-04
  -3   0  12      224.36      233.28       49.35 o   0.3886E-03
  -2   0  12       88.72       46.26       44.66 o   0.4990E-03
  -1   0  12       70.38       36.71       42.91 o   0.5412E-03
   0   0  12      180.47      205.39       43.88 o   0.4935E-03
   1   0  12     1885.09     1951.00       86.09 o   0.5894E-04
   2   0  12     3535.58     3616.70       89.45 o   0.2448E-04
   3   0  12      102.44       60.67       46.25 o   0.4644E-03
   4   0  12      191.19      200.31       58.00 o   0.2887E-03
   5   0  12     2292.92     2316.78       80.69 o   0.4964E-04
   6   0  12       -1.41       16.18       68.13 o   0.3688E-06
   7   0  12        8.42        6.85       70.37 o   0.1157E-04
   8   0  12      783.26      860.08       90.41 o   0.1004E-03
 -16   1  12      687.58      783.37       75.70 o   0.1394E-03
 -15   1  12      225.26      195.20       62.59 o   0.2485E-03
 -14   1  12     1560.63     1406.33       71.62 o   0.9461E-04
 -13   1  12      708.53      847.41       61.92 o   0.1825E-03
 -12   1  12      225.59      176.95       54.33 o   0.3281E-03
 -11   1  12     2251.24     2262.44       76.44 o   0.5295E-04
 -10   1  12      791.03      759.90       60.62 o   0.1925E-03
  -9   1  12       47.16       45.58       45.20 o   0.4882E-03
  -8   1  12     1445.57     1388.24       58.47 o   0.1177E-03
  -7   1  12      705.02      737.47       47.53 o   0.2767E-03
  -6   1  12     1170.19     1039.39       45.98 o   0.1956E-03
  -5   1  12     1993.24     1946.07       51.60 o   0.8010E-04
  -4   1  12      178.99      194.17       34.09 o   0.7972E-03
  -3   1  12      703.13      818.03       38.11 o   0.3324E-03
  -2   1  12     1180.69     1298.02       42.70 o   0.1699E-03
  -1   1  12     1285.93     1226.03       48.49 o   0.1584E-03
   0   1  12       56.83       76.28       33.44 o   0.8842E-03
   1   1  12       21.46        1.15       33.50 o   0.8912E-03
   2   1  12     1481.01     1461.17       44.99 o   0.1323E-03
   3   1  12       44.04       28.05       32.97 o   0.9174E-03
   4   1  12       11.20        0.18       46.81 o   0.1045E-03
   5   1  12     1313.06     1357.89       54.77 o   0.1313E-03
   6   1  12       95.39       57.01       50.66 o   0.3878E-03
   7   1  12      110.24      127.23       50.76 o   0.3825E-03
   8   1  12       -9.59        0.09       78.24 o   0.9822E-05
   9   1  12      426.44      532.36      127.85 o   0.5890E-04
 -16   2  12      132.87      126.32       65.37 o   0.2317E-03
 -15   2  12      419.16      383.99       68.93 o   0.1942E-03
 -14   2  12      119.95       54.98       61.07 o   0.2671E-03
 -13   2  12      435.20      528.30       62.70 o   0.2189E-03
 -12   2  12     3550.15     3433.56       83.80 o   0.2645E-04
 -11   2  12       97.74       88.95       51.36 o   0.3760E-03
 -10   2  12     1209.90     1226.67       59.60 o   0.1353E-03
  -9   2  12     1442.74     1466.82       57.97 o   0.1134E-03
  -8   2  12      116.21      107.12       37.88 o   0.6822E-03
  -7   2  12      447.64      470.21       39.87 o   0.4682E-03
  -6   2  12     4232.02     4302.55       77.80 o   0.1887E-04
  -5   2  12      813.24      826.21       41.61 o   0.2882E-03
  -4   2  12      201.68      175.44       35.00 o   0.7613E-03
  -3   2  12      367.05      369.16       31.59 o   0.7421E-03
  -2   2  12      856.05      899.94       39.73 o   0.2797E-03
  -1   2  12     4355.83     4421.48       70.43 o   0.1840E-04
   0   2  12     1373.89     1407.74       48.41 o   0.1360E-03
   1   2  12     1315.16     1250.89       45.82 o   0.1607E-03
   2   2  12       75.03       61.29       31.05 o   0.1026E-02
   3   2  12      739.45      730.73       59.05 o   0.2051E-03
   4   2  12       29.29       12.95       48.61 o   0.4230E-03
   5   2  12       32.55       54.41       40.97 o   0.5937E-03
   6   2  12       54.29       23.43       48.91 o   0.4176E-03
   7   2  12      134.84      132.36       78.33 o   0.1618E-03
   8   2  12      749.85      794.79      100.69 o   0.8547E-04
   9   2  12       -9.32       12.03       88.57 o   0.5649E-05
 -16   3  12      174.64       80.76       70.77 o   0.1984E-03
 -15   3  12       20.97        4.02       62.78 o   0.1132E-03
 -14   3  12       20.11       20.25       62.27 o   0.1076E-03
 -13   3  12      112.20       40.73       60.51 o   0.2723E-03
 -12   3  12       89.34      101.30       49.23 o   0.4085E-03
 -11   3  12      643.10      611.67       57.70 o   0.2312E-03
 -10   3  12      124.82      104.38       46.29 o   0.4599E-03
  -9   3  12      194.85      110.39       44.40 o   0.4949E-03
  -8   3  12      570.70      646.37       40.75 o   0.3770E-03
  -7   3  12      503.54      583.62       40.50 o   0.4103E-03
  -6   3  12      153.49      188.27       33.94 o   0.8114E-03
  -5   3  12       56.33        9.44       33.74 o   0.8770E-03
  -4   3  12     2111.99     2052.48       49.01 o   0.7490E-04
  -3   3  12      422.27      304.56       35.99 o   0.6268E-03
  -2   3  12      595.11      509.46       37.92 o   0.4595E-03
  -1   3  12       53.25       39.96       33.20 o   0.9027E-03
   0   3  12      191.99      150.42       42.63 o   0.5304E-03
   1   3  12      309.03      348.67       53.02 o   0.3227E-03
   2   3  12     1619.67     1558.69       70.55 o   0.8798E-04
   3   3  12       75.74       71.88       48.46 o   0.4234E-03
   4   3  12       49.43       62.39       50.32 o   0.3936E-03
   5   3  12     1655.37     1708.09       58.45 o   0.9284E-04
   6   3  12       44.60       16.25       82.72 o   0.1461E-03
   7   3  12       32.85        8.40       83.02 o   0.9086E-04
   8   3  12      524.16      527.76      103.51 o   0.8757E-04
 -16   4  12      130.26      217.71      115.14 o   0.7491E-04
 -15   4  12      209.50      232.53       60.92 o   0.2604E-03
 -14   4  12       74.41       45.59       57.36 o   0.3032E-03
 -13   4  12      846.85      918.18       61.01 o   0.1734E-03
 -12   4  12     1468.80     1391.75       69.23 o   0.1005E-03
 -11   4  12     2463.92     2550.91       76.26 o   0.4528E-04
 -10   4  12      107.95       40.28       48.80 o   0.4181E-03
  -9   4  12      245.24      182.11       46.45 o   0.4415E-03
  -8   4  12      372.19      443.73       52.32 o   0.3138E-03
  -7   4  12      664.09      764.05       44.31 o   0.3008E-03
  -6   4  12      385.90      413.66       42.06 o   0.4575E-03
  -5   4  12     4782.65     4578.15       90.19 o   0.1578E-04
  -4   4  12      142.05      128.16       33.51 o   0.8561E-03
  -3   4  12      200.78      189.57       43.01 o   0.5138E-03
  -2   4  12      -15.47        0.70       42.72 o   0.2875E-03
  -1   4  12       31.13       49.58       39.97 o   0.6242E-03
   0   4  12       26.08       18.08       36.58 o   0.7467E-03
   1   4  12     2522.89     2448.61       83.73 o   0.4396E-04
   2   4  12      264.46      251.28       56.07 o   0.3021E-03
   3   4  12     1386.85     1397.76       94.23 o   0.7210E-04
   4   4  12      225.66      247.49       57.20 o   0.2925E-03
   5   4  12       38.64       63.23       57.99 o   0.2966E-03
   6   4  12      422.59      450.16       95.63 o   0.1037E-03
   7   4  12      213.45      199.98       95.98 o   0.1073E-03
   8   4  12      389.30      413.95      133.62 o   0.5472E-04
 -17   5  12      151.94      179.73      146.95 o   0.4615E-04
 -16   5  12     1299.05     1098.35      114.35 o   0.6042E-04
 -15   5  12      154.02      167.99       67.47 o   0.2164E-03
 -14   5  12      879.45      980.25       75.18 o   0.1257E-03
 -13   5  12       38.44       25.01       63.70 o   0.2463E-03
 -12   5  12     2245.40     2131.86       87.42 o   0.5079E-04
 -11   5  12      351.40      300.86       63.89 o   0.2304E-03
 -10   5  12     2278.66     2368.35       82.98 o   0.4789E-04
  -9   5  12       84.10       72.20       54.57 o   0.3341E-03
  -8   5  12      209.98      227.10       58.99 o   0.2774E-03
  -7   5  12      153.67      159.04       44.90 o   0.4811E-03
  -6   5  12     2346.53     2195.95       71.37 o   0.5553E-04
  -5   5  12      158.60      183.68       59.38 o   0.2773E-03
  -4   5  12     2189.67     2139.42       67.32 o   0.6062E-04
  -3   5  12      309.55      300.91       45.51 o   0.4337E-03
  -2   5  12      458.98      611.80       46.71 o   0.3335E-03
  -1   5  12       35.84       31.84       47.87 o   0.4359E-03
   0   5  12        4.72        0.44       54.72 o   0.9930E-05
   1   5  12       24.95        7.18       50.33 o   0.3879E-03
   2   5  12     1228.37     1268.98       96.75 o   0.7470E-04
   3   5  12       23.68        0.18       78.79 o   0.5821E-04
   4   5  12       26.40       15.82       55.77 o   0.2881E-03
   5   5  12      114.90      120.72       59.43 o   0.2802E-03
   6   5  12      316.41      375.00       87.72 o   0.1247E-03
   7   5  12       79.86       22.86       87.84 o   0.1295E-03
 -16   6  12      106.30       91.20      141.68 o   0.4975E-04
 -15   6  12      800.03      738.73      105.89 o   0.7881E-04
 -14   6  12       70.59       76.37       65.26 o   0.2340E-03
 -13   6  12      771.95      798.69       73.04 o   0.1443E-03
 -12   6  12       64.35       72.87       60.65 o   0.2710E-03
 -11   6  12     2060.83     1916.87       85.10 o   0.5836E-04
 -10   6  12       77.62       95.45       60.67 o   0.2702E-03
  -9   6  12       67.36      105.90       57.19 o   0.3037E-03
  -8   6  12     1232.90     1012.89       72.63 o   0.1204E-03
  -7   6  12      155.92       69.67       53.54 o   0.3458E-03
  -6   6  12      229.89      259.71       52.21 o   0.3467E-03
  -5   6  12     3362.95     3546.72      127.03 o   0.2119E-04
  -4   6  12       23.53       12.24       42.09 o   0.5643E-03
  -3   6  12      163.47      115.84       44.60 o   0.4917E-03
  -2   6  12      266.61      276.45       47.01 o   0.4164E-03
  -1   6  12      198.17      146.23       54.85 o   0.3250E-03
   0   6  12      280.92      344.14       76.69 o   0.1627E-03
   1   6  12      675.12      704.53       59.37 o   0.2104E-03
   2   6  12      577.50      641.11       82.20 o   0.1292E-03
   3   6  12      422.00      434.95       65.15 o   0.2119E-03
   4   6  12      284.69      226.23       50.42 o   0.3705E-03
   5   6  12      500.75      526.85       74.27 o   0.1612E-03
   6   6  12      135.70      131.11       83.78 o   0.1415E-03
 -16   7  12      249.53      311.51      146.30 o   0.4625E-04
 -15   7  12      323.31      312.90       98.80 o   0.9983E-04
 -14   7  12      906.58      804.75       80.10 o   0.1217E-03
 -13   7  12      114.13      162.24       66.61 o   0.2226E-03
 -12   7  12     1816.75     1874.43       84.68 o   0.6247E-04
 -11   7  12      161.78      120.93       63.70 o   0.2436E-03
 -10   7  12      346.26      341.74       65.33 o   0.2188E-03
  -9   7  12      988.90     1022.06       69.37 o   0.1345E-03
  -8   7  12      129.21      121.52       58.30 o   0.2909E-03
  -7   7  12      805.75      752.36       75.25 o   0.1392E-03
  -6   7  12     1059.83      987.33       64.65 o   0.1472E-03
  -5   7  12      325.18      367.72       85.08 o   0.1323E-03
  -4   7  12      338.83      334.89       82.10 o   0.1423E-03
  -3   7  12      172.36      153.04       42.64 o   0.5309E-03
  -2   7  12       96.70      122.17       52.39 o   0.3600E-03
  -1   7  12      282.43      313.58       88.41 o   0.1242E-03
   0   7  12      239.36      379.85       87.11 o   0.1271E-03
   1   7  12     1683.25     1658.76      111.05 o   0.5133E-04
   2   7  12       35.64       22.05       60.45 o   0.2735E-03
   3   7  12      243.47      322.29       56.15 o   0.2961E-03
   4   7  12      163.56      121.19       51.34 o   0.3728E-03
   5   7  12      101.79      158.84       75.52 o   0.1738E-03
 -15   8  12      133.55       70.61       96.68 o   0.1067E-03
 -14   8  12     1320.27     1335.15      114.01 o   0.5707E-04
 -13   8  12       72.44       66.99       68.09 o   0.2151E-03
 -12   8  12      318.46      294.95       71.06 o   0.1893E-03
 -11   8  12      511.41      490.59       70.99 o   0.1763E-03
 -10   8  12     1093.30     1053.59       74.29 o   0.1185E-03
  -9   8  12       30.82       32.28       57.01 o   0.3074E-03
  -8   8  12     2066.65     2189.53       83.17 o   0.5336E-04
  -7   8  12      275.86      246.25       61.66 o   0.2518E-03
  -6   8  12      492.73      460.08       76.61 o   0.1552E-03
  -5   8  12      189.63      123.62       77.88 o   0.1634E-03
  -4   8  12     1488.17     1405.59      106.73 o   0.6008E-04
  -3   8  12       95.82       54.62       64.17 o   0.2421E-03
  -2   8  12      809.10      846.86       94.37 o   0.9349E-04
  -1   8  12     2744.12     2899.07      127.95 o   0.2691E-04
   0   8  12      531.15      549.03       89.84 o   0.1133E-03
   1   8  12       19.19        5.28       70.71 o   0.5893E-04
   2   8  12      238.46      208.14       69.62 o   0.2013E-03
   3   8  12      229.20      223.04       56.28 o   0.3033E-03
   4   8  12      240.62      250.00       65.66 o   0.2238E-03
   5   8  12      877.08     1020.43      134.69 o   0.4863E-04
 -14   9  12       25.50        5.63       89.09 o   0.4129E-04
 -13   9  12      617.21      638.87      107.17 o   0.7994E-04
 -12   9  12       15.22       10.62       71.76 o   0.3495E-04
 -11   9  12      408.60      458.94       69.12 o   0.1894E-03
 -10   9  12      754.57      662.35       75.82 o   0.1433E-03
  -9   9  12      614.33      513.64       72.91 o   0.1645E-03
  -8   9  12     1064.07     1079.05       72.47 o   0.1218E-03
  -7   9  12     1379.08     1396.42       78.53 o   0.9000E-04
  -6   9  12      301.48      291.06       88.82 o   0.1233E-03
  -5   9  12      973.06     1043.20       98.52 o   0.8089E-04
  -4   9  12     1610.93     1638.19      114.13 o   0.5043E-04
  -3   9  12      128.56      124.64       84.55 o   0.1391E-03
  -2   9  12     3751.63     3818.15      148.92 o   0.1693E-04
  -1   9  12      305.66      255.38       91.27 o   0.1174E-03
   0   9  12     1910.36     1969.97       99.84 o   0.5075E-04
   1   9  12      382.63      430.74       76.17 o   0.1602E-03
   2   9  12      933.66      873.34       69.74 o   0.1445E-03
   3   9  12       39.78       51.96       66.01 o   0.2292E-03
   4   9  12      677.75      735.88       92.83 o   0.1006E-03
 -13  10  12      249.45      324.54      118.53 o   0.7004E-04
 -12  10  12      368.79      439.06      129.47 o   0.5813E-04
 -11  10  12      363.39      263.46       80.79 o   0.1481E-03
 -10  10  12      890.11      831.45       89.78 o   0.1009E-03
  -9  10  12      571.23      649.90       73.31 o   0.1570E-03
  -8  10  12     1284.59     1225.52       82.66 o   0.9243E-04
  -7  10  12     1569.85     1537.13       83.78 o   0.7601E-04
  -6  10  12     1797.31     1869.87      118.85 o   0.4379E-04
  -5  10  12      898.07      927.02      110.92 o   0.6908E-04
  -4  10  12      411.64      418.88       94.65 o   0.1063E-03
  -3  10  12     2133.11     2078.22      127.32 o   0.3648E-04
  -2  10  12      194.70      158.64       74.71 o   0.1768E-03
  -1  10  12     1664.75     1521.52      104.38 o   0.5808E-04
   0  10  12       -8.71        3.70       67.65 o   0.1447E-04
   1  10  12     1309.80     1233.41       97.80 o   0.7346E-04
   2  10  12       23.44        6.00       72.85 o   0.7800E-04
   3  10  12      896.27      959.94       87.84 o   0.1003E-03
   4  10  12      116.54       86.06       85.93 o   0.1350E-03
 -11  11  12      232.87      204.92       97.43 o   0.1040E-03
 -10  11  12     1499.69     1596.83      120.77 o   0.4799E-04
  -9  11  12       84.58      126.17       90.49 o   0.1216E-03
  -8  11  12     1531.66     1613.12      117.00 o   0.4970E-04
  -7  11  12       73.98       85.81      118.43 o   0.7120E-04
  -6  11  12     1151.08     1161.98      146.21 o   0.4029E-04
  -5  11  12       40.95        1.93      124.96 o   0.2751E-04
  -4  11  12     1290.15     1290.49      161.95 o   0.3281E-04
  -3  11  12       -9.83        4.10       89.27 o   0.6083E-05
  -2  11  12     1556.80     1595.26      122.44 o   0.4663E-04
  -1  11  12      294.37      301.47      107.79 o   0.8439E-04
   0  11  12     1191.58     1195.70      117.57 o   0.5721E-04
   1  11  12      642.13      612.53      148.86 o   0.4320E-04
   2  11  12      649.32      659.30      154.64 o   0.3998E-04
  -9  12  12     1344.56     1381.49      153.01 o   0.3542E-04
  -8  12  12       26.16        0.00      113.66 o   0.1640E-04
  -7  12  12      398.38      443.30      127.27 o   0.6000E-04
  -6  12  12       25.21       14.65      129.68 o   0.8987E-05
  -5  12  12      299.15      242.34      136.70 o   0.5302E-04
 -16   1  13     1276.81     1252.16       93.46 o   0.7814E-04
 -15   1  13      422.02      297.28       66.50 o   0.2120E-03
 -14   1  13      851.34      964.45       71.07 o   0.1378E-03
 -13   1  13       29.17       93.20       54.38 o   0.3366E-03
 -12   1  13     2363.76     2010.96       84.18 o   0.5358E-04
 -11   1  13       58.77       22.30       49.77 o   0.4033E-03
 -10   1  13      750.11      730.78       59.43 o   0.2028E-03
  -9   1  13      660.41      584.50       51.96 o   0.2745E-03
  -8   1  13      263.97      160.45       44.23 o   0.4871E-03
  -7   1  13      569.47      449.58       44.83 o   0.3813E-03
  -6   1  13      411.77      313.20       39.13 o   0.5452E-03
  -5   1  13     1248.28     1316.67       49.24 o   0.1488E-03
  -4   1  13      102.08       40.60       34.36 o   0.8400E-03
  -3   1  13      331.53      330.48       36.57 o   0.6178E-03
  -2   1  13     1488.97     1593.16       47.63 o   0.1176E-03
  -1   1  13      328.49      376.28       36.49 o   0.6006E-03
   0   1  13     1081.46      992.54       47.81 o   0.2007E-03
   1   1  13      250.51      257.28       39.24 o   0.5863E-03
   2   1  13     1646.84     1649.66       53.98 o   0.1014E-03
   3   1  13      542.51      535.28       50.57 o   0.3027E-03
   4   1  13      163.11      161.70       55.87 o   0.3136E-03
   5   1  13      653.90      687.00       50.42 o   0.2697E-03
   6   1  13      121.08      102.42       52.00 o   0.3657E-03
   7   1  13      162.80      147.95       84.25 o   0.1397E-03
   8   1  13      182.32      156.01       86.96 o   0.1310E-03
 -16   2  13      144.00      103.59       66.84 o   0.2221E-03
 -15   2  13     2142.01     2376.65       95.14 o   0.4420E-04
 -14   2  13       42.98       12.78       69.37 o   0.2077E-03
 -13   2  13     4581.07     4137.61      109.44 o   0.1694E-04
 -12   2  13      288.03      363.40       58.28 o   0.2710E-03
 -11   2  13     2880.58     3165.92       79.33 o   0.3283E-04
 -10   2  13       80.17       88.09       45.64 o   0.4757E-03
  -9   2  13     4383.25     4392.66       87.55 o   0.1753E-04
  -8   2  13      473.30      515.61       48.19 o   0.3370E-03
  -7   2  13    10500.14    10427.58      119.20 o   0.3404E-05
  -6   2  13     3375.66     3401.46       67.77 o   0.2927E-04
  -5   2  13    10546.66    10684.36      112.79 o   0.3303E-05
  -4   2  13      178.64      158.63       36.27 o   0.7222E-03
  -3   2  13     7620.03     7554.57       94.21 o   0.6426E-05
  -2   2  13     1285.78     1322.65       46.03 o   0.1526E-03
  -1   2  13     6472.96     6553.23       87.94 o   0.8565E-05
   0   2  13     3211.33     3189.88       65.50 o   0.3280E-04
   1   2  13     3609.59     3606.53       68.34 o   0.2636E-04
   2   2  13     1014.39     1023.48       68.16 o   0.1367E-03
   3   2  13     4214.70     4144.72      103.89 o   0.1808E-04
   4   2  13     1033.90      964.82       68.64 o   0.1386E-03
   5   2  13     1896.22     1851.44       63.68 o   0.7715E-04
   6   2  13     1651.57     1649.79      116.90 o   0.4845E-04
   7   2  13      308.12      285.85       95.44 o   0.1072E-03
   8   2  13      521.56      603.70       97.57 o   0.9644E-04
 -16   3  13     1912.16     2118.16      124.66 o   0.3804E-04
 -15   3  13       89.99      106.99       64.08 o   0.2420E-03
 -14   3  13     6326.74     6049.63      131.00 o   0.8796E-05
 -13   3  13       37.53       20.26       53.58 o   0.3481E-03
 -12   3  13     3967.41     3975.18      101.42 o   0.1967E-04
 -11   3  13       59.59       15.94       50.94 o   0.3849E-03
 -10   3  13     6466.22     6491.23      105.60 o   0.8425E-05
  -9   3  13       -8.72        0.84       48.40 o   0.5538E-04
  -8   3  13    12148.77    11961.77      131.26 o   0.2577E-05
  -7   3  13      614.70      666.21       43.95 o   0.3326E-03
  -6   3  13     8175.58     8425.41       96.66 o   0.5334E-05
  -5   3  13     1433.20     1305.29       49.82 o   0.1402E-03
  -4   3  13     6614.07     6779.05       91.80 o   0.8047E-05
  -3   3  13     1610.25     1678.86       49.57 o   0.1054E-03
  -2   3  13     4529.07     4826.03       77.11 o   0.1580E-04
  -1   3  13     3233.62     3214.45       93.75 o   0.2832E-04
   0   3  13     3110.70     3242.74      109.95 o   0.2614E-04
   1   3  13     1696.98     1668.76       77.16 o   0.7584E-04
   2   3  13     3190.14     3279.74       94.56 o   0.2777E-04
   3   3  13     1249.01     1122.79       73.76 o   0.1124E-03
   4   3  13     2582.13     2476.90       89.19 o   0.4151E-04
   5   3  13     1847.97     1863.59       89.52 o   0.5928E-04
   6   3  13      442.35      495.64       97.00 o   0.1001E-03
   7   3  13     2548.37     2632.08      136.00 o   0.2789E-04
 -16   4  13      104.22      114.42       98.63 o   0.1025E-03
 -15   4  13     3337.36     2889.54       98.26 o   0.3005E-04
 -14   4  13      280.05      139.28       60.78 o   0.2643E-03
 -13   4  13     4534.95     4946.28      102.66 o   0.1433E-04
 -12   4  13       56.61       65.86       51.46 o   0.3762E-03
 -11   4  13     3649.87     3417.11       91.02 o   0.2531E-04
 -10   4  13       -5.93        3.39       52.54 o   0.1846E-04
  -9   4  13     4623.74     4934.55      100.56 o   0.1431E-04
  -8   4  13      596.62      560.75       59.10 o   0.2308E-03
  -7   4  13     4691.06     4487.68       84.68 o   0.1656E-04
  -6   4  13      531.82      501.25       45.10 o   0.3702E-03
  -5   4  13     3838.21     3668.09       77.25 o   0.2414E-04
  -4   4  13       84.00       37.37       38.78 o   0.6618E-03
  -3   4  13     6750.01     6649.94      129.16 o   0.7611E-05
  -2   4  13     1106.96      958.12       69.93 o   0.1337E-03
  -1   4  13     3588.38     3566.00       82.93 o   0.2530E-04
   0   4  13     3955.33     3870.94       84.25 o   0.2167E-04
   1   4  13     2220.36     2195.62       84.73 o   0.5082E-04
   2   4  13     1922.88     1885.66       79.78 o   0.6408E-04
   3   4  13     2251.06     2154.29      114.26 o   0.3950E-04
   4   4  13     2957.75     2988.18      123.05 o   0.2637E-04
   5   4  13      778.86      755.72      106.93 o   0.7736E-04
   6   4  13     1172.78     1113.69      115.08 o   0.6049E-04
   7   4  13      -35.78        0.90      123.66 o   0.2189E-04
 -16   5  13      737.55      785.64      106.49 o   0.7774E-04
 -15   5  13      445.84      531.64      100.76 o   0.9259E-04
 -14   5  13     4376.68     4059.44      117.00 o   0.1718E-04
 -13   5  13       15.08        0.01       63.19 o   0.5700E-04
 -12   5  13     3641.64     3777.76      105.59 o   0.2136E-04
 -11   5  13       55.65       37.17       55.37 o   0.3257E-03
 -10   5  13     3176.50     3086.06       84.07 o   0.3124E-04
  -9   5  13      102.49       30.82       50.38 o   0.3928E-03
  -8   5  13     5635.83     5880.74      130.95 o   0.9676E-05
  -7   5  13     3706.52     3419.28       92.05 o   0.2489E-04
  -6   5  13     6251.59     5744.77      109.10 o   0.9841E-05
  -5   5  13      863.41     1005.71       63.94 o   0.1551E-03
  -4   5  13     2344.42     2585.91       89.88 o   0.4142E-04
  -3   5  13      419.56      386.27       62.68 o   0.2309E-03
  -2   5  13     1925.25     1759.73       68.90 o   0.7611E-04
  -1   5  13     5117.37     5203.82      112.43 o   0.1229E-04
   0   5  13      391.72      414.47       61.72 o   0.2362E-03
   1   5  13     2226.69     2291.82       87.87 o   0.4790E-04
   2   5  13      496.41      386.28       87.53 o   0.1232E-03
   3   5  13      371.01      364.87       80.49 o   0.1465E-03
   4   5  13      547.95      479.63       76.59 o   0.1535E-03
   5   5  13     1112.10     1149.43      115.32 o   0.6019E-04
   6   5  13       11.19       53.32      144.85 o   0.1138E-05
 -16   6  13       62.05       48.23       96.23 o   0.1079E-03
 -15   6  13      119.01      174.29       96.38 o   0.1069E-03
 -14   6  13      128.99       80.15       69.53 o   0.2058E-03
 -13   6  13      167.33      104.58       69.51 o   0.2053E-03
 -12   6  13       65.36       33.69       62.71 o   0.2540E-03
 -11   6  13      110.75      100.25       57.45 o   0.3005E-03
 -10   6  13      227.50      254.98       61.75 o   0.2520E-03
  -9   6  13      932.30      904.29       82.85 o   0.1112E-03
  -8   6  13      297.15      324.97       63.20 o   0.2353E-03
  -7   6  13     2291.17     2477.84       93.65 o   0.4219E-04
  -6   6  13     1456.11     1430.71       87.80 o   0.7684E-04
  -5   6  13      610.06      682.24       73.22 o   0.1545E-03
  -4   6  13      556.67      542.52       67.20 o   0.1894E-03
  -3   6  13      564.38      674.32       69.60 o   0.1699E-03
  -2   6  13     1721.56     1763.12       81.92 o   0.6853E-04
  -1   6  13       79.78       69.01       61.50 o   0.2634E-03
   0   6  13     1741.72     1873.06      115.35 o   0.4572E-04
   1   6  13      179.18      118.99       87.83 o   0.1288E-03
   2   6  13      210.25      251.51       88.29 o   0.1259E-03
   3   6  13      266.15      223.54       68.99 o   0.2038E-03
   4   6  13       52.91        0.38       74.44 o   0.1805E-03
 -15   7  13      -16.02        2.59       92.82 o   0.1383E-04
 -14   7  13       99.89       89.50       95.03 o   0.1105E-03
 -13   7  13      321.36      271.87       70.74 o   0.1917E-03
 -12   7  13       16.15        2.96       67.34 o   0.5076E-04
 -11   7  13       17.38        5.72       61.73 o   0.8318E-04
 -10   7  13     1268.37     1088.25       78.09 o   0.1055E-03
  -9   7  13      141.12      105.14       63.00 o   0.2497E-03
  -8   7  13      170.37      223.00       65.72 o   0.2259E-03
  -7   7  13     1165.98     1156.89       83.87 o   0.9549E-04
  -6   7  13     1254.75     1168.35       88.30 o   0.8720E-04
  -5   7  13       -4.46        3.43       78.03 o   0.2143E-05
  -4   7  13     1278.11     1330.09       82.98 o   0.8859E-04
  -3   7  13      264.77      204.87       63.23 o   0.2422E-03
  -2   7  13      887.43      918.48       75.43 o   0.1283E-03
  -1   7  13      696.81      711.83       96.90 o   0.9374E-04
   0   7  13     2317.60     2559.32      117.19 o   0.3390E-04
   1   7  13      253.73      212.60       91.99 o   0.1164E-03
   2   7  13      334.66      398.69       74.41 o   0.1695E-03
   3   7  13       18.74        1.20       55.23 o   0.1510E-03
   4   7  13       -2.87       24.58      109.39 o   0.2306E-06
 -15   8  13      641.77      539.77      158.05 o   0.3873E-04
 -14   8  13      282.95      304.47       94.04 o   0.1103E-03
 -13   8  13      230.12      253.49       87.57 o   0.1278E-03
 -12   8  13      281.56      303.92       68.72 o   0.2021E-03
 -11   8  13     2667.10     2613.07      100.50 o   0.3593E-04
 -10   8  13       68.40       11.28       67.92 o   0.2167E-03
  -9   8  13     1616.42     1616.69       80.83 o   0.7569E-04
  -8   8  13      334.19      322.10       81.03 o   0.1463E-03
  -7   8  13     1204.45     1352.06       90.07 o   0.8027E-04
  -6   8  13      119.51      156.69       73.77 o   0.1819E-03
  -5   8  13     2462.58     2373.00      129.47 o   0.3169E-04
  -4   8  13     1439.15     1568.86       80.94 o   0.8002E-04
  -3   8  13      582.61      636.52       89.81 o   0.1105E-03
  -2   8  13       97.07       89.71       89.35 o   0.1249E-03
  -1   8  13      900.13      861.08       99.13 o   0.8483E-04
   0   8  13      705.83      522.18      106.37 o   0.8204E-04
   1   8  13      825.03      806.23       81.30 o   0.1206E-03
   2   8  13      687.88      531.18       83.55 o   0.1273E-03
   3   8  13      313.72      326.79       70.74 o   0.1897E-03
   4   8  13      338.15      389.72      125.38 o   0.6221E-04
 -14   9  13      229.95      143.23      131.56 o   0.5752E-04
 -13   9  13      228.93      166.61      141.50 o   0.4972E-04
 -12   9  13     2922.46     2785.94      120.56 o   0.2856E-04
 -11   9  13       52.88        0.57       73.51 o   0.1850E-03
 -10   9  13     4357.36     3960.33      118.38 o   0.1754E-04
  -9   9  13       76.68       92.32       65.33 o   0.2333E-03
  -8   9  13     2426.83     2384.81      113.60 o   0.3615E-04
  -7   9  13      499.82      511.62       80.63 o   0.1397E-03
  -6   9  13     3549.59     3630.71      125.77 o   0.2039E-04
  -5   9  13      303.65      269.14       97.14 o   0.1037E-03
  -4   9  13     4134.53     4030.66      153.87 o   0.1515E-04
  -3   9  13     2027.12     1979.51      128.13 o   0.3756E-04
  -2   9  13     3247.59     3182.08      144.54 o   0.2120E-04
  -1   9  13      134.36      247.19       94.80 o   0.1099E-03
   0   9  13     3339.41     3559.87      120.63 o   0.2188E-04
   1   9  13      781.38      736.37      105.60 o   0.7937E-04
   2   9  13     1076.30     1050.45       89.88 o   0.9133E-04
   3   9  13     1402.56     1526.42       92.46 o   0.7032E-04
 -12  10  13      324.83      274.98      125.55 o   0.6258E-04
 -11  10  13     4471.30     4279.59      166.26 o   0.1315E-04
 -10  10  13      286.32      328.23       97.84 o   0.1018E-03
  -9  10  13     2750.67     2818.53      137.46 o   0.2570E-04
  -8  10  13       58.97       12.17       92.70 o   0.1164E-03
  -7  10  13     1213.30     1348.00       97.12 o   0.7257E-04
  -6  10  13       82.03       42.71       75.23 o   0.1764E-03
  -5  10  13     3336.08     3332.81      150.85 o   0.1949E-04
  -4  10  13     1344.24     1481.66      119.03 o   0.5138E-04
  -3  10  13     1814.85     2002.21      128.51 o   0.3828E-04
  -2  10  13      152.70      194.91      102.99 o   0.9353E-04
  -1  10  13     2026.01     2062.09      136.27 o   0.3409E-04
   0  10  13       26.24        0.62       82.53 o   0.5936E-04
   1  10  13     2237.50     2069.78      113.11 o   0.4101E-04
   2  10  13     1384.41     1399.43      119.94 o   0.5163E-04
 -10  11  13     1141.68     1290.73      119.04 o   0.5524E-04
  -9  11  13      128.80       69.28       95.52 o   0.1093E-03
  -8  11  13      328.38      380.31      137.64 o   0.5186E-04
  -7  11  13       14.15       26.70      114.92 o   0.4592E-05
  -6  11  13      695.93      813.19      152.97 o   0.4010E-04
  -5  11  13      458.75      531.84      131.73 o   0.5554E-04
 -17   0  14      628.27      478.60      153.15 o   0.4138E-04
 -16   0  14      927.29      858.68      116.74 o   0.6404E-04
 -15   0  14     1589.39     1452.42      118.57 o   0.5047E-04
 -14   0  14       82.41       85.48       91.23 o   0.1199E-03
 -13   0  14       87.88       59.30       83.95 o   0.1417E-03
 -12   0  14       59.93       11.73       84.79 o   0.1390E-03
 -11   0  14      154.25       65.67       83.37 o   0.1434E-03
 -10   0  14     4199.52     3814.20      139.91 o   0.1684E-04
  -9   0  14     5598.38     5976.10      128.19 o   0.9597E-05
  -8   0  14     3374.12     3643.16      101.28 o   0.2340E-04
  -7   0  14     1084.45      844.65       76.06 o   0.1255E-03
  -6   0  14     2218.02     2120.37       84.49 o   0.5264E-04
  -5   0  14     1617.35     1724.58       74.31 o   0.7785E-04
  -4   0  14      546.21      757.08       61.72 o   0.1991E-03
  -3   0  14    22894.13    23199.81      246.38 o   0.7007E-06
  -2   0  14       45.42       47.55       51.15 o   0.3814E-03
  -1   0  14     8325.85     8282.65      152.24 o   0.5010E-05
   0   0  14      109.96      102.40       51.71 o   0.3700E-03
   1   0  14     2434.30     2253.45       79.49 o   0.4984E-04
   2   0  14       85.52      105.83       67.43 o   0.2187E-03
   3   0  14     8573.25     8275.25      175.13 o   0.4752E-05
   4   0  14     2956.73     2980.68      115.61 o   0.2770E-04
   5   0  14     6405.63     6160.93      166.94 o   0.7813E-05
   6   0  14      540.67      539.45       89.02 o   0.1153E-03
 -17   1  14      407.80      509.97      149.02 o   0.4389E-04
 -16   1  14      370.27      259.60       99.48 o   0.9881E-04
 -15   1  14     2246.17     2012.92       92.80 o   0.5049E-04
 -14   1  14      488.06      674.35       70.92 o   0.1670E-03
 -13   1  14      365.77      503.72       67.30 o   0.1974E-03
 -12   1  14      494.44      473.18       64.36 o   0.2113E-03
 -11   1  14     1838.77     1697.17       71.87 o   0.7727E-04
 -10   1  14     4152.48     4260.36       90.25 o   0.1855E-04
  -9   1  14     3433.96     3552.44       81.77 o   0.2611E-04
  -8   1  14     8392.81     7988.98      105.51 o   0.5545E-05
  -7   1  14     1152.69     1128.30       50.98 o   0.1691E-03
  -6   1  14     4953.77     4998.47       80.78 o   0.1424E-04
  -5   1  14     1016.10     1091.65       49.84 o   0.1853E-03
  -4   1  14     6324.81     6310.95       85.42 o   0.9122E-05
  -3   1  14        7.27        5.92       35.85 o   0.1281E-03
  -2   1  14    11965.96    12095.70      109.10 o   0.2604E-05
  -1   1  14      115.84       77.92       35.47 o   0.7817E-03
   0   1  14     4301.57     4250.47       69.65 o   0.1939E-04
   1   1  14       13.49        0.32       48.65 o   0.1300E-03
   2   1  14     2313.52     2288.97       76.18 o   0.5177E-04
   3   1  14     1218.99     1280.27       63.73 o   0.1231E-03
   4   1  14     3290.53     3084.42       99.50 o   0.2826E-04
   5   1  14     1382.24     1361.10       72.80 o   0.9903E-04
   6   1  14     1315.29     1227.02      108.58 o   0.6318E-04
   7   1  14       79.14      118.22       84.68 o   0.1389E-03
 -17   2  14       55.94       41.08      130.27 o   0.4346E-04
 -16   2  14     2181.67     2243.91      133.60 o   0.3274E-04
 -15   2  14      369.35      469.21       80.30 o   0.1442E-03
 -14   2  14      267.74      301.00       73.40 o   0.1785E-03
 -13   2  14      302.62      249.79       57.30 o   0.2885E-03
 -12   2  14       42.22        2.58       52.05 o   0.3690E-03
 -11   2  14      642.55      668.60       59.37 o   0.2155E-03
 -10   2  14      443.45      400.67       54.48 o   0.2929E-03
  -9   2  14     6455.73     6218.49      105.50 o   0.8887E-05
  -8   2  14       30.26       35.16       46.13 o   0.4693E-03
  -7   2  14      615.81      672.20       47.45 o   0.2985E-03
  -6   2  14      282.83      220.36       43.05 o   0.4996E-03
  -5   2  14      144.35      105.84       40.89 o   0.5857E-03
  -4   2  14       83.75       54.03       37.13 o   0.7199E-03
  -3   2  14     5932.10     6137.03       88.99 o   0.9768E-05
  -2   2  14      188.41      180.63       39.42 o   0.6100E-03
  -1   2  14     3884.39     3788.29       76.13 o   0.2312E-04
   0   2  14      151.36      117.07       48.97 o   0.4098E-03
   1   2  14      552.37      497.00       55.81 o   0.2635E-03
   2   2  14       87.05      100.85       59.88 o   0.2771E-03
   3   2  14     2320.67     2379.50       89.93 o   0.4470E-04
   4   2  14     1244.10     1231.74       76.46 o   0.1026E-03
   5   2  14     1482.61     1522.78      116.28 o   0.5166E-04
   6   2  14      174.81      234.13       86.80 o   0.1307E-03
   7   2  14      473.53      509.51      100.21 o   0.9363E-04
 -16   3  14       61.63      168.68      134.56 o   0.2028E-04
 -15   3  14      215.95      301.14       70.44 o   0.1941E-03
 -14   3  14       71.32       33.06       66.42 o   0.2264E-03
 -13   3  14       92.35      170.53       60.34 o   0.2707E-03
 -12   3  14      507.00      362.70       64.38 o   0.2186E-03
 -11   3  14       26.38        3.96       54.21 o   0.3224E-03
 -10   3  14      143.16       78.88       53.56 o   0.3455E-03
  -9   3  14      729.53      663.90       57.16 o   0.2238E-03
  -8   3  14      308.00      372.32       51.61 o   0.3358E-03
  -7   3  14      775.74      823.12       49.30 o   0.2438E-03
  -6   3  14     2765.81     2885.06       67.06 o   0.3970E-04
  -5   3  14       44.63       32.33       41.78 o   0.5716E-03
  -4   3  14      113.49      124.57       39.78 o   0.6173E-03
  -3   3  14       86.00       89.60       38.02 o   0.6825E-03
  -2   3  14      843.48      893.92       51.24 o   0.2171E-03
  -1   3  14       75.10       56.44       61.00 o   0.2680E-03
   0   3  14      237.05      283.08       59.82 o   0.2657E-03
   1   3  14      731.97      712.74       66.43 o   0.1744E-03
   2   3  14       18.08        3.75       57.52 o   0.1194E-03
   3   3  14      171.69      146.68       60.78 o   0.2662E-03
   4   3  14      488.73      440.44       81.80 o   0.1385E-03
   5   3  14      416.44      443.17       95.64 o   0.1038E-03
   6   3  14       90.62      149.38       92.38 o   0.1166E-03
 -16   4  14      535.29      577.12      143.50 o   0.4672E-04
 -15   4  14       57.11       39.38       71.84 o   0.1936E-03
 -14   4  14      -11.99        1.56       60.25 o   0.4365E-04
 -13   4  14      495.20      461.22       67.26 o   0.1963E-03
 -12   4  14       32.21       23.38       60.13 o   0.2764E-03
 -11   4  14      173.76      135.47       58.12 o   0.2912E-03
 -10   4  14      135.72      106.33       56.34 o   0.3117E-03
  -9   4  14      114.60       78.78       50.97 o   0.3818E-03
  -8   4  14      157.91      176.38       51.62 o   0.3652E-03
  -7   4  14      664.50      626.31       49.74 o   0.2839E-03
  -6   4  14       19.25       20.15       43.93 o   0.3980E-03
  -5   4  14     1859.23     2054.26       61.60 o   0.7171E-04
  -4   4  14      158.46       92.01       40.18 o   0.6068E-03
  -3   4  14      191.66      191.51       59.11 o   0.2787E-03
  -2   4  14      123.24       70.58       59.98 o   0.2765E-03
  -1   4  14      352.33      441.17       64.66 o   0.2167E-03
   0   4  14      974.40      869.95       70.37 o   0.1420E-03
   1   4  14     1939.64     1769.33       87.69 o   0.6162E-04
   2   4  14      733.91      873.32       89.04 o   0.1033E-03
   3   4  14       69.99      100.85       80.49 o   0.1538E-03
   4   4  14       17.51       24.82       80.67 o   0.2894E-04
   5   4  14       48.25       33.21       91.74 o   0.1188E-03
 -16   5  14      823.42      940.33      157.64 o   0.3713E-04
 -15   5  14      139.25      162.52       95.01 o   0.1100E-03
 -14   5  14      214.14      188.58       74.55 o   0.1768E-03
 -13   5  14      544.15      428.79       77.03 o   0.1541E-03
 -12   5  14     1474.76     1629.17       81.20 o   0.7702E-04
 -11   5  14      703.94      784.24       69.11 o   0.1601E-03
 -10   5  14      297.45      279.46       59.63 o   0.2657E-03
  -9   5  14       32.70       37.53       52.39 o   0.3639E-03
  -8   5  14      798.28      831.08       59.40 o   0.1904E-03
  -7   5  14      738.84      780.35       75.57 o   0.1385E-03
  -6   5  14     4775.48     4669.79      108.59 o   0.1459E-04
  -5   5  14      383.09      340.29       56.73 o   0.2822E-03
  -4   5  14     3073.70     3237.16       86.25 o   0.3001E-04
  -3   5  14      118.62      130.04       59.70 o   0.2775E-03
  -2   5  14      649.83      613.64       65.81 o   0.1872E-03
  -1   5  14       60.54       56.73       58.45 o   0.2920E-03
   0   5  14     4173.92     4128.19      111.24 o   0.1776E-04
   1   5  14      590.55      600.15       95.42 o   0.9974E-04
   2   5  14     3776.49     3847.02      147.51 o   0.1687E-04
   3   5  14       86.71       52.17       86.63 o   0.1331E-03
   4   5  14     1832.15     1685.34      100.18 o   0.5637E-04
 -16   6  14      275.98      290.30      139.86 o   0.5058E-04
 -15   6  14       56.67       56.82       94.93 o   0.1109E-03
 -14   6  14     1011.96     1076.57      118.02 o   0.5953E-04
 -13   6  14     2496.52     2346.54       97.36 o   0.4130E-04
 -12   6  14     1757.38     1462.57       92.63 o   0.6739E-04
 -11   6  14     2360.16     2370.85      105.25 o   0.3928E-04
 -10   6  14      483.14      547.85       80.39 o   0.1395E-03
  -9   6  14      989.63      822.56       79.61 o   0.1202E-03
  -8   6  14      697.30      590.19       81.42 o   0.1310E-03
  -7   6  14     5175.87     5354.17      130.75 o   0.1125E-04
  -6   6  14       91.02       49.73       66.62 o   0.2248E-03
  -5   6  14     8738.75     7990.81      137.10 o   0.5183E-05
  -4   6  14       98.96       52.26       66.40 o   0.2262E-03
  -3   6  14     1219.24     1404.18       79.13 o   0.9184E-04
  -2   6  14       73.23      116.49       63.44 o   0.2468E-03
  -1   6  14     3989.33     3701.53      111.33 o   0.2029E-04
   0   6  14      193.81      185.20       88.78 o   0.1254E-03
   1   6  14     5353.08     5378.16      170.38 o   0.9706E-05
   2   6  14      452.14      452.49       94.52 o   0.1057E-03
   3   6  14     1070.07     1063.10      103.83 o   0.7306E-04
   4   6  14       22.56        4.93      111.81 o   0.1302E-04
 -15   7  14      250.36      202.55      148.61 o   0.4503E-04
 -14   7  14      963.86      836.00      112.59 o   0.6823E-04
 -13   7  14      783.01      769.71       93.20 o   0.9788E-04
 -12   7  14     1220.45     1190.22       87.14 o   0.8872E-04
 -11   7  14      189.40      156.87       65.54 o   0.2289E-03
 -10   7  14     1059.23     1105.07       94.72 o   0.8319E-04
  -9   7  14      214.26      139.65       68.93 o   0.2074E-03
  -8   7  14      960.34      964.92       88.78 o   0.9739E-04
  -7   7  14       58.01        7.91       66.71 o   0.2246E-03
  -6   7  14     2975.31     2999.38      136.63 o   0.2403E-04
  -5   7  14      419.95      274.72       61.42 o   0.2476E-03
  -4   7  14     2306.93     2238.80      100.39 o   0.4308E-04
  -3   7  14      571.45      483.71       69.77 o   0.1803E-03
  -2   7  14     1887.55     2035.76      124.06 o   0.3924E-04
  -1   7  14        7.59        0.63       78.27 o   0.6133E-05
   0   7  14     3254.94     3208.65      145.01 o   0.2096E-04
   1   7  14      235.76      285.14       93.74 o   0.1115E-03
   2   7  14     3374.48     3379.02      116.37 o   0.2341E-04
   3   7  14        5.80        0.52       78.84 o   0.3488E-05
 -13   8  14      409.54      416.75      136.44 o   0.5248E-04
 -12   8  14     1000.42     1022.21       98.00 o   0.8167E-04
 -11   8  14     1072.58     1014.83       85.79 o   0.9897E-04
 -10   8  14      385.93      326.95       78.30 o   0.1553E-03
  -9   8  14      104.77       72.55       80.68 o   0.1532E-03
  -8   8  14      209.12      265.62       73.95 o   0.1778E-03
  -7   8  14     2087.26     1840.29      108.92 o   0.4691E-04
  -6   8  14      757.25      713.39       89.41 o   0.1069E-03
  -5   8  14     2457.89     2319.46      107.17 o   0.3873E-04
  -4   8  14       36.79       87.73       90.01 o   0.5202E-04
  -3   8  14      473.89      480.33       95.18 o   0.1037E-03
  -2   8  14      318.56      321.85      102.16 o   0.9347E-04
  -1   8  14     1633.85     1750.52      125.53 o   0.4295E-04
   0   8  14       14.92        6.67       82.98 o   0.1878E-04
   1   8  14     4168.48     3983.67      158.63 o   0.1491E-04
   2   8  14      108.64      101.97       86.91 o   0.1319E-03
   3   8  14     1680.88     1824.26      173.19 o   0.2624E-04
 -12   9  14       -5.72        6.07      136.07 o   0.3812E-06
 -11   9  14     2886.45     2556.02      150.53 o   0.2448E-04
 -10   9  14       47.36        0.00       99.03 o   0.9331E-04
  -9   9  14     1923.45     2037.25      112.89 o   0.4353E-04
  -8   9  14      298.81      209.42       75.86 o   0.1694E-03
  -7   9  14      738.63      739.36       93.95 o   0.9778E-04
  -6   9  14      921.12      823.82       94.42 o   0.9265E-04
  -5   9  14      539.06      703.73      100.16 o   0.9002E-04
  -4   9  14      791.15      751.35       99.75 o   0.8732E-04
  -3   9  14      685.94      693.87      100.27 o   0.8864E-04
  -2   9  14      113.78      129.91       96.06 o   0.1079E-03
  -1   9  14       82.79        5.58      123.46 o   0.6560E-04
   0   9  14      113.07      145.83       88.74 o   0.1263E-03
   1   9  14      -26.65       13.84       93.93 o   0.3650E-04
   2   9  14      333.05      289.33       82.30 o   0.1426E-03
 -11  10  14      618.87      537.99      163.90 o   0.3613E-04
 -10  10  14       67.48       27.37      141.07 o   0.4600E-04
  -9  10  14      679.87      667.38      151.84 o   0.4130E-04
  -8  10  14      369.80      352.26      127.37 o   0.6042E-04
  -7  10  14       27.22        5.81      137.64 o   0.8255E-05
  -6  10  14      276.86      309.06      122.17 o   0.6599E-04
  -5  10  14       15.35       36.66      139.89 o   0.2460E-05
  -1  10  14       45.50       51.12      154.45 o   0.1455E-04
   0  10  14       65.07       64.70      151.62 o   0.3204E-04
   1  10  14       91.47       58.19      146.75 o   0.4641E-04
 -17   1  15      165.78      112.56      139.28 o   0.5143E-04
 -16   1  15      177.66       42.07      134.11 o   0.5554E-04
 -15   1  15       20.41       23.21       69.94 o   0.6961E-04
 -14   1  15       92.85       66.20       60.41 o   0.2729E-03
 -13   1  15       72.23       71.79       60.44 o   0.2728E-03
 -12   1  15       53.50       31.62       55.86 o   0.3201E-03
 -11   1  15      249.45      248.12       56.68 o   0.2966E-03
 -10   1  15       56.73       28.66       45.68 o   0.4785E-03
  -9   1  15      241.50      251.19       44.48 o   0.4682E-03
  -8   1  15       19.99        1.28       46.35 o   0.3464E-03
  -7   1  15       23.64       46.08       40.75 o   0.6009E-03
  -6   1  15       24.59        0.84       41.33 o   0.5852E-03
  -5   1  15       52.09       41.81       38.77 o   0.6628E-03
  -4   1  15      147.47      128.35       42.49 o   0.5399E-03
  -3   1  15       24.02       43.96       38.38 o   0.6770E-03
  -2   1  15      175.79      229.21       39.96 o   0.5842E-03
  -1   1  15       31.04       17.78       39.02 o   0.6563E-03
   0   1  15       55.53       44.27       43.76 o   0.5206E-03
   1   1  15       51.44       51.83       43.43 o   0.5282E-03
   2   1  15      108.05       52.29       51.80 o   0.3709E-03
   3   1  15       41.39        1.47       60.59 o   0.2723E-03
   4   1  15      438.64      388.56       89.10 o   0.1196E-03
   5   1  15       -9.82        6.47       84.86 o   0.7439E-05
   6   1  15       47.16       51.03       86.68 o   0.1330E-03
 -17   2  15      579.18      355.92      164.50 o   0.3632E-04
 -16   2  15       34.69       34.53      140.32 o   0.1242E-04
 -15   2  15      130.33       62.93       66.34 o   0.2263E-03
 -14   2  15        4.36        1.14       69.83 o   0.3202E-05
 -13   2  15       64.58      119.43       56.11 o   0.3150E-03
 -12   2  15        9.57        0.35       56.19 o   0.3677E-04
 -11   2  15      216.19      130.66       53.13 o   0.3463E-03
 -10   2  15       14.33       13.10       51.30 o   0.1187E-03
  -9   2  15      940.61     1093.11       58.19 o   0.1620E-03
  -8   2  15     1194.27     1048.48       59.46 o   0.1513E-03
  -7   2  15     1054.17      913.96       53.63 o   0.1911E-03
  -6   2  15       45.84       60.34       41.44 o   0.5797E-03
  -5   2  15       84.80      130.84       42.31 o   0.5481E-03
  -4   2  15       47.56       26.28       40.25 o   0.6162E-03
  -3   2  15      398.74      364.34       43.90 o   0.4368E-03
  -2   2  15      646.03      728.29       45.20 o   0.3032E-03
  -1   2  15      455.74      555.58       49.83 o   0.3143E-03
   0   2  15       19.67        3.30       50.10 o   0.2458E-03
   1   2  15      325.39      336.62       64.09 o   0.2276E-03
   2   2  15       40.40       17.89       61.14 o   0.2674E-03
   3   2  15      290.62      331.88       66.50 o   0.2137E-03
   4   2  15       31.10       21.26      132.67 o   0.1249E-04
   5   2  15       93.94       65.48       92.42 o   0.1169E-03
   6   2  15       28.63       48.63       91.51 o   0.4674E-04
 -17   3  15      314.71      318.89      155.62 o   0.4086E-04
 -16   3  15        3.59       24.76      145.52 o   0.1152E-06
 -15   3  15      419.90      340.21       87.22 o   0.1258E-03
 -14   3  15      121.15      134.35       64.20 o   0.2401E-03
 -13   3  15      393.74      504.61       68.02 o   0.1928E-03
 -12   3  15       -5.34        3.87       60.47 o   0.8545E-05
 -11   3  15      258.48      240.97       63.91 o   0.2358E-03
 -10   3  15       21.10        0.40       49.65 o   0.2930E-03
  -9   3  15      366.20      321.52       52.83 o   0.3247E-03
  -8   3  15       32.07       14.20       42.47 o   0.5541E-03
  -7   3  15      745.68      821.56       54.19 o   0.2189E-03
  -6   3  15       23.50       21.76       41.10 o   0.5915E-03
  -5   3  15       41.18        2.94       40.79 o   0.6008E-03
  -4   3  15       48.80       18.41       39.06 o   0.6546E-03
  -3   3  15       91.99      116.68       40.65 o   0.5943E-03
  -2   3  15       -0.32        2.77       46.02 o   0.5572E-07
  -1   3  15       17.29        6.50       59.79 o   0.9350E-04
   0   3  15        2.21       15.85       63.26 o   0.1224E-05
   1   3  15       -6.16        2.54       61.52 o   0.1058E-04
   2   3  15      527.01      412.69       69.99 o   0.1845E-03
   3   3  15       48.88        7.76       84.15 o   0.1412E-03
   4   3  15      241.02      304.63      127.85 o   0.6041E-04
   5   3  15        8.74       39.61      100.79 o   0.2958E-05
 -16   4  15        6.71       27.76      145.95 o   0.3974E-06
 -15   4  15       10.04       20.72       97.23 o   0.4513E-05
 -14   4  15      501.40      374.53       74.78 o   0.1657E-03
 -13   4  15      335.60      559.38       64.40 o   0.2103E-03
 -12   4  15      111.28       74.74       60.48 o   0.2720E-03
 -11   4  15      996.32      882.09       75.18 o   0.1279E-03
 -10   4  15      112.60      182.46       56.88 o   0.3029E-03
  -9   4  15       28.68       75.75       54.47 o   0.3360E-03
  -8   4  15       50.83        7.10       54.20 o   0.3402E-03
  -7   4  15      528.27      435.96       54.08 o   0.2873E-03
  -6   4  15      344.31      416.43       49.67 o   0.3493E-03
  -5   4  15       84.35       95.80       45.87 o   0.4704E-03
  -4   4  15      257.76      221.04       45.56 o   0.4515E-03
  -3   4  15       96.89       99.47       53.94 o   0.3409E-03
  -2   4  15       27.07       23.66       58.41 o   0.2517E-03
  -1   4  15      383.70      436.50       64.34 o   0.2180E-03
   0   4  15       27.37       13.92       63.49 o   0.1844E-03
   1   4  15       90.07       75.83       86.98 o   0.1319E-03
   2   4  15      799.62      846.10       93.11 o   0.9585E-04
   3   4  15      467.78      551.51       94.76 o   0.1032E-03
   4   4  15      120.37      149.47      101.61 o   0.9638E-04
 -16   5  15       21.13       12.49      134.73 o   0.5420E-05
 -15   5  15      147.89      110.79      137.95 o   0.5244E-04
 -14   5  15      128.01      130.87      106.12 o   0.8846E-04
 -13   5  15       78.15       87.05       78.61 o   0.1614E-03
 -12   5  15      433.29      394.86       67.80 o   0.1992E-03
 -11   5  15      426.25      422.50       63.02 o   0.2257E-03
 -10   5  15      220.91      230.66       64.64 o   0.2319E-03
  -9   5  15       24.65        8.30       53.27 o   0.3017E-03
  -8   5  15       12.72        3.96       70.52 o   0.2617E-04
  -7   5  15       11.24       34.42       58.51 o   0.4313E-04
  -6   5  15      205.02      177.65       59.72 o   0.2735E-03
  -5   5  15     2594.27     2715.23       86.19 o   0.3881E-04
  -4   5  15       13.30        2.05       53.82 o   0.8434E-04
  -3   5  15      971.54      902.88       81.95 o   0.1122E-03
  -2   5  15       -4.86        0.05       62.83 o   0.6058E-05
  -1   5  15       95.21      154.79       63.43 o   0.2457E-03
   0   5  15       21.60        8.34       84.56 o   0.3650E-04
   1   5  15      887.47      802.06      108.05 o   0.7440E-04
   2   5  15      133.38      238.27       91.68 o   0.1175E-03
   3   5  15      238.02      280.23       96.95 o   0.1044E-03
 -14   6  15       97.78       11.71      154.43 o   0.4192E-04
 -13   6  15      982.47      825.55      115.82 o   0.6502E-04
 -12   6  15       17.74        0.03       82.61 o   0.2702E-04
 -11   6  15     1071.19     1102.91       93.31 o   0.8491E-04
 -10   6  15      189.16       94.87       75.66 o   0.1735E-03
  -9   6  15      761.37      720.68       83.62 o   0.1195E-03
  -8   6  15      100.00       94.09       72.62 o   0.1888E-03
  -7   6  15      655.33      629.15       84.91 o   0.1211E-03
  -6   6  15        2.78        9.32       60.31 o   0.2344E-05
  -5   6  15       80.78       75.36       58.59 o   0.2900E-03
  -4   6  15     1711.52     1626.73       81.32 o   0.7332E-04
  -3   6  15      178.88      178.53       63.39 o   0.2439E-03
  -2   6  15      166.92      115.84       91.81 o   0.1180E-03
  -1   6  15       79.81      138.44       97.59 o   0.1046E-03
   0   6  15      115.78      134.75       96.73 o   0.1064E-03
   1   6  15      -22.78        6.08       84.34 o   0.4101E-04
   2   6  15      533.20      554.26      137.81 o   0.5060E-04
   3   6  15      176.75      132.44      120.49 o   0.6863E-04
 -13   7  15       58.15        0.30      125.36 o   0.5478E-04
 -12   7  15     1246.11     1346.17      124.59 o   0.5014E-04
 -11   7  15     1169.81     1093.55       95.17 o   0.8158E-04
 -10   7  15      682.57      691.72       88.68 o   0.1101E-03
  -9   7  15      212.12      239.93       83.46 o   0.1408E-03
  -8   7  15      736.59      637.10       89.37 o   0.1094E-03
  -7   7  15      629.71      696.59       83.68 o   0.1225E-03
  -6   7  15     2492.04     2556.11       91.23 o   0.4038E-04
  -5   7  15     3635.11     3503.41      105.09 o   0.2310E-04
  -4   7  15      386.23      322.51       76.64 o   0.1619E-03
  -3   7  15     1100.33     1243.58      102.31 o   0.7079E-04
  -2   7  15      535.77      590.49      109.12 o   0.7846E-04
  -1   7  15      408.85      359.87       99.11 o   0.9818E-04
   0   7  15      670.60      711.37      114.57 o   0.6959E-04
   1   7  15     1667.14     1838.58      177.21 o   0.2528E-04
   2   7  15      266.53      215.15      141.83 o   0.4937E-04
   3   7  15      799.48      755.33      153.11 o   0.4006E-04
 -11   8  15      542.26      484.98      138.42 o   0.5048E-04
 -10   8  15     1867.00     1676.95      129.48 o   0.4078E-04
  -9   8  15       22.41        3.14       77.08 o   0.5691E-04
  -8   8  15       78.77       35.91       73.95 o   0.1826E-03
  -7   8  15       35.19        2.04       76.85 o   0.1421E-03
  -6   8  15      503.19      400.72       73.53 o   0.1697E-03
  -5   8  15       73.81       10.65       83.72 o   0.1426E-03
  -4   8  15     1289.96     1238.84      124.27 o   0.5134E-04
  -3   8  15       45.55       13.79       98.23 o   0.8912E-04
  -2   8  15        3.27       26.71       85.61 o   0.7975E-06
  -1   8  15      544.79      420.04      150.09 o   0.4334E-04
   0   8  15       50.77        8.93      135.56 o   0.3053E-04
   1   8  15        2.19        3.08       92.88 o   0.2586E-06
   2   8  15      390.18      419.27      146.32 o   0.4580E-04
  -8   9  15      118.67       14.95      116.01 o   0.7428E-04
  -7   9  15       99.74       35.78      143.37 o   0.4863E-04
  -6   9  15       22.80       15.42      125.09 o   0.8490E-05
   0   9  15       90.18       99.14      141.90 o   0.4960E-04
   1   9  15      264.50      286.81      144.02 o   0.4775E-04
 -17   0  16     2218.31     1911.35      206.89 o   0.1880E-04
 -16   0  16      294.99      238.57      149.53 o   0.4439E-04
 -15   0  16      852.52      635.66      110.41 o   0.7421E-04
 -14   0  16     3547.56     3550.85      159.81 o   0.1731E-04
 -13   0  16        5.43        0.06       86.56 o   0.2099E-05
 -12   0  16     2745.17     2420.43      116.82 o   0.3332E-04
 -11   0  16     1457.96     1334.19       91.38 o   0.7565E-04
 -10   0  16     6537.64     6344.70      193.57 o   0.7009E-05
  -9   0  16      492.72      526.51       74.15 o   0.1619E-03
  -8   0  16    10246.37     9833.88      173.24 o   0.3509E-05
  -7   0  16     4438.68     4404.70      118.60 o   0.1563E-04
  -6   0  16     4342.21     4294.66      115.64 o   0.1643E-04
  -5   0  16      425.85      434.97       65.72 o   0.2082E-03
  -4   0  16     3792.09     3913.21      108.56 o   0.1988E-04
  -3   0  16       39.79        2.45       59.27 o   0.2846E-03
  -2   0  16     4325.97     4244.31      110.49 o   0.1698E-04
  -1   0  16     1246.60     1199.51      100.25 o   0.7220E-04
   0   0  16      496.86      542.52       89.52 o   0.1145E-03
   1   0  16       70.77       81.08       79.86 o   0.1564E-03
   2   0  16     2138.56     2105.08      116.60 o   0.3987E-04
   3   0  16       44.52       28.80      118.61 o   0.4005E-04
   4   0  16     2480.20     2499.69      179.45 o   0.2076E-04
 -17   1  16       12.41      121.22      161.28 o   0.9110E-06
 -16   1  16      741.68      856.38      119.81 o   0.6224E-04
 -15   1  16     1807.48     1486.48      109.96 o   0.5381E-04
 -14   1  16      468.20      413.40       67.21 o   0.2002E-03
 -13   1  16     4124.21     3978.23      104.63 o   0.1904E-04
 -12   1  16       24.63        8.07       58.65 o   0.2051E-03
 -11   1  16     2977.10     2707.23       83.20 o   0.3708E-04
 -10   1  16     1210.07     1068.41       64.34 o   0.1367E-03
  -9   1  16     2291.18     2336.58       73.94 o   0.5185E-04
  -8   1  16       45.91        3.03       47.77 o   0.4381E-03
  -7   1  16     3199.04     2802.17       75.60 o   0.3600E-04
  -6   1  16     1552.65     1626.75       59.37 o   0.9908E-04
  -5   1  16     3081.60     3094.19       71.84 o   0.3374E-04
  -4   1  16       42.70        9.44       43.07 o   0.5388E-03
  -3   1  16     4078.72     3824.40       77.69 o   0.2213E-04
  -2   1  16       95.38       94.93       50.08 o   0.3951E-03
  -1   1  16      746.62      687.65       56.40 o   0.2243E-03
   0   1  16     3393.44     3232.47       96.75 o   0.2700E-04
   1   1  16      213.87      170.87       59.25 o   0.2780E-03
   2   1  16     1957.64     1867.64       80.91 o   0.6339E-04
   3   1  16     1218.95     1229.59      107.31 o   0.6510E-04
   4   1  16      741.38      841.47      151.20 o   0.4075E-04
   5   1  16      220.70      339.32      128.45 o   0.5978E-04
 -16   2  16      680.00      803.21      165.11 o   0.3478E-04
 -15   2  16      161.86      178.51       97.59 o   0.1041E-03
 -14   2  16     2594.66     2493.46       90.31 o   0.4077E-04
 -13   2  16      721.53      718.28       68.43 o   0.1664E-03
 -12   2  16     2583.24     2615.52       89.44 o   0.3943E-04
 -11   2  16       36.00       17.14       53.97 o   0.3431E-03
 -10   2  16     1219.34     1201.61       64.13 o   0.1274E-03
  -9   2  16       67.45       75.60       48.52 o   0.4224E-03
  -8   2  16     1388.72     1355.53       62.90 o   0.1145E-03
  -7   2  16     1037.25     1012.01       56.71 o   0.1696E-03
  -6   2  16      298.96      319.10       48.39 o   0.3857E-03
  -5   2  16      158.99      135.36       45.73 o   0.4665E-03
  -4   2  16     2343.63     2383.19       65.13 o   0.5377E-04
  -3   2  16       31.48        5.24       49.77 o   0.4037E-03
  -2   2  16     1591.06     1505.96       66.65 o   0.9519E-04
  -1   2  16      874.11      847.88       58.42 o   0.1892E-03
   0   2  16      136.81      130.57       50.66 o   0.3829E-03
   1   2  16      458.47      462.06       73.35 o   0.1687E-03
   2   2  16      439.33      459.70       70.43 o   0.1823E-03
   3   2  16       28.03        1.20      122.24 o   0.1408E-04
   4   2  16      967.61     1048.99      162.28 o   0.3447E-04
 -16   3  16      108.39       46.26      142.38 o   0.4930E-04
 -15   3  16      -64.67        9.34      102.41 o   0.9534E-04
 -14   3  16      933.36      731.70       80.95 o   0.1222E-03
 -13   3  16      373.28      270.44       68.21 o   0.2045E-03
 -12   3  16       90.72      232.94       60.65 o   0.2654E-03
 -11   3  16      353.18      275.94       60.92 o   0.2536E-03
 -10   3  16      769.07     1023.23       63.94 o   0.1573E-03
  -9   3  16      223.75      130.13       51.24 o   0.3715E-03
  -8   3  16       64.46       86.24       46.86 o   0.4521E-03
  -7   3  16      229.65      334.54       48.66 o   0.3847E-03
  -6   3  16     2513.94     2153.29       70.79 o   0.5484E-04
  -5   3  16       58.50       17.48       44.50 o   0.5043E-03
  -4   3  16       56.10       32.45       48.70 o   0.4208E-03
  -3   3  16       68.91      128.64       52.66 o   0.3567E-03
  -2   3  16      175.19       92.20       54.88 o   0.3280E-03
  -1   3  16       67.07       48.49       54.37 o   0.3374E-03
   0   3  16      616.72      621.97       73.97 o   0.1550E-03
   1   3  16      493.47      393.70      101.98 o   0.9203E-04
   2   3  16       36.09        0.00       82.83 o   0.1107E-03
   3   3  16      146.88      226.44      144.92 o   0.4738E-04
 -15   4  16      402.86      447.95      163.51 o   0.3674E-04
 -14   4  16      249.84      360.57       98.51 o   0.1003E-03
 -13   4  16      677.27      859.42       77.53 o   0.1308E-03
 -12   4  16     1101.24     1106.59       81.76 o   0.1018E-03
 -11   4  16      120.57       80.54       64.54 o   0.2388E-03
 -10   4  16      922.20      939.54       69.46 o   0.1415E-03
  -9   4  16       29.93        0.12       57.28 o   0.3047E-03
  -8   4  16     1819.45     1782.40       73.24 o   0.7350E-04
  -7   4  16     1608.62     1528.14       69.20 o   0.9110E-04
  -6   4  16     1603.52     1802.83       68.28 o   0.8063E-04
  -5   4  16      193.39      209.75       59.30 o   0.2760E-03
  -4   4  16      330.39      314.74       63.18 o   0.2351E-03
  -3   4  16      503.45      471.52       62.47 o   0.2222E-03
  -2   4  16      695.86      707.72       65.81 o   0.1785E-03
  -1   4  16      195.66      143.86       69.07 o   0.2067E-03
   0   4  16     2067.93     1984.80      129.07 o   0.3694E-04
   1   4  16      175.08      234.95       84.40 o   0.1381E-03
   2   4  16      368.91      314.35       92.33 o   0.1135E-03
 -14   5  16      349.89      402.30      142.81 o   0.4814E-04
 -13   5  16      245.94      237.68       98.75 o   0.1010E-03
 -12   5  16     1219.33     1207.74       80.23 o   0.9807E-04
 -11   5  16     1330.01     1505.77       80.27 o   0.8466E-04
 -10   5  16       30.43        7.61       64.04 o   0.2203E-03
  -9   5  16     2644.42     2489.08       95.76 o   0.3892E-04
  -8   5  16       -7.70        0.86       62.38 o   0.1567E-04
  -7   5  16     2081.29     2338.95       86.82 o   0.4858E-04
  -6   5  16       25.11       13.62       61.33 o   0.1782E-03
  -5   5  16     3222.56     2878.85       99.60 o   0.3046E-04
  -4   5  16      281.93      352.66       60.98 o   0.2502E-03
  -3   5  16      432.87      415.46       61.83 o   0.2339E-03
  -2   5  16      229.85      198.55       70.00 o   0.1995E-03
  -1   5  16     1607.77     1487.84      123.67 o   0.4703E-04
   0   5  16        3.85       15.81       99.18 o   0.6120E-06
   1   5  16     1505.80     1545.30      123.99 o   0.4679E-04
   2   5  16       -5.07       13.44      118.68 o   0.5181E-06
 -12   6  16     1859.68     1666.40      136.91 o   0.3785E-04
 -11   6  16       44.48        0.73       83.56 o   0.1432E-03
 -10   6  16     2488.93     2130.64      118.12 o   0.3716E-04
  -9   6  16       60.86       10.60       80.64 o   0.1537E-03
  -8   6  16     2594.48     2519.57      100.65 o   0.3746E-04
  -7   6  16     1182.05     1232.72       78.14 o   0.1010E-03
  -6   6  16     2363.58     2108.15       95.53 o   0.4660E-04
  -5   6  16       35.13       30.58       64.00 o   0.2440E-03
  -4   6  16     1060.27      928.51       73.02 o   0.1290E-03
  -3   6  16     1019.31      948.59      112.08 o   0.6670E-04
  -2   6  16     1282.31     1259.63      116.37 o   0.5665E-04
  -1   6  16       65.22       62.11      100.41 o   0.9908E-04
   0   6  16     2414.81     2223.31      191.06 o   0.2004E-04
   1   6  16      483.61      403.44      149.19 o   0.4400E-04
   2   6  16      158.52      146.91      136.58 o   0.5344E-04
 -10   7  16      225.54      178.13      100.44 o   0.9818E-04
  -9   7  16     2437.98     2304.16      120.12 o   0.3496E-04
  -8   7  16       98.60       83.67       77.50 o   0.1660E-03
  -7   7  16     2682.32     2619.87      100.39 o   0.3581E-04
  -6   7  16      108.43      100.25       64.47 o   0.2390E-03
  -5   7  16     2538.23     2348.95       97.36 o   0.4101E-04
  -4   7  16      609.55      510.43       84.43 o   0.1269E-03
  -3   7  16     1390.33     1554.57      121.44 o   0.4875E-04
  -2   7  16     1196.08     1151.79      170.84 o   0.3061E-04
  -1   7  16      854.52      957.41      166.34 o   0.3349E-04
   0   7  16      140.50      150.73      128.97 o   0.5992E-04
   1   7  16      433.81      528.56      155.80 o   0.4014E-04
  -7   8  16      477.17      495.34      103.07 o   0.8900E-04
  -6   8  16     2629.92     2415.11      203.31 o   0.1749E-04
  -5   8  16     1214.00     1246.48      157.77 o   0.3471E-04
 -15   1  17      249.74      145.81      107.84 o   0.8539E-04
 -14   1  17      821.98      750.60       83.38 o   0.1178E-03
 -13   1  17      348.21      472.45       62.70 o   0.2268E-03
 -12   1  17      286.48      350.17       60.77 o   0.2517E-03
 -11   1  17      121.20       67.59       55.77 o   0.3196E-03
 -10   1  17      293.54      236.65       57.59 o   0.2870E-03
  -9   1  17      311.80      307.48       54.62 o   0.3098E-03
  -8   1  17      461.68      519.05       54.71 o   0.2753E-03
  -7   1  17      468.98      392.08       49.02 o   0.3509E-03
  -6   1  17      148.67      140.36       46.08 o   0.4595E-03
  -5   1  17      626.08      601.38       53.12 o   0.2652E-03
  -4   1  17      266.09      285.51       45.78 o   0.4356E-03
  -3   1  17     1000.91      991.48       61.97 o   0.1564E-03
  -2   1  17       12.68        8.01       50.78 o   0.9679E-04
  -1   1  17     1307.55     1332.93       77.24 o   0.9564E-04
   0   1  17       51.97       32.74       61.18 o   0.2669E-03
   1   1  17       54.73       51.84       57.66 o   0.3001E-03
   2   1  17      -10.39        0.29       67.44 o   0.2087E-04
   3   1  17       46.62       32.97      130.26 o   0.3020E-04
 -14   2  17     1243.40     1244.02      103.99 o   0.6766E-04
 -13   2  17      184.46      123.56       63.75 o   0.2429E-03
 -12   2  17     1135.77     1238.82       75.82 o   0.1057E-03
 -11   2  17      407.26      464.75       59.05 o   0.2504E-03
 -10   2  17     3469.36     3129.02       86.58 o   0.2907E-04
  -9   2  17      337.14      255.38       53.75 o   0.3233E-03
  -8   2  17     3587.65     3865.45       82.83 o   0.2309E-04
  -7   2  17      178.88      212.94       50.75 o   0.3732E-03
  -6   2  17     3794.15     3243.73       81.85 o   0.2719E-04
  -5   2  17      481.79      387.46       60.39 o   0.2442E-03
  -4   2  17     4350.54     4664.14       95.84 o   0.1603E-04
  -3   2  17       76.54        5.28       47.88 o   0.4358E-03
  -2   2  17     3560.75     3187.95       89.21 o   0.2777E-04
  -1   2  17      122.15      161.75       61.49 o   0.2606E-03
   0   2  17     2323.24     2480.42      103.98 o   0.3858E-04
   1   2  17       76.33        0.13       83.43 o   0.1436E-03
   2   2  17     2422.98     2485.96      135.15 o   0.2955E-04
   3   2  17      161.07      168.55      132.16 o   0.5702E-04
 -14   3  17      722.74      773.20      102.63 o   0.8334E-04
 -13   3  17     1653.66     1626.42      102.32 o   0.5769E-04
 -12   3  17      869.98      870.27       79.22 o   0.1218E-03
 -11   3  17     2059.34     2083.35       83.92 o   0.5531E-04
 -10   3  17     1333.00     1325.25       69.05 o   0.1077E-03
  -9   3  17     3828.25     3845.65       87.46 o   0.2200E-04
  -8   3  17      947.23     1022.34       58.67 o   0.1667E-03
  -7   3  17     2992.20     3009.30       79.42 o   0.3395E-04
  -6   3  17      559.02      562.85       63.92 o   0.2044E-03
  -5   3  17     1440.36     1478.24       72.31 o   0.9300E-04
  -4   3  17      284.07      295.96       59.37 o   0.2671E-03
  -3   3  17     3954.41     4203.75      115.94 o   0.1755E-04
  -2   3  17      400.99      415.32       62.97 o   0.2275E-03
  -1   3  17     4005.36     3944.95      104.34 o   0.1953E-04
   0   3  17      138.42      132.77       98.58 o   0.1024E-03
   1   3  17     3660.17     3354.04      152.36 o   0.1860E-04
   2   3  17       -4.67        6.04      116.08 o   0.4806E-06
 -14   4  17      649.43      611.55      132.96 o   0.5355E-04
 -13   4  17     1012.37     1016.88      113.78 o   0.6410E-04
 -12   4  17      215.03      167.80       67.58 o   0.2149E-03
 -11   4  17     1215.49     1057.21       77.46 o   0.1092E-03
 -10   4  17     1329.64     1335.54       73.82 o   0.9981E-04
  -9   4  17      626.38      833.74       59.46 o   0.1986E-03
  -8   4  17     3891.60     3520.79       95.58 o   0.2319E-04
  -7   4  17      206.91      151.79       64.04 o   0.2395E-03
  -6   4  17     2810.83     2874.98       98.54 o   0.3271E-04
  -5   4  17      942.87     1104.00       73.99 o   0.1204E-03
  -4   4  17     3071.75     2803.94       99.20 o   0.3194E-04
  -3   4  17      144.57       94.34       60.75 o   0.2687E-03
  -2   4  17     4834.83     4999.05      113.45 o   0.1323E-04
  -1   4  17       53.40       41.51       66.14 o   0.2283E-03
   0   4  17     3210.29     3035.81      150.63 o   0.2115E-04
   1   4  17      232.76      154.63      132.90 o   0.5636E-04
   2   4  17     2185.12     1982.51      184.89 o   0.2224E-04
 -12   5  17      161.34      175.03      108.45 o   0.8449E-04
 -11   5  17      402.54      428.47       75.39 o   0.1629E-03
 -10   5  17      773.61      848.69       78.73 o   0.1260E-03
  -9   5  17     2328.80     2038.91      101.43 o   0.4550E-04
  -8   5  17      544.53      455.80       70.53 o   0.1794E-03
  -7   5  17      604.15      646.75       73.47 o   0.1557E-03
  -6   5  17      573.95      583.00       73.98 o   0.1578E-03
  -5   5  17      516.00      456.65       73.41 o   0.1675E-03
  -4   5  17      400.60      338.27       66.27 o   0.2117E-03
  -3   5  17     1929.61     2015.12       88.25 o   0.5590E-04
  -2   5  17      105.76       39.13       71.63 o   0.1945E-03
  -1   5  17      907.23      902.35      162.91 o   0.3492E-04
   0   5  17       82.48       13.42      140.73 o   0.5048E-04
   1   5  17      455.13      508.83      147.51 o   0.4468E-04
 -10   6  17      312.01      215.41      131.18 o   0.5760E-04
  -9   6  17      312.48      333.09       84.29 o   0.1355E-03
  -8   6  17     1144.51     1173.76       82.96 o   0.9649E-04
  -7   6  17      167.73      158.69       68.65 o   0.2092E-03
  -6   6  17       20.29        0.00       66.24 o   0.8549E-04
  -5   6  17       38.24       10.24       67.90 o   0.2169E-03
  -4   6  17      145.59      184.32       84.34 o   0.1391E-03
  -3   6  17       22.18       10.85       89.41 o   0.3079E-04
  -2   6  17      669.18      664.86      155.41 o   0.3954E-04
  -1   6  17      -32.13        0.02      127.60 o   0.1557E-04
   0   6  17      189.73      165.03      145.21 o   0.4725E-04
   1   6  17      182.37      149.63      128.74 o   0.6009E-04
  -9   7  17       35.00       57.76      138.74 o   0.1322E-04
  -8   7  17      304.70      218.97       99.55 o   0.9934E-04
  -7   7  17       45.47       16.16       95.65 o   0.9882E-04
  -6   7  17       34.61        0.76      138.78 o   0.1291E-04
  -5   7  17      488.06      458.97      135.62 o   0.5276E-04
  -4   7  17      400.52      330.35      136.91 o   0.5245E-04
 -13   0  18        3.83        0.99      132.32 o   0.1917E-06
 -12   0  18      554.90      342.65       89.26 o   0.1190E-03
 -11   0  18      544.76      677.11       87.83 o   0.1143E-03
 -10   0  18       20.10        8.47       72.21 o   0.5946E-04
  -9   0  18      142.63       44.50       77.66 o   0.1654E-03
  -8   0  18       30.57       22.02       65.43 o   0.2040E-03
  -7   0  18      287.52      177.45       75.15 o   0.1735E-03
  -6   0  18      247.52      255.95       67.85 o   0.2098E-03
  -5   0  18     1026.32      829.82       85.70 o   0.1064E-03
  -4   0  18     1379.42     1451.94      117.66 o   0.5243E-04
  -3   0  18      911.47      919.00      104.66 o   0.7630E-04
  -2   0  18      170.57      128.34       96.08 o   0.1077E-03
  -1   0  18      576.31      455.12      104.40 o   0.8677E-04
   0   0  18      246.21      276.34       97.61 o   0.1030E-03
   1   0  18      263.78      444.96       94.02 o   0.1085E-03
 -14   1  18      198.69      142.89      124.73 o   0.6400E-04
 -13   1  18      113.89       54.20       85.86 o   0.1354E-03
 -12   1  18      316.08      338.54       65.05 o   0.2217E-03
 -11   1  18       22.07       45.81       55.94 o   0.1537E-03
 -10   1  18     1765.51     1838.22       75.05 o   0.7106E-04
  -9   1  18      437.33      479.90       57.38 o   0.2598E-03
  -8   1  18       37.83        1.41       53.34 o   0.3514E-03
  -7   1  18        5.01       21.49       52.02 o   0.1372E-04
  -6   1  18      141.25      139.29       51.88 o   0.3647E-03
  -5   1  18      179.27      126.31       54.93 o   0.3257E-03
  -4   1  18     1237.00     1166.40       71.34 o   0.1147E-03
  -3   1  18      580.13      600.67       77.67 o   0.1442E-03
  -2   1  18       72.32       32.33       63.19 o   0.2501E-03
  -1   1  18       69.91       93.07       68.41 o   0.2128E-03
   0   1  18       45.98       31.86       63.53 o   0.2475E-03
   1   1  18       64.40       70.90       90.83 o   0.1210E-03
   2   1  18      449.90      392.58      159.44 o   0.3867E-04
 -14   2  18     -109.87        0.09      124.83 o   0.6416E-04
 -13   2  18      124.60      156.89       91.72 o   0.1181E-03
 -12   2  18      -18.00        2.63       74.70 o   0.4160E-04
 -11   2  18      606.31      450.94       66.35 o   0.1981E-03
 -10   2  18       98.82       49.68       55.55 o   0.3229E-03
  -9   2  18       56.19       26.43       52.02 o   0.3691E-03
  -8   2  18      356.09      405.73       55.39 o   0.2893E-03
  -7   2  18       28.66       12.81       58.97 o   0.2717E-03
  -6   2  18       37.76       12.19       59.36 o   0.2837E-03
  -5   2  18     1079.07      970.84       70.71 o   0.1317E-03
  -4   2  18     1580.13     1472.88       76.20 o   0.8592E-04
  -3   2  18      647.87      593.27       64.83 o   0.1937E-03
  -2   2  18       61.75       61.73       67.38 o   0.2198E-03
  -1   2  18       25.12        6.86       74.65 o   0.8130E-04
   0   2  18       -0.95       13.87       47.44 o   0.4937E-07
   1   2  18       28.46       14.97      119.22 o   0.1603E-04
 -14   3  18       65.93       54.74      113.41 o   0.7769E-04
 -13   3  18      215.28      297.91      120.86 o   0.6760E-04
 -12   3  18      280.70      252.45       91.12 o   0.1179E-03
 -11   3  18      240.92      227.48       75.75 o   0.1701E-03
 -10   3  18     1019.22     1033.81       66.23 o   0.1410E-03
  -9   3  18       22.73        0.95       58.54 o   0.1760E-03
  -8   3  18      113.06       91.61       60.15 o   0.2746E-03
  -7   3  18       91.85      118.14       63.26 o   0.2480E-03
  -6   3  18      181.19      118.90       60.28 o   0.2715E-03
  -5   3  18       89.35       69.11       63.58 o   0.2465E-03
  -4   3  18     1719.46     1670.57       87.56 o   0.6685E-04
  -3   3  18      330.73      267.09       64.50 o   0.2287E-03
  -2   3  18       80.33       71.74       73.14 o   0.1864E-03
  -1   3  18       -7.51        6.65       95.09 o   0.2757E-05
   0   3  18       26.51        8.11      137.51 o   0.7860E-05
   1   3  18       76.52       29.32      135.86 o   0.5416E-04
 -14   4  18       74.68       54.00      108.17 o   0.8540E-04
 -13   4  18       -5.40       21.21      109.14 o   0.8212E-06
 -12   4  18       69.82       47.27      104.60 o   0.9133E-04
 -11   4  18      471.28      367.00       75.95 o   0.1618E-03
 -10   4  18      144.24      100.29       91.68 o   0.1185E-03
  -9   4  18       14.79       24.31       67.96 o   0.4100E-04
  -8   4  18      218.73      217.19       73.39 o   0.1815E-03
  -7   4  18      130.65      161.92       67.91 o   0.2141E-03
  -6   4  18      477.55      422.77       72.02 o   0.1758E-03
  -5   4  18      106.16      114.60       66.11 o   0.2271E-03
  -4   4  18      138.09      142.06       67.19 o   0.2191E-03
  -3   4  18      108.50      100.50       64.81 o   0.2366E-03
  -2   4  18      522.88      569.10       98.13 o   0.9606E-04
  -1   4  18       15.24       38.83      135.84 o   0.2728E-05
   0   4  18      978.38      786.09      170.95 o   0.3218E-04
 -11   5  18       59.85       98.72      159.93 o   0.2190E-04
 -10   5  18      125.40      148.08      100.28 o   0.9895E-04
  -9   5  18      136.98      147.38      102.91 o   0.9395E-04
  -8   5  18      399.52      327.68       97.32 o   0.1021E-03
  -7   5  18     1376.29     1306.20      112.49 o   0.5825E-04
  -6   5  18      257.93      160.45       90.56 o   0.1205E-03
  -5   5  18       61.61       42.36       72.60 o   0.1895E-03
  -4   5  18      -17.83       23.08       97.25 o   0.1421E-04
  -3   5  18      131.38       89.53       90.65 o   0.1213E-03
  -2   5  18       72.59       83.23      116.76 o   0.7326E-04
  -1   5  18     3034.57     3026.43      187.54 o   0.1703E-04
 -10   6  18        4.96        5.29      139.39 o   0.2609E-06
  -9   6  18      170.97      247.89      145.43 o   0.4700E-04
  -8   6  18       75.07       64.90       99.05 o   0.1018E-03
  -7   6  18      662.17      443.17      106.68 o   0.8290E-04
  -6   6  18      -19.91        6.87       84.49 o   0.3113E-04
  -5   6  18       20.83        0.83      132.94 o   0.5556E-05
  -4   6  18        6.39        0.02      115.50 o   0.9179E-06
  -3   6  18      155.70      165.36      126.74 o   0.6200E-04
  -2   6  18      192.95       97.93      127.18 o   0.6166E-04
 -10   7  18       77.36       46.51      148.38 o   0.4540E-04
  -9   7  18      134.58       76.83      151.29 o   0.4364E-04
  -8   7  18     1196.37     1112.08      173.00 o   0.3007E-04
 -13   1  19       42.96       13.19      121.47 o   0.3391E-04
 -12   1  19      341.78      487.84       93.12 o   0.1091E-03
 -11   1  19      162.66       58.22       80.67 o   0.1531E-03
 -10   1  19      130.18       99.38       72.58 o   0.1887E-03
  -9   1  19       28.83        0.52       60.98 o   0.2405E-03
  -8   1  19      109.10      152.40       63.71 o   0.2435E-03
  -7   1  19       15.68        9.58       64.89 o   0.5543E-04
  -6   1  19       39.53        2.45       59.26 o   0.2848E-03
  -5   1  19       -0.19       53.60       83.58 o   0.5124E-08
  -4   1  19       38.76       14.02       72.53 o   0.1900E-03
  -3   1  19       31.91        3.65       71.93 o   0.1522E-03
  -2   1  19       12.73       19.69       67.11 o   0.3193E-04
  -1   1  19       49.17       35.14       72.03 o   0.1926E-03
   0   1  19      -34.18        6.68       97.98 o   0.5072E-04
 -13   2  19      445.38      592.36      124.07 o   0.6192E-04
 -12   2  19      634.70      717.60       98.21 o   0.9203E-04
 -11   2  19      753.30      750.98       98.20 o   0.9015E-04
 -10   2  19      350.66      440.96       76.06 o   0.1609E-03
  -9   2  19     2086.63     2140.60      132.28 o   0.3445E-04
  -8   2  19       16.30        5.67       77.00 o   0.3024E-04
  -7   2  19      956.98     1050.53       92.27 o   0.8948E-04
  -6   2  19      328.46      275.00       64.50 o   0.2283E-03
  -5   2  19     1563.58     1441.93       78.49 o   0.8492E-04
  -4   2  19       13.91        0.83       76.15 o   0.2302E-04
  -3   2  19      602.08      726.53       82.31 o   0.1254E-03
  -2   2  19      108.33       39.73       98.16 o   0.1037E-03
  -1   2  19      156.50      165.14      148.42 o   0.4526E-04
 -13   3  19       24.75       26.32      104.21 o   0.2078E-04
 -12   3  19      769.19      938.91      130.01 o   0.5290E-04
 -11   3  19       48.37       80.13       78.19 o   0.1632E-03
 -10   3  19      905.87      957.58      112.60 o   0.6688E-04
  -9   3  19      365.79      334.07       93.59 o   0.1103E-03
  -8   3  19     1332.96     1343.80      120.07 o   0.5258E-04
  -7   3  19        6.63        3.96       86.60 o   0.3123E-05
  -6   3  19      655.52      601.17      102.67 o   0.8678E-04
  -5   3  19       75.13       25.24       81.49 o   0.1505E-03
  -4   3  19      650.43      573.70      152.50 o   0.4136E-04
  -3   3  19       -4.70       10.70      127.85 o   0.3314E-06
 -10   4  19       64.76       71.42       98.10 o   0.1038E-03
  -9   4  19      248.65      304.73      104.12 o   0.9049E-04
  -8   4  19       51.60       52.32       86.04 o   0.1349E-03
  -7   4  19      467.29      454.42       96.43 o   0.1017E-03
  -6   4  19       -3.44        0.29       87.96 o   0.7899E-06
  -5   4  19      371.11      413.54       91.80 o   0.1131E-03
  -4   4  19       13.31        0.60      109.70 o   0.4892E-05
 -10   5  19      374.66      380.97      168.97 o   0.3458E-04
  -9   5  19      -58.63        0.06      154.41 o   0.2418E-04
  -8   5  19      604.82      505.58       99.98 o   0.9313E-04
  -7   5  19      720.98      744.39      106.53 o   0.7851E-04
  -6   5  19       80.49       29.32       90.40 o   0.1223E-03
  -5   5  19      567.72      403.61      136.98 o   0.5181E-04
  -4   5  19      103.61      126.45      123.78 o   0.6512E-04
  -3   5  19      172.74      138.22      118.87 o   0.7049E-04
  -9   6  19      267.38      352.72      165.95 o   0.3596E-04
  -8   6  19       99.24       97.27      135.11 o   0.5471E-04
 -12   0  20      709.78      669.31      144.80 o   0.4511E-04
 -11   0  20      819.92     1011.61      136.88 o   0.4754E-04
 -10   0  20      595.97      524.89      126.86 o   0.5928E-04
 -12   1  20       56.46       28.25      113.41 o   0.7705E-04
 -11   1  20     1290.63     1660.07      107.95 o   0.5648E-04
 -10   1  20     1281.52     1097.58      154.17 o   0.3675E-04
  -9   1  20      537.83      533.60      127.22 o   0.5910E-04
  -7   1  20       95.87       17.90      164.80 o   0.3681E-04
  -6   1  20     1390.67     1202.21      194.41 o   0.2387E-04
  -5   1  20     1326.64     1333.16      191.57 o   0.2424E-04
  -4   1  20     1420.84     1150.18      189.56 o   0.2508E-04
  -3   1  20       82.34       20.62      136.66 o   0.5353E-04
 -11   2  20       81.48        8.33      125.87 o   0.6311E-04
 -10   2  20      634.84      542.04      130.13 o   0.5627E-04
  -9   2  20     1807.47     1622.25      159.42 o   0.3061E-04
  -8   2  20       31.57       97.93      104.50 o   0.2953E-04
  -7   2  20     2229.93     2016.83      127.82 o   0.3639E-04
  -6   2  20      317.60      257.69      141.92 o   0.4917E-04
  -5   2  20     1154.39     1106.45      174.02 o   0.2983E-04
  -4   2  20      121.44      250.09      149.17 o   0.4472E-04
 -10   3  20      162.64      164.38      131.72 o   0.5741E-04
  -9   3  20        9.15       55.71      111.56 o   0.2161E-05
  -8   3  20      548.88      588.48      102.73 o   0.8769E-04
  -7   3  20       76.44       33.46       91.40 o   0.1196E-03
  -6   3  20        2.43        4.45      143.18 o   0.5609E-07
  -5   3  20      326.80      229.32      151.30 o   0.4336E-04
  -8   4  20     1426.30     1235.34      125.01 o   0.5013E-04
  -7   4  20       71.71      114.14       94.87 o   0.1108E-03
  -6   4  20      161.31      180.89       89.38 o   0.1240E-03
